# Supplementary material for: Signatures of Cholera Outbreak during the Yemeni Civil War, 2016–2019
Source: Int J Environ Res Public Health. 2021 Dec 30;19(1):378. doi: 10.3390/ijerph19010378 (PMC8744546; doi:10.3390/ijerph19010378)
Supplement: Supplementary file 1 [file ijerph-19-00378-s001.zip]

Archive with 7 entries (7 files):
- Yemen_KZFilter_ClusterMaps_20211229.R
- Yemen_KZFilter_Derivative_20211229.R
- Yemen_KZFilter_Example_20211229.R
- Yemen_KZFilter_Heatmap_20211229.R
- Yemen_KZFilter_SupplementaryExcelFile_20211229.xlsx
- Yemen_KZFilter_Supplementary_20211229.pdf
- Yemen_KZFilter_TimeSeries_20211229.R
