# Supplementary material for: Signatures of Cholera Outbreak during the Yemeni Civil War, 2016–2019
Source: Int J Environ Res Public Health. 2021 Dec 30;19(1):378. doi: 10.3390/ijerph19010378 (PMC8744546; doi:10.3390/ijerph19010378)
Supplement: Supplementary file 1 [file ijerph-19-00378-s001.zip › Yemen_KZFilter_ClusterMaps_20211229.R]

########################################################################################################################################
### Library packages required
########################################################################################################################################

library(reshape2)
library(readxl)
library(gridExtra)
library(ggplot2)
library(zoo)
library(egg)
library(reshape2)
library(ggradar)
library(MASS)
library(dplyr)
library(grid)
library(png)
library(cowplot)
library(tidyr)
library(forcats)
library(jcolors)
library(scales)
library(sf)
library(gganimate)
library(extrafont)
library(transformr)
library(ggthemes)
library(magick)
library(lubridate)
library(rmapshaper)

install.packages("gridExtra")
library(gridExtra)

########################################################################################################################################
### Begin by setting your working directory using the setwd() command
########################################################################################################################################

# Please go to this site to download subnational administrative boundaries for Yemen
# https://data.humdata.org/dataset/yemen-admin-boundaries
# Download the 'YEM Administrative Divisions Shapefiles.zip'
# Save this folder in your working directory file and update the directory for reading in the shapefile

YemenMap <- st_read("yem-administrative-divisions-shapefiles/yem_admbnda_adm1_govyem_cso_20191002.shp")

### Govenoranates List

names_1 <- paste("1 Sa'ada",'2 Hajjah','3 Al-Mahwit',"4 Al-Hudaydah",'5 Raymah', sep = "\n")
names_2 <- paste('6 Taizz','7 Lahj', "8   Al-Dhal'e",'9   Ibb', '10 Dhamar',"11 Sana'a", sep = "\n")
names_3 <- paste("12 Sana'a City", '13 Amran','14 Al-Jawf', '15 Marib', '16 Al-Bayda',"17 Aden", sep = "\n")
names_4 <- paste("18 Abyan", '19 Shabwah','20 Hadramawt','21 Al-Maharah', '22 Socotra', sep = "\n")

### Governorate Labels

YemenMap$ADM1_EN <- as.character(YemenMap$ADM1_EN)
YemenMap <- YemenMap %>% mutate(place=recode(ADM1_EN,"Sa'dah" = "1","Hajjah" = "2","Al Mahwit" = "3",
                                     "Al Hodeidah" = "4", "Raymah" = "5", "Ta'iz" = "6",
                                     "Lahj" = "7", "Ad Dali'" = "8","Ibb" = "9",
                                     "Dhamar" = "10","Sana'a" = "11","Sana'a City" = "12",
                                     "Amran" = "13", 'Al Jawf' = '14',"Ma'rib" = '15',
                                     "Al Bayda" = "16","Aden" = "17", "Abyan" = "18",
                                     'Shabwah' = '19','Hadramawt' = '20', 'Al Maharah'= '21', 'Socotra' = '22'))

clustercolors <- c("lightyellow", "salmon")

########################################################################################################################################
### Core Cluster
########################################################################################################################################

YemenMap$cluster2 <- c(0,0,1,0,0,0,0,1,NA,0,0,0,1,0,0,0,0,0,0,0,0,NA)

## Cholera Map Graphic
Cluster2Map <- ggplot(data = YemenMap) +
  geom_sf(aes(fill = cluster2), color = 'grey15', size = 0.5) +
  geom_sf_text(aes(label = place), color = 'grey15', fontface = 'bold',
               family = 'Arial',
               size = 4.25) +
  scale_fill_gradientn(
    colours = clustercolors,
    breaks = c(0, 1),
    labels = ,
    na.value = "grey95",
    guide = FALSE,
    limits = c(0, 1)) +
  ylim(11.7,18.63) +
  xlim(42.6, 55) +
  annotate('text', label = names_1, x = 45.6, y = 12.7, hjust = 0, vjust = 0.8,
           color = 'grey10', family = 'Arial', size = 2.75) +
  annotate('text', label = names_2, x = 47.4, y = 12.8, hjust = 0, vjust = 0.8,
           color = 'grey10', family = 'Arial', size = 2.75) +
  annotate('text', label = names_3, x = 48.8, y = 12.8, hjust = 0, vjust = 0.8,
           color = 'grey10', family = 'Arial', size = 2.75) +
  annotate('text', label = names_4, x = 50.4, y = 12.7, hjust = 0, vjust = 0.8,
           color = 'grey10', family = 'Arial', size = 2.75) +
  ggthemes::theme_map() +
  theme(text = element_text(family = "Arial", color = 'grey15', size = 6),
        plot.margin = margin(0, 0, 0, 0, "cm"),
        plot.background = element_rect(fill = 'transparent', color = 'transparent'),
        panel.background = element_rect(fill = 'transparent', color = 'transparent'),
        panel.border = element_blank())
Cluster2Map

### Recommended export dimensions: W=735, H=381

########################################################################################################################################
### Neighboring Cluster 1
########################################################################################################################################

YemenMap$cluster1 <- c(0,0,0,1,0,0,0,0,NA,1,0,0,0,0,0,0,1,0,1,0,0,NA)

## Cholera Map Graphic
Cluster1Map <- ggplot(data = YemenMap) +
  geom_sf(aes(fill = cluster1), color = 'grey15', size = 0.5) +
  geom_sf_text(aes(label = place), color = 'grey15', fontface = 'bold',
               family = 'Arial',
               size = 4.25) +
  scale_fill_gradientn(
    colours = clustercolors,
    breaks = c(0, 1),
    labels = ,
    na.value = "grey95",
    guide = FALSE,
    limits = c(0, 1)) +
  ylim(11.7,18.63) +
  xlim(42.6, 55) +
  annotate('text', label = names_1, x = 45.6, y = 12.7, hjust = 0, vjust = 0.8,
           color = 'grey10', family = 'Arial', size = 2.75) +
  annotate('text', label = names_2, x = 47.4, y = 12.8, hjust = 0, vjust = 0.8,
           color = 'grey10', family = 'Arial', size = 2.75) +
  annotate('text', label = names_3, x = 48.8, y = 12.8, hjust = 0, vjust = 0.8,
           color = 'grey10', family = 'Arial', size = 2.75) +
  annotate('text', label = names_4, x = 50.4, y = 12.7, hjust = 0, vjust = 0.8,
           color = 'grey10', family = 'Arial', size = 2.75) +
  ggthemes::theme_map() +
  theme(text = element_text(family = "Arial", color = 'grey15', size = 6),
        plot.margin = margin(0, 0, 0, 0, "cm"),
        plot.background = element_rect(fill = 'transparent', color = 'transparent'),
        panel.background = element_rect(fill = 'transparent', color = 'transparent'),
        panel.border = element_blank())
Cluster1Map

### Recommended export dimensions: W=735, H=381

########################################################################################################################################
### Neighboring Cluster 2
########################################################################################################################################

YemenMap$cluster3 <- c(1,0,0,0,1,0,0,0,NA,0,0,0,0,0,0,0,0,0,0,0,1,NA)

## Cholera Map Graphic
Cluster3Map <- ggplot(data = YemenMap) +
  geom_sf(aes(fill = cluster3), color = 'grey15', size = 0.5) +
  geom_sf_text(aes(label = place), color = 'grey15', fontface = 'bold',
               family = 'Arial',
               size = 4.25) +
  scale_fill_gradientn(
    colours = clustercolors,
    breaks = c(0, 1),
    labels = ,
    na.value = "grey95",
    guide = FALSE,
    limits = c(0, 1)) +
  ylim(11.7,18.63) +
  xlim(42.6, 55) +
  annotate('text', label = names_1, x = 45.6, y = 12.7, hjust = 0, vjust = 0.8,
           color = 'grey10', family = 'Arial', size = 2.75) +
  annotate('text', label = names_2, x = 47.4, y = 12.8, hjust = 0, vjust = 0.8,
           color = 'grey10', family = 'Arial', size = 2.75) +
  annotate('text', label = names_3, x = 48.8, y = 12.8, hjust = 0, vjust = 0.8,
           color = 'grey10', family = 'Arial', size = 2.75) +
  annotate('text', label = names_4, x = 50.4, y = 12.7, hjust = 0, vjust = 0.8,
           color = 'grey10', family = 'Arial', size = 2.75) +
  ggthemes::theme_map() +
  theme(text = element_text(family = "Arial", color = 'grey15', size = 6),
        plot.margin = margin(0, 0, 0, 0, "cm"),
        plot.background = element_rect(fill = 'transparent', color = 'transparent'),
        panel.background = element_rect(fill = 'transparent', color = 'transparent'),
        panel.border = element_blank())
Cluster3Map

### Recommended export dimensions: W=735, H=381

########################################################################################################################################
### Northern Cluster
########################################################################################################################################

YemenMap$cluster4 <- c(0,0,0,0,0,1,1,0,NA,0,0,1,0,0,0,0,0,0,0,0,0,NA)

## Cholera Map Graphic
Cluster4Map <- ggplot(data = YemenMap) +
  geom_sf(aes(fill = cluster4), color = 'grey15', size = 0.5) +
  geom_sf_text(aes(label = place), color = 'grey15', fontface = 'bold',
               family = 'Arial',
               size = 4.25) +
  scale_fill_gradientn(
    colours = clustercolors,
    breaks = c(0, 1),
    labels = ,
    na.value = "grey95",
    guide = FALSE,
    limits = c(0, 1)) +
  ylim(11.7,18.63) +
  xlim(42.6, 55) +
  annotate('text', label = names_1, x = 45.6, y = 12.7, hjust = 0, vjust = 0.8,
           color = 'grey10', family = 'Arial', size = 2.75) +
  annotate('text', label = names_2, x = 47.4, y = 12.8, hjust = 0, vjust = 0.8,
           color = 'grey10', family = 'Arial', size = 2.75) +
  annotate('text', label = names_3, x = 48.8, y = 12.8, hjust = 0, vjust = 0.8,
           color = 'grey10', family = 'Arial', size = 2.75) +
  annotate('text', label = names_4, x = 50.4, y = 12.7, hjust = 0, vjust = 0.8,
           color = 'grey10', family = 'Arial', size = 2.75) +
  ggthemes::theme_map() +
  theme(text = element_text(family = "Arial", color = 'grey15', size = 6),
        plot.margin = margin(0, 0, 0, 0, "cm"),
        plot.background = element_rect(fill = 'transparent', color = 'transparent'),
        panel.background = element_rect(fill = 'transparent', color = 'transparent'),
        panel.border = element_blank())
Cluster4Map

### Recommended export dimensions: W=735, H=381

########################################################################################################################################
### Southern Cluster
########################################################################################################################################

YemenMap$cluster5 <- c(0,1,0,0,0,0,0,0,NA,0,0,0,0,1,1,0,0,0,0,1,0,NA)

## Cholera Map Graphic
Cluster5Map <- ggplot(data = YemenMap) +
  geom_sf(aes(fill = cluster5), color = 'grey15', size = 0.5) +
  geom_sf_text(aes(label = place), color = 'grey15', fontface = 'bold',
               family = 'Arial',
               size = 4.25) +
  scale_fill_gradientn(
    colours = clustercolors,
    breaks = c(0, 1),
    labels = ,
    na.value = "grey95",
    guide = FALSE,
    limits = c(0, 1)) +
  ylim(11.7,18.63) +
  xlim(42.6, 55) +
  annotate('text', label = names_1, x = 45.6, y = 12.7, hjust = 0, vjust = 0.8,
           color = 'grey10', family = 'Arial', size = 2.75) +
  annotate('text', label = names_2, x = 47.4, y = 12.8, hjust = 0, vjust = 0.8,
           color = 'grey10', family = 'Arial', size = 2.75) +
  annotate('text', label = names_3, x = 48.8, y = 12.8, hjust = 0, vjust = 0.8,
           color = 'grey10', family = 'Arial', size = 2.75) +
  annotate('text', label = names_4, x = 50.4, y = 12.7, hjust = 0, vjust = 0.8,
           color = 'grey10', family = 'Arial', size = 2.75) +
  ggthemes::theme_map() +
  theme(text = element_text(family = "Arial", color = 'grey15', size = 6),
        plot.margin = margin(0, 0, 0, 0, "cm"),
        plot.background = element_rect(fill = 'transparent', color = 'transparent'),
        panel.background = element_rect(fill = 'transparent', color = 'transparent'),
        panel.border = element_blank())
Cluster5Map

### Recommended export dimensions: W=735, H=381

########################################################################################################################################
### Eastern Cluster
########################################################################################################################################

YemenMap$cluster6 <- c(0,0,0,0,0,0,0,0,NA,0,1,0,0,0,0,1,0,1,0,0,0,NA)

## Cholera Map Graphic
Cluster6Map <- ggplot(data = YemenMap) +
  geom_sf(aes(fill = cluster6), color = 'grey15', size = 0.5) +
  geom_sf_text(aes(label = place), color = 'grey15', fontface = 'bold',
               family = 'Arial',
               size = 4.25) +
  scale_fill_gradientn(
    colours = clustercolors,
    breaks = c(0, 1),
    labels = ,
    na.value = "grey95",
    guide = FALSE,
    limits = c(0, 1)) +
  ylim(11.7,18.63) +
  xlim(42.6, 55) +
  annotate('text', label = names_1, x = 45.6, y = 12.7, hjust = 0, vjust = 0.8,
           color = 'grey10', family = 'Arial', size = 2.75) +
  annotate('text', label = names_2, x = 47.4, y = 12.8, hjust = 0, vjust = 0.8,
           color = 'grey10', family = 'Arial', size = 2.75) +
  annotate('text', label = names_3, x = 48.8, y = 12.8, hjust = 0, vjust = 0.8,
           color = 'grey10', family = 'Arial', size = 2.75) +
  annotate('text', label = names_4, x = 50.4, y = 12.7, hjust = 0, vjust = 0.8,
           color = 'grey10', family = 'Arial', size = 2.75) +
  ggthemes::theme_map() +
  theme(text = element_text(family = "Arial", color = 'grey15', size = 6),
        plot.margin = margin(0, 0, 0, 0, "cm"),
        plot.background = element_rect(fill = 'transparent', color = 'transparent'),
        panel.background = element_rect(fill = 'transparent', color = 'transparent'),
        panel.border = element_blank())
Cluster6Map

### Recommended export dimensions: W=735, H=381
