# Supplementary material for: Signatures of Cholera Outbreak during the Yemeni Civil War, 2016–2019
Source: Int J Environ Res Public Health. 2021 Dec 30;19(1):378. doi: 10.3390/ijerph19010378 (PMC8744546; doi:10.3390/ijerph19010378)
Supplement: Supplementary file 1 [file ijerph-19-00378-s001.zip › Yemen_KZFilter_Derivative_20211229.R]

########################################################################################################################################
### Library packages required
########################################################################################################################################

library(readxl)
library(reshape2)
library(ggplot2)

########################################################################################################################################
### Begin by setting your working directory using the setwd() command
########################################################################################################################################

kz_cluster <- read_excel("Yemen_KZFilter_SupplementaryExcelFile_20211229.xlsx", sheet = "Excel Table S5", range = "A3:AR691")

########################################################################################################################################
### Create visualization graphics template
########################################################################################################################################

pretty <- theme(panel.grid.major = element_blank(),
                panel.grid.minor = element_blank(),
                panel.background = element_blank(),
                axis.line = element_line(colour = "black"))

########################################################################################################################################
### Core Cluster
########################################################################################################################################

#################
### Sana'a Plot - Top Panel

Sanaa_Deriv <- ggplot(kz_cluster, aes(week, governorate, fill = sanaa_derive, width = 1, height = 2)) +
  geom_tile(stat = 'identity') +
  scale_fill_gradient2(low="#4292c6", mid="#f0f0f0",high="#f16913", midpoint=0,
                       breaks = c(100, 50, 25, 10, 0, -10, -25, -50, -100),
                       labels = c("100", "50", "25", "10", "0", "-10", "-25", "-50", "-100")) +
  labs(y="Sana'a\n") + scale_y_continuous(expand = c(0,0), breaks=c(0,0.5,1.0,1.5,2.0,2.5,3.0), labels=c("0","","1","","2","","3"), limits=c(0,3)) +
  xlab("\nWeek of Study (since Week 36 of 2016)\nCalendar Date (DD-Month-YY)") + geom_line(aes(x=week,y=log10(sanaa_rate+1)), size = 1.4) + 
  xlab("") + theme(axis.title.x=element_blank(), axis.text.x=element_blank(), axis.ticks.x=element_blank()) +
  scale_x_continuous(expand = c(0, 0), breaks = c(10,30,50,70,90,110,130,150,170),
                     labels = c("10\n14-Nov.-16","30\n03-Apr.-17","50\n21-Aug.-17","70\n08-Jan.-18","90\n28-May-18","110\n15-Oct.-18","130\n04-Feb.-19","150\n22-Jul.-19","170\n09-Dec.-19")) +
  pretty + guides(fill=guide_legend(title=element_blank())) + theme(legend.position = "none") +
  theme(legend.text = element_text(face = "italic"), text=element_text(family = 'Palatino Linotype', color = 'grey7', size = 10),
        axis.text = element_text(family = 'Palatino Linotype', color = 'grey7', size = 10),
        strip.background = element_blank(), panel.spacing = unit(0, "lines"),
        axis.line = element_blank(), panel.border = element_rect(colour = "grey77", fill=NA, size=0))
Sanaa_Deriv

#################
### Sana'a City Plot - Middle Panel

City_Deriv <- ggplot(kz_cluster, aes(week, governorate, fill = city_derive, width = 1, height = 2)) +
  geom_tile(stat = 'identity') +
  scale_fill_gradient2(low="#4292c6", mid="#f0f0f0",high="#f16913", midpoint=0,
                       breaks = c(100, 50, 25, 10, 1, 0, -1, -10, -25, -50, -100),
                       labels = c("100", "50", "25", "10", "1", "0", "-1", "-10", "-25", "-50", "-100")) +
  labs(y="Sana'a City\n") + scale_y_continuous(expand = c(0,0), breaks=c(0,0.5,1.0,1.5,2.0,2.5,3.0), labels=c("0","","1","","2","","3"), limits=c(0,3)) +
  xlab("\nWeek of Study (since Week 36 of 2016)\nCalendar Date (DD-Month-YY)") +   geom_line(aes(x=week,y=log10(city_rate+1)), size = 1.4) +  
  xlab("") + theme(axis.title.x=element_blank(), axis.text.x=element_blank(), axis.ticks.x=element_blank()) +
  scale_x_continuous(expand = c(0, 0), breaks = c(10,30,50,70,90,110,130,150,170),
                     labels = c("10\n14-Nov.-16","30\n03-Apr.-17","50\n21-Aug.-17","70\n08-Jan.-18","90\n28-May-18","110\n15-Oct.-18","130\n04-Feb.-19","150\n22-Jul.-19","170\n09-Dec.-19")) +
  pretty + guides(fill=guide_legend(title="Derivative")) + 
  theme(legend.text = element_text(face = "italic"), text=element_text(family = 'Palatino Linotype', color = 'grey7', size = 10),
        axis.text = element_text(family = 'Palatino Linotype', color = 'grey7', size = 10),
        strip.background = element_blank(), panel.spacing = unit(0, "lines"),
        axis.line = element_blank(), panel.border = element_rect(colour = "grey77", fill=NA, size=0))
City_Deriv

#################
### Al-Hudaydah Plot - Bottom Panel

Huday_Deriv <- ggplot(kz_cluster, aes(week, governorate, fill = huday_derive, width = 1, height = 2)) +
  geom_tile(stat = 'identity') +
  scale_fill_gradient2(low="#4292c6", mid="#f0f0f0",high="#f16913", midpoint=0,
                       breaks = c(100, 50, 25, 10, 1, 0, -1, -10, -25, -50, -100),
                       labels = c("100", "50", "25", "10", "1", "0", "-1", "-10", "-25", "-50", "-100")) + 
  labs(y="Al-Hudaydah\n") + scale_y_continuous(expand = c(0,0), breaks=c(0,0.5,1.0,1.5,2.0,2.5,3.0), labels=c("0","","1","","2","","3"), limits=c(0,3)) +
  xlab("\nWeek of Study (since Week 36 of 2016)\nCalendar Date (DD-Month-YY)") + geom_line(aes(x=week,y=log10(huday_rate+1)), size = 1.4) +   
  scale_x_continuous(expand = c(0, 0), breaks = c(10,30,50,70,90,110,130,150,170),
                     labels = c("10\n14-Nov.-16","30\n03-Apr.-17","50\n21-Aug.-17","70\n08-Jan.-18","90\n28-May-18","110\n15-Oct.-18","130\n04-Feb.-19","150\n22-Jul.-19","170\n09-Dec.-19")) +
  pretty + guides(fill=guide_legend(title=element_blank())) + theme(legend.position = "none") +
  theme(legend.text = element_text(face = "italic"), text=element_text(family = 'Palatino Linotype', color = 'grey7', size = 10),
        axis.text = element_text(family = 'Palatino Linotype', color = 'grey7', size = 10),
        strip.background = element_blank(), panel.spacing = unit(0, "lines"),
        axis.line = element_blank(), panel.border = element_rect(colour = "grey77", fill=NA, size=0))
Huday_Deriv

Core_Cluster <- egg::ggarrange(plots=list(Sanaa_Deriv,City_Deriv,Huday_Deriv), heights(1,1,1.1), nrow=3, ncol=1)

### Recommended export dimensions: W=735, H=530

########################################################################################################################################
### Neighboring Cluster 1
########################################################################################################################################

#################
### Amran Plot - Top Panel

Amran_Deriv <- ggplot(kz_cluster, aes(week, governorate, fill = amran_derive, width = 1, height = 2)) +
  geom_tile(stat = 'identity') +
  scale_fill_gradient2(low="#4292c6", mid="#f0f0f0",high="#f16913", midpoint=0,
                       breaks = c(100, 50, 25, 10, 1, 0, -1, -10, -25, -50, -100),
                       labels = c("100", "50", "25", "10", "1", "0", "-1", "-10", "-25", "-50", "-100")) +
  labs(y="Amran\n") + scale_y_continuous(expand = c(0,0), breaks=c(0,0.5,1.0,1.5,2.0,2.5,3.0), labels=c("0","","1","","2","","3"), limits=c(0,3)) +
  xlab("\nWeek of Study (since Week 36 of 2016)\nCalendar Date (DD-Month-YY)") + geom_line(aes(x=week,y=log10(amran_rate+1)), size = 1.4) + 
  xlab("") + theme(axis.title.x=element_blank(), axis.text.x=element_blank(), axis.ticks.x=element_blank()) +
  scale_x_continuous(expand = c(0, 0), breaks = c(10,30,50,70,90,110,130,150,170),
                     labels = c("10\n14-Nov.-16","30\n03-Apr.-17","50\n21-Aug.-17","70\n08-Jan.-18","90\n28-May-18","110\n15-Oct.-18","130\n04-Feb.-19","150\n22-Jul.-19","170\n09-Dec.-19")) +
  pretty + guides(fill=guide_legend(title=element_blank())) + theme(legend.position = "none") +
  theme(legend.text = element_text(face = "italic"), text=element_text(family = 'Palatino Linotype', color = 'grey7', size = 10),
        axis.text = element_text(family = 'Palatino Linotype', color = 'grey7', size = 10),
        strip.background = element_blank(), panel.spacing = unit(0, "lines"),
        axis.line = element_blank(), panel.border = element_rect(colour = "grey77", fill=NA, size=0))
Amran_Deriv

#################
### Al-Mahwit Plot - Upper Middle Panel

Mahwit_Deriv <- ggplot(kz_cluster, aes(week, governorate, fill = mahwit_derive, width = 1, height = 2)) +
  geom_tile(stat = 'identity') +
  scale_fill_gradient2(low="#4292c6", mid="#f0f0f0",high="#f16913", midpoint=0,
                       breaks = c(100, 50, 25, 10, 1, 0, -1, -10, -25, -50, -100),
                       labels = c("100", "50", "25", "10", "1", "0", "-1", "-10", "-25", "-50", "-100")) +
  labs(y="Al-Mahwit\n") + scale_y_continuous(expand = c(0,0), breaks=c(0,0.5,1.0,1.5,2.0,2.5,3.0), labels=c("0","","1","","2","","3"), limits=c(0,3)) +
  xlab("\nWeek of Study (since Week 36 of 2016)\nCalendar Date (DD-Month-YY)") +   geom_line(aes(x=week,y=log10(mahwit_rate+1)), size = 1.4) +  
  xlab("") + theme(axis.title.x=element_blank(), axis.text.x=element_blank(), axis.ticks.x=element_blank()) +
  scale_x_continuous(expand = c(0, 0), breaks = c(10,30,50,70,90,110,130,150,170),
                     labels = c("10\n14-Nov.-16","30\n03-Apr.-17","50\n21-Aug.-17","70\n08-Jan.-18","90\n28-May-18","110\n15-Oct.-18","130\n04-Feb.-19","150\n22-Jul.-19","170\n09-Dec.-19")) +
  pretty + guides(fill=guide_legend(title="Derivative")) + 
  theme(legend.text = element_text(face = "italic"), text=element_text(family = 'Palatino Linotype', color = 'grey7', size = 10),
        axis.text = element_text(family = 'Palatino Linotype', color = 'grey7', size = 10),
        strip.background = element_blank(), panel.spacing = unit(0, "lines"),
        axis.line = element_blank(), panel.border = element_rect(colour = "grey77", fill=NA, size=0))
Mahwit_Deriv

#################
### Dhamar Plot - Lower Middle Panel

Dhamar_Deriv <- ggplot(kz_cluster, aes(week, governorate, fill = dhamar_derive, width = 1, height = 2)) +
  geom_tile(stat = 'identity') +
  scale_fill_gradient2(low="#4292c6", mid="#f0f0f0",high="#f16913", midpoint=0,
                       breaks = c(100, 50, 25, 10, 1, 0, -1, -10, -25, -50, -100),
                       labels = c("100", "50", "25", "10", "1", "0", "-1", "-10", "-25", "-50", "-100")) +
  labs(y="Dhamar\n") + scale_y_continuous(expand = c(0,0), breaks=c(0,0.5,1.0,1.5,2.0,2.5,3.0), labels=c("0","","1","","2","","3"), limits=c(0,3)) +
  xlab("\nWeek of Study (since Week 36 of 2016)\nCalendar Date (DD-Month-YY)") +   geom_line(aes(x=week,y=log10(dhamar_rate+1)), size = 1.4) +  
  xlab("") + theme(axis.title.x=element_blank(), axis.text.x=element_blank(), axis.ticks.x=element_blank()) +
  scale_x_continuous(expand = c(0, 0), breaks = c(10,30,50,70,90,110,130,150,170),
                     labels = c("10\n14-Nov.-16","30\n03-Apr.-17","50\n21-Aug.-17","70\n08-Jan.-18","90\n28-May-18","110\n15-Oct.-18","130\n04-Feb.-19","150\n22-Jul.-19","170\n09-Dec.-19")) +
  pretty + guides(fill=guide_legend(title=element_blank())) + theme(legend.position = "none") +
  theme(legend.text = element_text(face = "italic"), text=element_text(family = 'Palatino Linotype', color = 'grey7', size = 10),
        axis.text = element_text(family = 'Palatino Linotype', color = 'grey7', size = 10),
        strip.background = element_blank(), panel.spacing = unit(0, "lines"),
        axis.line = element_blank(), panel.border = element_rect(colour = "grey77", fill=NA, size=0))
Dhamar_Deriv

#################
### Al-Bayda Plot - Bottom Panel

Bayda_Deriv <- ggplot(kz_cluster, aes(week, governorate, fill = bayda_derive, width = 1, height = 2)) +
  geom_tile(stat = 'identity') +
  scale_fill_gradient2(low="#4292c6", mid="#f0f0f0",high="#f16913", midpoint=0,
                       breaks = c(100, 50, 25, 10, 1, 0, -1, -10, -25, -50, -100),
                       labels = c("100", "50", "25", "10", "1", "0", "-1", "-10", "-25", "-50", "-100")) + 
  labs(y="Al-Bayda\n") + scale_y_continuous(expand = c(0,0), breaks=c(0,0.5,1.0,1.5,2.0,2.5,3.0), labels=c("0","","1","","2","","3"), limits=c(0,3)) +
  xlab("\nWeek of Study (since Week 36 of 2016)\nCalendar Date (DD-Month-YY)") + geom_line(aes(x=week,y=log10(bayda_rate+1)), size = 1.4) +   
  scale_x_continuous(expand = c(0, 0), breaks = c(10,30,50,70,90,110,130,150,170),
                     labels = c("10\n14-Nov.-16","30\n03-Apr.-17","50\n21-Aug.-17","70\n08-Jan.-18","90\n28-May-18","110\n15-Oct.-18","130\n04-Feb.-19","150\n22-Jul.-19","170\n09-Dec.-19")) +
  pretty + guides(fill=guide_legend(title=element_blank())) + theme(legend.position = "none") +
  theme(legend.text = element_text(face = "italic"), text=element_text(family = 'Palatino Linotype', color = 'grey7', size = 10),
        axis.text = element_text(family = 'Palatino Linotype', color = 'grey7', size = 10),
        strip.background = element_blank(), panel.spacing = unit(0, "lines"),
        axis.line = element_blank(), panel.border = element_rect(colour = "grey77", fill=NA, size=0))
Bayda_Deriv

Neigh_Cluster1 <- egg::ggarrange(plots=list(Amran_Deriv,Mahwit_Deriv,Dhamar_Deriv,Bayda_Deriv), heights(1,1,1,1.1), nrow=4, ncol=1)

### Recommended export dimensions: W=735, H=530

########################################################################################################################################
### Neighboring Cluster 2
########################################################################################################################################

#################
### Raymah Plot - Top Panel

Raymah_Deriv <- ggplot(kz_cluster, aes(week, governorate, fill = raymah_derive, width = 1, height = 2)) +
  geom_tile(stat = 'identity') +
  scale_fill_gradient2(low="#4292c6", mid="#f0f0f0",high="#f16913", midpoint=0,
                       breaks = c(100, 50, 25, 10, 0, -10, -25, -50, -100),
                       labels = c("100", "50", "25", "10", "0", "-10", "-25", "-50", "-100")) +
  labs(y="Raymah\n") + scale_y_continuous(expand = c(0,0), breaks=c(0,0.5,1.0,1.5,2.0,2.5,3.0), labels=c("0","","1","","2","","3"), limits=c(0,3)) +
  xlab("\nWeek of Study (since Week 36 of 2016)\nCalendar Date (DD-Month-YY)") + geom_line(aes(x=week,y=log10(raymah_rate+1)), size = 1.4) + 
  xlab("") + theme(axis.title.x=element_blank(), axis.text.x=element_blank(), axis.ticks.x=element_blank()) +
  scale_x_continuous(expand = c(0, 0), breaks = c(10,30,50,70,90,110,130,150,170),
                     labels = c("10\n14-Nov.-16","30\n03-Apr.-17","50\n21-Aug.-17","70\n08-Jan.-18","90\n28-May-18","110\n15-Oct.-18","130\n04-Feb.-19","150\n22-Jul.-19","170\n09-Dec.-19")) +
  pretty + guides(fill=guide_legend(title=element_blank())) + theme(legend.position = "none") +
  theme(legend.text = element_text(face = "italic"), text=element_text(family = 'Palatino Linotype', color = 'grey7', size = 10),
        axis.text = element_text(family = 'Palatino Linotype', color = 'grey7', size = 10),
        strip.background = element_blank(), panel.spacing = unit(0, "lines"),
        axis.line = element_blank(), panel.border = element_rect(colour = "grey77", fill=NA, size=0))
Raymah_Deriv

#################
### Ibb Plot - Middle Panel

Ibb_Deriv <- ggplot(kz_cluster, aes(week, governorate, fill = ibb_derive, width = 1, height = 2)) +
  geom_tile(stat = 'identity') +
  scale_fill_gradient2(low="#4292c6", mid="#f0f0f0",high="#f16913", midpoint=0,
                       breaks = c(100, 50, 25, 10, 1, 0, -1, -10, -25, -50, -100),
                       labels = c("100", "50", "25", "10", "1", "0", "-1", "-10", "-25", "-50", "-100")) +
  labs(y="Ibb\n") + scale_y_continuous(expand = c(0,0), breaks=c(0,0.5,1.0,1.5,2.0,2.5,3.0), labels=c("0","","1","","2","","3"), limits=c(0,3)) +
  xlab("\nWeek of Study (since Week 36 of 2016)\nCalendar Date (DD-Month-YY)") +   geom_line(aes(x=week,y=log10(ibb_rate+1)), size = 1.4) +  
  xlab("") + theme(axis.title.x=element_blank(), axis.text.x=element_blank(), axis.ticks.x=element_blank()) +
  scale_x_continuous(expand = c(0, 0), breaks = c(10,30,50,70,90,110,130,150,170),
                     labels = c("10\n14-Nov.-16","30\n03-Apr.-17","50\n21-Aug.-17","70\n08-Jan.-18","90\n28-May-18","110\n15-Oct.-18","130\n04-Feb.-19","150\n22-Jul.-19","170\n09-Dec.-19")) +
  pretty + guides(fill=guide_legend(title="Derivative")) + 
  theme(legend.text = element_text(face = "italic"), text=element_text(family = 'Palatino Linotype', color = 'grey7', size = 10),
        axis.text = element_text(family = 'Palatino Linotype', color = 'grey7', size = 10),
        strip.background = element_blank(), panel.spacing = unit(0, "lines"),
        axis.line = element_blank(), panel.border = element_rect(colour = "grey77", fill=NA, size=0))
Ibb_Deriv

#################
### Taizz Plot - Bottom Panel

Taizz_Deriv <- ggplot(kz_cluster, aes(week, governorate, fill = taizz_derive, width = 1, height = 2)) +
  geom_tile(stat = 'identity') +
  scale_fill_gradient2(low="#4292c6", mid="#f0f0f0",high="#f16913", midpoint=0,
                       breaks = c(100, 50, 25, 10, 1, 0, -1, -10, -25, -50, -100),
                       labels = c("100", "50", "25", "10", "1", "0", "-1", "-10", "-25", "-50", "-100")) + 
  labs(y="Taizz\n") + scale_y_continuous(expand = c(0,0), breaks=c(0,0.5,1.0,1.5,2.0,2.5,3.0), labels=c("0","","1","","2","","3"), limits=c(0,3)) +
  xlab("\nWeek of Study (since Week 36 of 2016)\nCalendar Date (DD-Month-YY)") + geom_line(aes(x=week,y=log10(taizz_rate+1)), size = 1.4) +   
  scale_x_continuous(expand = c(0, 0), breaks = c(10,30,50,70,90,110,130,150,170),
                     labels = c("10\n14-Nov.-16","30\n03-Apr.-17","50\n21-Aug.-17","70\n08-Jan.-18","90\n28-May-18","110\n15-Oct.-18","130\n04-Feb.-19","150\n22-Jul.-19","170\n09-Dec.-19")) +
  pretty + guides(fill=guide_legend(title=element_blank())) + theme(legend.position = "none") +
  theme(legend.text = element_text(face = "italic"), text=element_text(family = 'Palatino Linotype', color = 'grey7', size = 10),
        axis.text = element_text(family = 'Palatino Linotype', color = 'grey7', size = 10),
        strip.background = element_blank(), panel.spacing = unit(0, "lines"),
        axis.line = element_blank(), panel.border = element_rect(colour = "grey77", fill=NA, size=0))
Taizz_Deriv

Neigh_Cluster2 <- egg::ggarrange(plots=list(Raymah_Deriv,Ibb_Deriv,Taizz_Deriv), heights(1,1,1.1), nrow=3, ncol=1)

### Recommended export dimensions: W=735, H=530

########################################################################################################################################
### Remote Cluster - Northern
########################################################################################################################################

#################
### Hajjah Plot - Top Panel

Hajjah_Deriv <- ggplot(kz_cluster, aes(week, governorate, fill = hajjah_derive, width = 1, height = 2)) +
  geom_tile(stat = 'identity') +
  scale_fill_gradient2(low="#4292c6", mid="#f0f0f0",high="#f16913", midpoint=0,
                       breaks = c(100, 50, 25, 10, 0, -10, -25, -50, -100),
                       labels = c("100", "50", "25", "10", "0", "-10", "-25", "-50", "-100")) +
  labs(y="Hajjah\n") + scale_y_continuous(expand = c(0,0), breaks=c(0,0.5,1.0,1.5,2.0,2.5,3.0), labels=c("0","","1","","2","","3"), limits=c(0,3)) +
  xlab("\nWeek of Study (since Week 36 of 2016)\nCalendar Date (DD-Month-YY)") + geom_line(aes(x=week,y=log10(hajjah_rate+1)), size = 1.4) + 
  xlab("") + theme(axis.title.x=element_blank(), axis.text.x=element_blank(), axis.ticks.x=element_blank()) +
  scale_x_continuous(expand = c(0, 0), breaks = c(10,30,50,70,90,110,130,150,170),
                     labels = c("10\n14-Nov.-16","30\n03-Apr.-17","50\n21-Aug.-17","70\n08-Jan.-18","90\n28-May-18","110\n15-Oct.-18","130\n04-Feb.-19","150\n22-Jul.-19","170\n09-Dec.-19")) +
  pretty + guides(fill=guide_legend(title=element_blank())) + theme(legend.position = "none") +
  theme(legend.text = element_text(face = "italic"), text=element_text(family = 'Palatino Linotype', color = 'grey7', size = 10),
        axis.text = element_text(family = 'Palatino Linotype', color = 'grey7', size = 10),
        strip.background = element_blank(), panel.spacing = unit(0, "lines"),
        axis.line = element_blank(), panel.border = element_rect(colour = "grey77", fill=NA, size=0))
Hajjah_Deriv

#################
### Al-Jawf Plot - Middle Panel

Jawf_Deriv <- ggplot(kz_cluster, aes(week, governorate, fill = jawf_derive, width = 1, height = 2)) +
  geom_tile(stat = 'identity') +
  scale_fill_gradient2(low="#4292c6", mid="#f0f0f0",high="#f16913", midpoint=0,
                       breaks = c(100, 50, 25, 10, 1, 0, -1, -10, -25, -50, -100),
                       labels = c("100", "50", "25", "10", "1", "0", "-1", "-10", "-25", "-50", "-100")) +
  labs(y="Al-Jawf\n") + scale_y_continuous(expand = c(0,0), breaks=c(0,0.5,1.0,1.5,2.0,2.5,3.0), labels=c("0","","1","","2","","3"), limits=c(0,3)) +
  xlab("\nWeek of Study (since Week 36 of 2016)\nCalendar Date (DD-Month-YY)") +   geom_line(aes(x=week,y=log10(jawf_rate+1)), size = 1.4) +  
  xlab("") + theme(axis.title.x=element_blank(), axis.text.x=element_blank(), axis.ticks.x=element_blank()) +
  scale_x_continuous(expand = c(0, 0), breaks = c(10,30,50,70,90,110,130,150,170),
                     labels = c("10\n14-Nov.-16","30\n03-Apr.-17","50\n21-Aug.-17","70\n08-Jan.-18","90\n28-May-18","110\n15-Oct.-18","130\n04-Feb.-19","150\n22-Jul.-19","170\n09-Dec.-19")) +
  pretty + guides(fill=guide_legend(title="Derivative")) + 
  theme(legend.text = element_text(face = "italic"), text=element_text(family = 'Palatino Linotype', color = 'grey7', size = 10),
        axis.text = element_text(family = 'Palatino Linotype', color = 'grey7', size = 10),
        strip.background = element_blank(), panel.spacing = unit(0, "lines"),
        axis.line = element_blank(), panel.border = element_rect(colour = "grey77", fill=NA, size=0))
Jawf_Deriv

#################
### Sa'ada Plot - Bottom Panel

Saada_Deriv <- ggplot(kz_cluster, aes(week, governorate, fill = saada_derive, width = 1, height = 2)) +
  geom_tile(stat = 'identity') +
  scale_fill_gradient2(low="#4292c6", mid="#f0f0f0",high="#f16913", midpoint=0,
                       breaks = c(100, 50, 25, 10, 1, 0, -1, -10, -25, -50, -100),
                       labels = c("100", "50", "25", "10", "1", "0", "-1", "-10", "-25", "-50", "-100")) + 
  labs(y="Sa'ada\n") + scale_y_continuous(expand = c(0,0), breaks=c(0,0.5,1.0,1.5,2.0,2.5,3.0), labels=c("0","","1","","2","","3"), limits=c(0,3)) +
  xlab("\nWeek of Study (since Week 36 of 2016)\nCalendar Date (DD-Month-YY)") + geom_line(aes(x=week,y=log10(saada_rate+1)), size = 1.4) +   
  scale_x_continuous(expand = c(0, 0), breaks = c(10,30,50,70,90,110,130,150,170),
                     labels = c("10\n14-Nov.-16","30\n03-Apr.-17","50\n21-Aug.-17","70\n08-Jan.-18","90\n28-May-18","110\n15-Oct.-18","130\n04-Feb.-19","150\n22-Jul.-19","170\n09-Dec.-19")) +
  pretty + guides(fill=guide_legend(title=element_blank())) + theme(legend.position = "none") +
  theme(legend.text = element_text(face = "italic"), text=element_text(family = 'Palatino Linotype', color = 'grey7', size = 10),
        axis.text = element_text(family = 'Palatino Linotype', color = 'grey7', size = 10),
        strip.background = element_blank(), panel.spacing = unit(0, "lines"),
        axis.line = element_blank(), panel.border = element_rect(colour = "grey77", fill=NA, size=0))
Saada_Deriv

Remote_North <- egg::ggarrange(plots=list(Hajjah_Deriv,Jawf_Deriv,Saada_Deriv), heights(1,1,1.1), nrow=3, ncol=1)

### Recommended export dimensions: W=735, H=530

########################################################################################################################################
### Remote Cluster - Southern
########################################################################################################################################

#################
### Al-Dhale'e Plot - Top Panel

Dhale_Deriv <- ggplot(kz_cluster, aes(week, governorate, fill = dhale_derive, width = 1, height = 2)) +
  geom_tile(stat = 'identity') +
  scale_fill_gradient2(low="#4292c6", mid="#f0f0f0",high="#f16913", midpoint=0,
                       breaks = c(100, 50, 25, 10, 0, -10, -25, -50, -100),
                       labels = c("100", "50", "25", "10", "0", "-10", "-25", "-50", "-100")) +
  labs(y="Al-Dhale'e\n") + scale_y_continuous(expand = c(0,0), breaks=c(0,0.5,1.0,1.5,2.0,2.5,3.0), labels=c("0","","1","","2","","3"), limits=c(0,3)) +
  xlab("\nWeek of Study (since Week 36 of 2016)\nCalendar Date (DD-Month-YY)") + geom_line(aes(x=week,y=log10(dhale_rate+1)), size = 1.4) + 
  xlab("") + theme(axis.title.x=element_blank(), axis.text.x=element_blank(), axis.ticks.x=element_blank()) +
  scale_x_continuous(expand = c(0, 0), breaks = c(10,30,50,70,90,110,130,150,170),
                     labels = c("10\n14-Nov.-16","30\n03-Apr.-17","50\n21-Aug.-17","70\n08-Jan.-18","90\n28-May-18","110\n15-Oct.-18","130\n04-Feb.-19","150\n22-Jul.-19","170\n09-Dec.-19")) +
  pretty + guides(fill=guide_legend(title=element_blank())) + theme(legend.position = "none") +
  theme(legend.text = element_text(face = "italic"), text=element_text(family = 'Palatino Linotype', color = 'grey7', size = 10),
        axis.text = element_text(family = 'Palatino Linotype', color = 'grey7', size = 10),
        strip.background = element_blank(), panel.spacing = unit(0, "lines"),
        axis.line = element_blank(), panel.border = element_rect(colour = "grey77", fill=NA, size=0))
Dhale_Deriv

#################
### Abyan Plot - Upper Middle Panel

Abyan_Deriv <- ggplot(kz_cluster, aes(week, governorate, fill = abyan_derive, width = 1, height = 2)) +
  geom_tile(stat = 'identity') +
  scale_fill_gradient2(low="#4292c6", mid="#f0f0f0",high="#f16913", midpoint=0,
                       breaks = c(100, 50, 25, 10, 1, 0, -1, -10, -25, -50, -100),
                       labels = c("100", "50", "25", "10", "1", "0", "-1", "-10", "-25", "-50", "-100")) +
  labs(y="Abyan\n") + scale_y_continuous(expand = c(0,0), breaks=c(0,0.5,1.0,1.5,2.0,2.5,3.0), labels=c("0","","1","","2","","3"), limits=c(0,3)) +
  xlab("\nWeek of Study (since Week 36 of 2016)\nCalendar Date (DD-Month-YY)") +   geom_line(aes(x=week,y=log10(abyan_rate+1)), size = 1.4) +  
  xlab("") + theme(axis.title.x=element_blank(), axis.text.x=element_blank(), axis.ticks.x=element_blank()) +
  scale_x_continuous(expand = c(0, 0), breaks = c(10,30,50,70,90,110,130,150,170),
                     labels = c("10\n14-Nov.-16","30\n03-Apr.-17","50\n21-Aug.-17","70\n08-Jan.-18","90\n28-May-18","110\n15-Oct.-18","130\n04-Feb.-19","150\n22-Jul.-19","170\n09-Dec.-19")) +
  pretty + guides(fill=guide_legend(title="Derivative")) + 
  theme(legend.text = element_text(face = "italic"), text=element_text(family = 'Palatino Linotype', color = 'grey7', size = 10),
        axis.text = element_text(family = 'Palatino Linotype', color = 'grey7', size = 10),
        strip.background = element_blank(), panel.spacing = unit(0, "lines"),
        axis.line = element_blank(), panel.border = element_rect(colour = "grey77", fill=NA, size=0))
Abyan_Deriv

#################
### Aden Plot - Lower Middle Panel

Aden_Deriv <- ggplot(kz_cluster, aes(week, governorate, fill = aden_derive, width = 1, height = 2)) +
  geom_tile(stat = 'identity') +
  scale_fill_gradient2(low="#4292c6", mid="#f0f0f0",high="#f16913", midpoint=0,
                       breaks = c(100, 50, 25, 10, 1, 0, -1, -10, -25, -50, -100),
                       labels = c("100", "50", "25", "10", "1", "0", "-1", "-10", "-25", "-50", "-100")) +
  labs(y="Aden\n") + scale_y_continuous(expand = c(0,0), breaks=c(0,0.5,1.0,1.5,2.0,2.5,3.0), labels=c("0","","1","","2","","3"), limits=c(0,3)) +
  xlab("\nWeek of Study (since Week 36 of 2016)\nCalendar Date (DD-Month-YY)") +   geom_line(aes(x=week,y=log10(aden_rate+1)), size = 1.4) +  
  xlab("") + theme(axis.title.x=element_blank(), axis.text.x=element_blank(), axis.ticks.x=element_blank()) +
  scale_x_continuous(expand = c(0, 0), breaks = c(10,30,50,70,90,110,130,150,170),
                     labels = c("10\n14-Nov.-16","30\n03-Apr.-17","50\n21-Aug.-17","70\n08-Jan.-18","90\n28-May-18","110\n15-Oct.-18","130\n04-Feb.-19","150\n22-Jul.-19","170\n09-Dec.-19")) +
  pretty + guides(fill=guide_legend(title=element_blank())) + theme(legend.position = "none") +
  theme(legend.text = element_text(face = "italic"), text=element_text(family = 'Palatino Linotype', color = 'grey7', size = 10),
        axis.text = element_text(family = 'Palatino Linotype', color = 'grey7', size = 10),
        strip.background = element_blank(), panel.spacing = unit(0, "lines"),
        axis.line = element_blank(), panel.border = element_rect(colour = "grey77", fill=NA, size=0))
Aden_Deriv

#################
### Lahj Plot - Bottom Panel

Lahj_Deriv <- ggplot(kz_cluster, aes(week, governorate, fill = lahj_derive, width = 1, height = 2)) +
  geom_tile(stat = 'identity') +
  scale_fill_gradient2(low="#4292c6", mid="#f0f0f0",high="#f16913", midpoint=0,
                       breaks = c(100, 50, 25, 10, 1, 0, -1, -10, -25, -50, -100),
                       labels = c("100", "50", "25", "10", "1", "0", "-1", "-10", "-25", "-50", "-100")) + 
  labs(y="Lahj\n") + scale_y_continuous(expand = c(0,0), breaks=c(0,0.5,1.0,1.5,2.0,2.5,3.0), labels=c("0","","1","","2","","3"), limits=c(0,3)) +
  xlab("\nWeek of Study (since Week 36 of 2016)\nCalendar Date (DD-Month-YY)") + geom_line(aes(x=week,y=log10(lahj_rate+1)), size = 1.4) +   
  scale_x_continuous(expand = c(0, 0), breaks = c(10,30,50,70,90,110,130,150,170),
                     labels = c("10\n14-Nov.-16","30\n03-Apr.-17","50\n21-Aug.-17","70\n08-Jan.-18","90\n28-May-18","110\n15-Oct.-18","130\n04-Feb.-19","150\n22-Jul.-19","170\n09-Dec.-19")) +
  pretty + guides(fill=guide_legend(title=element_blank())) + theme(legend.position = "none") +
  theme(legend.text = element_text(face = "italic"), text=element_text(family = 'Palatino Linotype', color = 'grey7', size = 10),
        axis.text = element_text(family = 'Palatino Linotype', color = 'grey7', size = 10),
        strip.background = element_blank(), panel.spacing = unit(0, "lines"),
        axis.line = element_blank(), panel.border = element_rect(colour = "grey77", fill=NA, size=0))
Lahj_Deriv

Remote_South <- egg::ggarrange(plots=list(Dhale_Deriv,Abyan_Deriv,Aden_Deriv,Lahj_Deriv), heights(1,1,1,1.1), nrow=4, ncol=1)

### Recommended export dimensions: W=735, H=530

########################################################################################################################################
### Remote Cluster - Eastern
########################################################################################################################################

#################
### Marib Plot - Top Panel

Marib_Deriv <- ggplot(kz_cluster, aes(week, governorate, fill = marib_derive, width = 1, height = 2)) +
  geom_tile(stat = 'identity') +
  scale_fill_gradient2(low="#4292c6", mid="#f0f0f0",high="#f16913", midpoint=0,
                       breaks = c(100, 50, 25, 10, 0, -10, -25, -50, -100),
                       labels = c("100", "50", "25", "10", "0", "-10", "-25", "-50", "-100")) +
  labs(y="Marib\n") + scale_y_continuous(expand = c(0,0), breaks=c(0,0.5,1.0,1.5,2.0,2.5,3.0), labels=c("0","","1","","2","","3"), limits=c(0,3)) +
  xlab("\nWeek of Study (since Week 36 of 2016)\nCalendar Date (DD-Month-YY)") + geom_line(aes(x=week,y=log10(marib_rate+1)), size = 1.4) + 
  xlab("") + theme(axis.title.x=element_blank(), axis.text.x=element_blank(), axis.ticks.x=element_blank()) +
  scale_x_continuous(expand = c(0, 0), breaks = c(10,30,50,70,90,110,130,150,170),
                     labels = c("10\n14-Nov.-16","30\n03-Apr.-17","50\n21-Aug.-17","70\n08-Jan.-18","90\n28-May-18","110\n15-Oct.-18","130\n04-Feb.-19","150\n22-Jul.-19","170\n09-Dec.-19")) +
  pretty + guides(fill=guide_legend(title=element_blank())) + theme(legend.position = "none") +
  theme(legend.text = element_text(face = "italic"), text=element_text(family = 'Palatino Linotype', color = 'grey7', size = 10),
        axis.text = element_text(family = 'Palatino Linotype', color = 'grey7', size = 10),
        strip.background = element_blank(), panel.spacing = unit(0, "lines"),
        axis.line = element_blank(), panel.border = element_rect(colour = "grey77", fill=NA, size=0))
Marib_Deriv

#################
### Al-Maharah Plot - Middle Panel

Mahar_Deriv <- ggplot(kz_cluster, aes(week, governorate, fill = mahar_derive, width = 1, height = 2)) +
  geom_tile(stat = 'identity') +
  scale_fill_gradient2(low="#4292c6", mid="#f0f0f0",high="#f16913", midpoint=0,
                       breaks = c(100, 50, 25, 10, 1, 0, -1, -10, -25, -50, -100),
                       labels = c("100", "50", "25", "10", "1", "0", "-1", "-10", "-25", "-50", "-100")) +
  labs(y="Al-Maharah\n") + scale_y_continuous(expand = c(0,0), breaks=c(0,0.5,1.0,1.5,2.0,2.5,3.0), labels=c("0","","1","","2","","3"), limits=c(0,3)) +
  xlab("\nWeek of Study (since Week 36 of 2016)\nCalendar Date (DD-Month-YY)") +   geom_line(aes(x=week,y=log10(mahar_rate+1)), size = 1.4) +  
  xlab("") + theme(axis.title.x=element_blank(), axis.text.x=element_blank(), axis.ticks.x=element_blank()) +
  scale_x_continuous(expand = c(0, 0), breaks = c(10,30,50,70,90,110,130,150,170),
                     labels = c("10\n14-Nov.-16","30\n03-Apr.-17","50\n21-Aug.-17","70\n08-Jan.-18","90\n28-May-18","110\n15-Oct.-18","130\n04-Feb.-19","150\n22-Jul.-19","170\n09-Dec.-19")) +
  pretty + guides(fill=guide_legend(title="Derivative")) + 
  theme(legend.text = element_text(face = "italic"), text=element_text(family = 'Palatino Linotype', color = 'grey7', size = 10),
        axis.text = element_text(family = 'Palatino Linotype', color = 'grey7', size = 10),
        strip.background = element_blank(), panel.spacing = unit(0, "lines"),
        axis.line = element_blank(), panel.border = element_rect(colour = "grey77", fill=NA, size=0))
Mahar_Deriv

#################
### Shabwah Plot - Bottom Panel

Shabwah_Deriv <- ggplot(kz_cluster, aes(week, governorate, fill = shabwah_derive, width = 1, height = 2)) +
  geom_tile(stat = 'identity') +
  scale_fill_gradient2(low="#4292c6", mid="#f0f0f0",high="#f16913", midpoint=0,
                       breaks = c(100, 50, 25, 10, 1, 0, -1, -10, -25, -50, -100),
                       labels = c("100", "50", "25", "10", "1", "0", "-1", "-10", "-25", "-50", "-100")) + 
  labs(y="Shabwah\n") + scale_y_continuous(expand = c(0,0), breaks=c(0,0.5,1.0,1.5,2.0,2.5,3.0), labels=c("0","","1","","2","","3"), limits=c(0,3)) +
  xlab("\nWeek of Study (since Week 36 of 2016)\nCalendar Date (DD-Month-YY)") + geom_line(aes(x=week,y=log10(shabwah_rate+1)), size = 1.4) +   
  scale_x_continuous(expand = c(0, 0), breaks = c(10,30,50,70,90,110,130,150,170),
                     labels = c("10\n14-Nov.-16","30\n03-Apr.-17","50\n21-Aug.-17","70\n08-Jan.-18","90\n28-May-18","110\n15-Oct.-18","130\n04-Feb.-19","150\n22-Jul.-19","170\n09-Dec.-19")) +
  pretty + guides(fill=guide_legend(title=element_blank())) + theme(legend.position = "none") +
  theme(legend.text = element_text(face = "italic"), text=element_text(family = 'Palatino Linotype', color = 'grey7', size = 10),
        axis.text = element_text(family = 'Palatino Linotype', color = 'grey7', size = 10),
        strip.background = element_blank(), panel.spacing = unit(0, "lines"),
        axis.line = element_blank(), panel.border = element_rect(colour = "grey77", fill=NA, size=0))
Shabwah_Deriv

Remote_East <- egg::ggarrange(plots=list(Marib_Deriv,Mahar_Deriv,Shabwah_Deriv), heights(1,1,1.1), nrow=3, ncol=1)

### Recommended export dimensions: W=735, H=530
