# Supplementary material for: Signatures of Cholera Outbreak during the Yemeni Civil War, 2016–2019
Source: Int J Environ Res Public Health. 2021 Dec 30;19(1):378. doi: 10.3390/ijerph19010378 (PMC8744546; doi:10.3390/ijerph19010378)
Supplement: Supplementary file 1 [file ijerph-19-00378-s001.zip › Yemen_KZFilter_Example_20211229.R]

########################################################################################################################################
### Library packages required
########################################################################################################################################

library(readxl)
library(reshape2)
library(readxl)
library(gridExtra)
library(ggplot2)
library(zoo)
library(egg)
library(reshape2)
library(ggradar)
library(MASS)
library(dplyr)
library(grid)
library(png)
library(cowplot)
library(tidyr)
library(forcats)
library(jcolors)

########################################################################################################################################
### Begin by setting your working directory using the setwd() command
########################################################################################################################################

example <- read_excel("Yemen_KZFilter_SupplementaryExcelFile_20211229.xlsx", sheet = "Excel Table S2", range = "A3:D603")

exseries <- example[ which(example$Location == "A"),]

########################################################################################################################################
### Create color palette and visualization graphics template
########################################################################################################################################

rates_colors3 <- colorRampPalette(c("#F3EFF7", "#380070"))(n=60)

pretty <- theme(panel.grid.major = element_blank(),
                panel.grid.minor = element_blank(),
                panel.background = element_blank(),
                axis.line = element_line(colour = "black"))

########################################################################################################################################
### Top panel time series plot of the example outbreak signature visualization
########################################################################################################################################

TimeSeries <- ggplot(exseries,aes(x=Week,y=Rates)) + 
  geom_rect(data=NULL, aes(xmin=1, xmax=3, ymin=0, ymax=6), alpha=0.3 , fill="#fbb4ae") +
  geom_rect(data=NULL, aes(xmin=9, xmax=11, ymin=0, ymax=6), alpha=0.3 , fill="#B3E2CD") +
  geom_rect(data=NULL, aes(xmin=22, xmax=24, ymin=0, ymax=6), alpha=0.3 , fill="#beaed4") + 
  geom_rect(data=NULL, aes(xmin=30, xmax=32, ymin=0, ymax=6), alpha=0.3 , fill="#fbb4ae") + 
  geom_rect(data=NULL, aes(xmin=46, xmax=48, ymin=0, ymax=6), alpha=0.3 , fill="#B3E2CD") + 
  geom_rect(data=NULL, aes(xmin=80, xmax=82, ymin=0, ymax=6), alpha=0.3 , fill="#beaed4") +
  geom_rect(data=NULL, aes(xmin=90, xmax=92, ymin=0, ymax=6), alpha=0.3 , fill="#fbb4ae") +
  geom_rect(data=NULL, aes(xmin=106, xmax=108, ymin=0, ymax=6), alpha=0.3 , fill="#B3E2CD") +
  geom_line(size=1) + theme_bw() + labs(y="Cholera Rates") + scale_y_continuous(breaks=c(0,1,2,3,4,5,6), limits=c(0,6)) +
  xlab("") + theme(axis.title.x=element_blank(), axis.text.x=element_blank(), axis.ticks.x=element_blank()) +
  scale_x_continuous(expand = c(0, 0), breaks = c(10,20,30,40,50,60,70,80,90,100,110,120)) +
  theme(axis.title.y = element_text(family='Palatino Linotype', color='grey7', size=10)) 
TimeSeries

########################################################################################################################################
### Middle panel rates heatmap of the example outbreak signature visualization
########################################################################################################################################

Hotmap <- ggplot(exseries, aes(Week, Location, fill = Rates)) +
  geom_tile(stat = 'identity') +
  scale_fill_gradientn(
    colours = rates_colors3,
    breaks = c(0,2,4,6),
    labels = c("0","2","4","6")) +
  scale_x_continuous(expand = c(0, 0), breaks = c(10,20,30,40,50,60,70,80,90,100,110,120)) +
  ylab(element_blank()) + theme(axis.title.y = element_text(family='Palatino Linotype', color='grey7', size=10)) + 
  pretty + theme_classic() + guides(fill=guide_legend(title="Rates")) + 
  xlab("") + theme(axis.title.x=element_blank(), axis.text.x=element_blank(), axis.ticks.x=element_blank()) +
  theme(legend.text = element_text(face = "italic"), text=element_text(family = 'Palatino Linotype', color = 'grey7', size = 10),
        axis.text = element_text(family = 'Palatino Linotype', color = 'grey7', size = 10),
        strip.background = element_blank(), panel.spacing = unit(0, "lines"),
        axis.line = element_blank(), panel.border = element_rect(colour = "grey77", fill=NA, size=0)) +
  theme(axis.text.y=element_blank(), axis.ticks.y=element_blank())
Hotmap

########################################################################################################################################
### Bottom panel trivial derivative heatmap of the example outbreak signature visualization
########################################################################################################################################

DerivPlot <- ggplot(example, aes(Week, Location, fill = Derivative)) +
  geom_tile(stat = 'identity') +
  scale_fill_gradient2(low="#2171b5", mid="grey100",high="#d94801", midpoint=0,
                       breaks = c(-0.2, 0.0, 0.2, 0.4),
                       labels = c("-0.2","0.0","0.2","0.4")) +
  scale_x_continuous(expand = c(0, 0), breaks = c(10,20,30,40,50,60,70,80,90,100,110,120)) +
  ylab(element_blank()) + theme(axis.title.y = element_text(family='Palatino Linotype', color='grey7', size=10)) + 
  pretty + theme_classic() + guides(fill=guide_legend(title="Derivative")) + xlab("Week of Study") +
  theme(legend.text = element_text(face = "italic"), text=element_text(family = 'Palatino Linotype', color = 'grey7', size = 10),
        axis.text = element_text(family = 'Palatino Linotype', color = 'grey7', size = 10),
        strip.background = element_blank(), panel.spacing = unit(0, "lines"),
        axis.line = element_blank(), panel.border = element_rect(colour = "grey77", fill=NA, size=0)) +
  theme(axis.text.y=element_blank(), axis.ticks.y=element_blank())
DerivPlot

########################################################################################################################################
### Combining all panels into a single shared-axis multi-panel plot
########################################################################################################################################

ExamplePlot = ggarrange(plots=list(TimeSeries,Hotmap,DerivPlot), heights=c(1,0.75,0.75), nrow=3, ncol=1)

### Recommended export dimensions: W=850, H=806
