# Supplementary material for: Signatures of Cholera Outbreak during the Yemeni Civil War, 2016–2019
Source: Int J Environ Res Public Health. 2021 Dec 30;19(1):378. doi: 10.3390/ijerph19010378 (PMC8744546; doi:10.3390/ijerph19010378)
Supplement: Supplementary file 1 [file ijerph-19-00378-s001.zip › Yemen_KZFilter_Heatmap_20211229.R]

########################################################################################################################################
### Library packages required
########################################################################################################################################

library(readxl)
library(reshape2)
library(readxl)
library(gridExtra)
library(ggplot2)
library(zoo)
library(egg) # ggarange function
library(reshape2)
library(ggradar)
library(MASS)
library(dplyr)
library(grid)
library(png)
library(cowplot)
library(tidyr)
library(forcats)
library(jcolors)

########################################################################################################################################
### Begin by setting your working directory using the setwd() command
########################################################################################################################################

 yemen <- read_excel("Yemen_KZFilter_SupplementaryExcelFile_20211229.xlsx", sheet = "Excel Table S4", range = "A3:FS63")

 kz_rates <- read_excel("Yemen_KZFilter_SupplementaryExcelFile_20211229.xlsx", sheet = "Excel Table S3", range = "A3:AQ175")

########################################################################################################################################
### Manage data to develop various dataframes for heatmap plotting
########################################################################################################################################

rates <- yemen[ which(yemen$indicators == 'Rate'),] 
derivatives <- yemen[ which(yemen$indicators == 'Derivative'),] 

rates <- rates[,2:175]
derivatives <- derivatives[,2:175]

melt(rates, id.vars = c('governorate', 'order2')) -> rates_melt
melt(derivatives, id.vars = c('governorate', 'order2')) -> derivatives_melt

colnames(rates_melt)[3] <- "week"
colnames(rates_melt)[4] <- "rates"

colnames(derivatives_melt)[3] <- "week"
colnames(derivatives_melt)[4] <- "derivatives"

rates_melt$week <- as.numeric(as.character((rates_melt$week)))
derivatives_melt$week <- as.numeric(as.character((derivatives_melt$week)))

########################################################################################################################################
### Create color palette and visualization graphics template
########################################################################################################################################

rates_colors3 <- colorRampPalette(c("#F3EFF7", "#380070"))(n=172)

pretty <- theme(panel.grid.major = element_blank(),
                panel.grid.minor = element_blank(),
                panel.background = element_blank(),
                axis.line = element_line(colour = "black"))

########################################################################################################################################
### Yemen National Time Series Plot - Top Panel
########################################################################################################################################

Yemen_TS <- ggplot(kz_rates, aes(x=Week,ymax=log10(Yemen_Raw+1),ymin=0)) +
  geom_rect(data=NULL, aes(xmin=0, xmax=2, ymin=0, ymax=3), alpha=0.3 , fill="#fbb4ae") +       # Onset 1
  geom_rect(data=NULL, aes(xmin=8, xmax=10, ymin=0, ymax=3), alpha=0.3 , fill="#B3E2CD") +      # Peak 1
  geom_rect(data=NULL, aes(xmin=16, xmax=18, ymin=0, ymax=3), alpha=0.3 , fill="#beaed4") +     # Return 1
  geom_rect(data=NULL, aes(xmin=25, xmax=27, ymin=0, ymax=3), alpha=0.3 , fill="#fbb4ae") +     # Onset 2
  geom_rect(data=NULL, aes(xmin=45, xmax=47, ymin=0, ymax=3), alpha=0.3 , fill="#B3E2CD") +     # Peak 2.1 
  geom_rect(data=NULL, aes(xmin=53, xmax=55, ymin=0, ymax=3), alpha=0.3 , fill="#B3E2CD") +     # Peak 2.2
  geom_rect(data=NULL, aes(xmin=81, xmax=83, ymin=0, ymax=3), alpha=0.3 , fill="#beaed4") +     # Return 2 
  geom_rect(data=NULL, aes(xmin=89, xmax=91, ymin=0, ymax=3), alpha=0.3 , fill="#fbb4ae") +     # Onset 3 
  geom_rect(data=NULL, aes(xmin=110, xmax=112, ymin=0, ymax=3), alpha=0.3 , fill="#B3E2CD") +   # Peak 3.1 
  geom_rect(data=NULL, aes(xmin=118, xmax=120, ymin=0, ymax=3), alpha=0.3 , fill="#B3E2CD") +   # Peak 3.2    
  geom_rect(data=NULL, aes(xmin=124, xmax=126, ymin=0, ymax=3), alpha=0.3 , fill="#fbb4ae") +   # Onset 4  
  geom_rect(data=NULL, aes(xmin=136, xmax=138, ymin=0, ymax=3), alpha=0.3 , fill="#B3E2CD") +   # Peak 4.1  
  geom_rect(data=NULL, aes(xmin=148, xmax=150, ymin=0, ymax=3), alpha=0.3 , fill="#B3E2CD") +   # Peak 4.2  
  geom_rect(data=NULL, aes(xmin=157, xmax=159, ymin=0, ymax=3), alpha=0.3 , fill="#B3E2CD") +   # Peak 4.3   
  geom_linerange() + geom_line(aes(x=Week,y=log10(Yemen_Rate+1)), size=1) + 
  theme_bw() + labs(y="log10(Rates)") + scale_y_continuous(breaks=c(0,0.5,1.0,1.5,2.0,2.5,3.0), limits=c(0,3)) +
  xlab("") + theme(axis.title.x=element_blank(), axis.text.x=element_blank(), axis.ticks.x=element_blank()) +
  scale_x_continuous(expand = c(0, 0), breaks = c(10,20,30,40,50,60,70,80,90,100,110,120,130,140,150,160,170)) +
  theme(axis.title.y = element_text(family='Palatino Linotype', color='grey7', size=10)) 
Yemen_TS

########################################################################################################################################
### Governorate-Level Rates Heatmap Plot - Middle Panel
########################################################################################################################################

Gov_Heatmap <- ggplot(rates_melt, aes(week, reorder(governorate, -order2), fill = log10(rates+1))) +
  geom_tile(stat = 'identity') +
  scale_fill_gradientn(
    colours = rates_colors3,
    breaks = c(0.5, 1.0, 1.5, 2.0, 2.5, 3.0),
    labels = c("0.5", "1.0", "1.5", "2.0", "2.5", "3.0")) +
  ylab(element_blank()) + theme(axis.title.y = element_text(family='Palatino Linotype', color='grey7', size=10)) + 
  pretty + theme_classic() + guides(fill=guide_legend(title="log10(Rates)")) +
  theme(legend.text = element_text(face = "italic"), text=element_text(family = 'Palatino Linotype', color = 'grey7', size = 10),
        axis.text = element_text(family = 'Palatino Linotype', color = 'grey7', size = 10),
        strip.background = element_blank(), panel.spacing = unit(0, "lines"),
        axis.line = element_blank(), panel.border = element_rect(colour = "grey77", fill=NA, size=0)) +
  xlab("") + theme(axis.title.x=element_blank(), axis.text.x=element_blank(), axis.ticks.x=element_blank()) +
  scale_x_continuous(expand = c(0, 0), breaks = c(10,20,30,40,50,60,70,80,90,100,110,120,130,140,150,160,170)) +
  theme(axis.title.y = element_text(family='Palatino Linotype', color='grey7', size=10))
Gov_Heatmap

########################################################################################################################################
### Governorate-Level Trivial Derivative Heatmap Plot - Bottom Panel
########################################################################################################################################

DerivPlot <- ggplot(derivatives_melt, aes(week, reorder(governorate, -order2), fill = derivatives)) +
  geom_tile(stat = 'identity') +
  scale_fill_gradient2(low="#2171b5", mid="grey100",high="#d94801", midpoint=0,
                       breaks = c(100, 50, 25, 10, 1, 0, -1, -10, -25, -50, -100),
                       labels = c("100", "50", "25", "10", "1", "0", "-1", "-10", "-25", "-50", "-100")) +
  xlab("\nWeek of Study (since Week 36 of 2016)\nCalendar Date (DD-Month-YY)") +
  scale_x_continuous(expand = c(0, 0), breaks = c(10,30,50,70,90,110,130,150,170),
                     labels = c("10\n14-Nov.-16","30\n03-Apr.-17","50\n21-Aug.-17","70\n08-Jan.-18","90\n28-May-18","110\n15-Oct.-18","130\n04-Feb.-19","150\n22-Jul.-19","170\n09-Dec.-19")) +
  ylab(element_blank()) + theme(axis.title.y = element_text(family='Palatino Linotype', color='grey7', size=10)) + 
  pretty + theme_classic() + guides(fill=guide_legend(title="Derivatives")) +
  theme(legend.text = element_text(face = "italic"), text=element_text(family = 'Palatino Linotype', color = 'grey7', size = 10),
        axis.text = element_text(family = 'Palatino Linotype', color = 'grey7', size = 10),
        strip.background = element_blank(), panel.spacing = unit(0, "lines"),
        axis.line = element_blank(), panel.border = element_rect(colour = "grey77", fill=NA, size=0))
DerivPlot

########################################################################################################################################
### Combining all panels into a single shared-axis multi-panel plot
########################################################################################################################################

GovernorateHeatmap = ggarrange(plots=list(Yemen_TS,Gov_Heatmap,DerivPlot), heights=c(1,1.5,1.5), nrow=3, ncol=1)

### Recommended export dimensions: W=900, H=854
