# Supplementary material for: Signatures of Cholera Outbreak during the Yemeni Civil War, 2016–2019
Source: Int J Environ Res Public Health. 2021 Dec 30;19(1):378. doi: 10.3390/ijerph19010378 (PMC8744546; doi:10.3390/ijerph19010378)
Supplement: Supplementary file 1 [file ijerph-19-00378-s001.zip › Yemen_KZFilter_SupplementaryExcelFile_20211229.xlsx]

## Sheet: Supplemental Excel Directory
Worksheet Name	Contents
Excel Data Codebook	This worksheet provides a list of all variables and thier definitions, value types, units of measurement, coding scheme or value ranges, and data source from which data was extracted.
Excel Table S1	This dataset provides all curated data from the World Health Organization's Eastern Mediterranean Regional Office and Armed Conflict Location and Event Data Project.
Excel Table S2	This simulated dataset is used to create an example of an outbreak signature with three outbreak waves with critical points and periods defined by case rates and trivial derivatives.
Excel Table S3	This dataset includes both the 'raw' rate values estimated using cases curated in Excel Table S1 and the estimated 'rate' values calculated using KZ adaptive filters.
Excel Table S4	This dataset provides the weekly critical periods, KZ filtered rates, and KZ estimated derivative values for each week of the study period using a wide reporting format for generating heatmaps.
Excel Table S5	This dataset provides estimated rates and trivial derivatives by applying a Kolmogorov Zurbenko adaptive smoothing filter on Excel Table S1 interpolated rate values that is the average of a filter with smoothing windows 3 and 5 weeks.

## Sheet: Excel Data Codebook
Variable	Definition	Value Type	Units	Coding Scheme / Range	Source
year	Gregorian calendar year	Numeric	Years	2016 to 2019	Calculated
week	Continuous week of study	Numeric	Weeks	1 to 208	Calculated
woy	WHO-defined epidemiological week of year	Numeric	Weeks	1 to 53	Calculated
start_date	WHO-defined epidemiological reporting week start date	String	MM/DD/YYYY	MM/DD/YYYY	World Health Organization (WHO)
end_date	WHO-defined epidemiological reporting week end date	String	MM/DD/YYYY	MM/DD/YYYY	World Health Organization (WHO)
gov_name	Governorate name	String			World Health Organization (WHO)
case	Confirmed cholera infections	Numeric	Cases		World Health Organization (WHO)
rate	Rate of confirmed cholera infections, no interpolation	Numeric	Cases / 100,000 persons		Calculated
interpolated	Rate of confirmed cholera infections, with interpolation	Numeric	Cases / 100,000 persons		Calculated
population	Governorate-level weekly prorated population	Numeric	Persons		Calculated
fatalities	All conflict event fatalities	Numeric	Deaths		Armed Conflict Location Event Database
derive/derivative	Trivial derivative of smoothed filtered rates	Numeric	Cases / 100,000 persons		Calculated
order2	Governorate ordering for heatmap plot	Numeric	Categorical	1 to 20	Calculated
_Rate	Smoothed rates calculated with Kolmogorov Zurbenko adaptive filters	Numeric	Cases / 100,000 persons		Calculated
_Raw	Same as the 'interpolated' values above	Numeric	Cases / 100,000 persons		Calculated

## Sheet: Excel Table S1
Excel Table S1. Weekly time series data of laboratory-confirmed cholera cases and rates (cases per 100,000 persons) for 20 of 21 governorates in Yemen (excluding the Hadramaut and Socotra island governorate where data were not consistently reported). Data were extracted, harmonized, and integrated from daily, weekly, and monthly epidemiological bulletins reported by the World Health Organization’…
year	week	woy	start_date	end_date	gov_name	case	rate	interpolated	population	fatalities
2016	1	37	2016-09-12	2016-09-18	Abyan	0	0	0	565146	2
2016	2	38	2016-09-19	2016-09-25	Abyan	0	0	0	565407	1
2016	3	39	2016-09-26	2016-10-02	Abyan	0	0	0	565667	2
2016	4	40	2016-10-03	2016-10-09	Abyan	0	0	0	565919	10
2016	5	41	2016-10-10	2016-10-16	Abyan	0	0	0	566178	3
2016	6	42	2016-10-17	2016-10-23	Abyan	0	0	0	566428	12
2016	7	43	2016-10-24	2016-10-30	Abyan	0	0	0	566690	1
2016	8	44	2016-10-31	2016-11-06	Abyan	0	0	0	566951	1
2016	9	45	2016-11-07	2016-11-13	Abyan	0	0	0	567211	2
2016	10	46	2016-11-14	2016-11-20	Abyan	0.352222	0.0620687	0.0620687	567471	3
2016	11	47	2016-11-21	2016-11-27	Abyan	0.352222	0.06204	0.06204	567734	0
2016	12	48	2016-11-28	2016-12-04	Abyan	0.3975	0.0699832	0.0699832	567993	4
2016	13	49	2016-12-05	2016-12-11	Abyan	0.526551	0.0926609	0.0926609	568256	0
2016	14	50	2016-12-12	2016-12-18	Abyan	0.281733	0.0495557	0.0495557	568519	0
2016	15	51	2016-12-19	2016-12-25	Abyan	0.147176	0.0258758	0.0258758	568777	5
2016	16	52	2016-12-26	2017-01-01	Abyan	0.147176	0.0258638	0.0258638	569041	0
2017	17	1	2017-01-02	2017-01-08	Abyan	0.147176	0.0258523	0.0258523	569295	9
2017	18	2	2017-01-09	2017-01-15	Abyan	0.180029	0.0316091	0.0316091	569550	5
2017	19	3	2017-01-16	2017-01-22	Abyan	0.0953668	0.0167366	0.0167366	569808	1
2017	20	4	2017-01-23	2017-01-29	Abyan	0.0220139	0.0038616	0.0038616	570071	4
2017	21	5	2017-01-30	2017-02-05	Abyan	0.0220139	0.00385984	0.00385984	570331	26
2017	22	6	2017-02-06	2017-02-12	Abyan	0.0220139	0.00385823	0.00385823	570569	0
2017	23	7	2017-02-13	2017-02-19	Abyan	0.0220139	0.00385645	0.00385645	570833	0
2017	24	8	2017-02-20	2017-02-26	Abyan	0.0220139	0.00385466	0.00385466	571097	12
2017	25	9	2017-02-27	2017-03-05	Abyan	0.0190783	0.00333917	0.00333917	571350	14
2017	26	10	2017-03-06	2017-03-12	Abyan	0.0317324	0.0055515	0.0055515	571600	1
2017	27	11	2017-03-13	2017-03-19	Abyan	0.036794	0.00643405	0.00643405	571864	0
2017	28	12	2017-03-20	2017-03-26	Abyan	0.0105126	0.00183745	0.00183745	572128	1
2017	29	13	2017-03-27	2017-04-02	Abyan			5.74256	572392	7
2017	30	14	2017-04-03	2017-04-09	Abyan			11.4781	572650	2
2017	31	15	2017-04-10	2017-04-16	Abyan			17.2083	572913	1
2017	32	16	2017-04-17	2017-04-23	Abyan			22.9333	573177	0
2017	33	17	2017-04-24	2017-04-30	Abyan	164.308	28.6529	28.6529	573443	0
2017	34	18	2017-05-01	2017-05-07	Abyan	287.538	50.1193	50.1193	573708	0
2017	35	19	2017-05-08	2017-05-14	Abyan	287.538	50.0961	50.0961	573974	0
2017	36	20	2017-05-15	2017-05-21	Abyan	287.538	50.0729	50.0729	574239	0
2017	37	21	2017-05-22	2017-05-28	Abyan	362.375	63.076	63.076	574505	0
2017	38	22	2017-05-29	2017-06-04	Abyan	276.75	48.1496	48.1496	574771	0
2017	39	23	2017-06-05	2017-06-11	Abyan	493.5	85.8206	85.8206	575037	2
2017	40	24	2017-06-12	2017-06-18	Abyan	641	111.42	111.42	575301	0
2017	41	25	2017-06-19	2017-06-25	Abyan	567	98.5115	98.5115	575567	0
2017	42	26	2017-06-26	2017-07-02	Abyan	1505	261.36	261.36	575834	5
2017	43	27	2017-07-03	2017-07-09	Abyan	2255	391.428	391.428	576095	0
2017	44	28	2017-07-10	2017-07-16	Abyan	2109	365.916	365.916	576362	10
2017	45	29	2017-07-17	2017-07-23	Abyan	2071	359.163	359.163	576619	0
2017	46	30	2017-07-24	2017-07-30	Abyan	1974	342.182	342.182	576886	0
2017	47	31	2017-07-31	2017-08-06	Abyan	1791	310.316	310.316	577153	23
2017	48	32	2017-08-07	2017-08-13	Abyan	1574	272.603	272.603	577397	7
2017	49	33	2017-08-14	2017-08-20	Abyan	1477	255.688	255.688	577657	8
2017	50	34	2017-08-21	2017-08-27	Abyan	1445	250.036	250.036	577917	4
2017	51	35	2017-08-28	2017-09-03	Abyan	1264	218.617	218.617	578180	0
2017	52	36	2017-09-04	2017-09-10	Abyan	1408	243.41	243.41	578448	0
2017	53	37	2017-09-11	2017-09-17	Abyan	1354	233.966	233.966	578715	14
2017	54	38	2017-09-18	2017-09-24	Abyan	1145	197.765	197.765	578969	1
2017	55	39	2017-09-25	2017-10-01	Abyan	581	100.305	100.305	579236	0
2017	56	40	2017-10-02	2017-10-08	Abyan	507	87.4886	87.4886	579504	16
2017	57	41	2017-10-09	2017-10-15	Abyan	303	52.2633	52.2633	579757	0
2017	58	42	2017-10-16	2017-10-22	Abyan	213	36.7226	36.7226	580025	1
2017	59	43	2017-10-23	2017-10-29	Abyan	119	20.5069	20.5069	580292	13
2017	60	44	2017-10-30	2017-11-05	Abyan	120	20.6701	20.6701	580548	1
2017	61	45	2017-11-06	2017-11-12	Abyan	77	13.2572	13.2572	580816	3
2017	62	46	2017-11-13	2017-11-19	Abyan	41	7.05581	7.05581	581082	0
2017	63	47	2017-11-20	2017-11-26	Abyan	55	9.46073	9.46073	581350	2
2017	64	48	2017-11-27	2017-12-03	Abyan	64	11.0038	11.0038	581618	0
2017	65	49	2017-12-04	2017-12-10	Abyan	37	6.35863	6.35863	581887	0
2017	66	50	2017-12-11	2017-12-17	Abyan	25	4.29438	4.29438	582156	1
2017	67	51	2017-12-18	2017-12-24	Abyan	11	1.88866	1.88866	582425	0
2017	68	52	2017-12-25	2017-12-31	Abyan	1	0.171617	0.171617	582694	0
2018	69	1	2018-01-01	2018-01-07	Abyan	0	0	0	582964	0
2018	70	2	2018-01-08	2018-01-14	Abyan	0	0	0	583234	0
2018	71	3	2018-01-15	2018-01-21	Abyan	0	0	0	583504	0
2018	72	4	2018-01-22	2018-01-28	Abyan	0	0	0	583774	0
2018	73	5	2018-01-29	2018-02-04	Abyan	0	0	0	584044	0
2018	74	6	2018-02-05	2018-02-11	Abyan	2	0.342282	0.342282	584314	0
2018	75	7	2018-02-12	2018-02-18	Abyan	0	0	0	584585	3
2018	76	8	2018-02-19	2018-02-25	Abyan			0	584852	0
2018	77	9	2018-02-26	2018-03-04	Abyan	0	0	0	585123	0
2018	78	10	2018-03-05	2018-03-11	Abyan	0	0	0	585394	3
2018	79	11	2018-03-12	2018-03-18	Abyan	0	0	0	585662	1
2018	80	12	2018-03-19	2018-03-25	Abyan	0	0	0	585932	10
2018	81	13	2018-03-26	2018-04-01	Abyan	0	0	0	586193	1
2018	82	14	2018-04-02	2018-04-08	Abyan	0	0	0	586463	0
2018	83	15	2018-04-09	2018-04-15	Abyan	0	0	0	586735	1
2018	84	16	2018-04-16	2018-04-22	Abyan	0	0	0	587005	4
2018	85	17	2018-04-23	2018-04-29	Abyan	0	0	0	587273	0
2018	86	18	2018-04-30	2018-05-06	Abyan	0	0	0	587545	0
2018	87	19	2018-05-07	2018-05-13	Abyan	0	0	0	587817	23
2018	88	20	2018-05-14	2018-05-20	Abyan	0	0	0	588066	0
2018	89	21	2018-05-21	2018-05-27	Abyan	0	0	0	588338	1
2018	90	22	2018-05-28	2018-06-03	Abyan	0	0	0	588610	1
2018	91	23	2018-06-04	2018-06-10	Abyan	0	0	0	588881	0
2018	92	24	2018-06-11	2018-06-17	Abyan	0	0	0	589154	4
2018	93	25	2018-06-18	2018-06-24	Abyan	0	0	0	589422	0
2018	94	26	2018-06-25	2018-07-01	Abyan	0	0	0	589695	1
2018	95	27	2018-07-02	2018-07-08	Abyan			0.0218711	589967	1
2018	96	28	2018-07-09	2018-07-15	Abyan			0.043722	590239	0
2018	97	29	2018-07-16	2018-07-22	Abyan			0.0655527	590512	0
2018	98	30	2018-07-23	2018-07-29	Abyan			0.0873632	590786	0
2018	99	31	2018-07-30	2018-08-05	Abyan	0.645161	0.109153	0.109153	591059	6
2018	100	32	2018-08-06	2018-08-12	Abyan	0.903226	0.152746	0.152746	591327	4
2018	101	33	2018-08-13	2018-08-19	Abyan	0.903226	0.152676	0.152676	591596	0
2018	102	34	2018-08-20	2018-08-26	Abyan	0.903226	0.152605	0.152605	591870	0
2018	103	35	2018-08-27	2018-09-02	Abyan	3.93548	0.664616	0.664616	592144	5
2018	104	36	2018-09-03	2018-09-09	Abyan	11.5161	1.94393	1.94393	592413	5
2018	105	37	2018-09-10	2018-09-16	Abyan	11.5161	1.94305	1.94305	592682	2
2018	106	38	2018-09-17	2018-09-23	Abyan	11.5161	1.94216	1.94216	592955	6
2018	107	39	2018-09-24	2018-09-30	Abyan	11.5161	1.94128	1.94128	593223	0
2018	108	40	2018-10-01	2018-10-07	Abyan	17.1613	2.89155	2.89155	593498	0
2018	109	41	2018-10-08	2018-10-14	Abyan	17.1613	2.89021	2.89021	593773	0
2018	110	42	2018-10-15	2018-10-21	Abyan	17.1613	2.88888	2.88888	594047	0
2018	111	43	2018-10-22	2018-10-28	Abyan	17.1613	2.88754	2.88754	594322	0
2018	112	44	2018-10-29	2018-11-04	Abyan	8.12903	1.36715	1.36715	594597	0
2018	113	45	2018-11-05	2018-11-11	Abyan	1.35484	0.227753	0.227753	594873	0
2018	114	46	2018-11-12	2018-11-18	Abyan	1.35484	0.227647	0.227647	595148	1
2018	115	47	2018-11-19	2018-11-25	Abyan	1.35484	0.227542	0.227542	595423	6
2018	116	48	2018-11-26	2018-12-02	Abyan	1.35484	0.227439	0.227439	595692	0
2018	117	49	2018-12-03	2018-12-09	Abyan	1.35484	0.227334	0.227334	595968	10
2018	118	50	2018-12-10	2018-12-16	Abyan	1.35484	0.227233	0.227233	596234	5
2018	119	51	2018-12-17	2018-12-23	Abyan	1.35484	0.22713	0.22713	596505	2
2018	120	52	2018-12-24	2018-12-30	Abyan	1.35484	0.227025	0.227025	596779	0
2019	121	1	2018-12-31	2019-01-06	Abyan	1.16129	0.194503	0.194503	597055	3
2019	122	2	2019-01-07	2019-01-13	Abyan	1.12903	0.189014	0.189014	597328	4
2019	123	3	2019-01-14	2019-01-20	Abyan	1.12903	0.188927	0.188927	597601	7
2019	124	4	2019-01-21	2019-01-27	Abyan	1.12903	0.188842	0.188842	597870	2
2019	125	5	2019-01-28	2019-02-03	Abyan	0.645161	0.10786	0.10786	598145	0
2019	126	6	2019-02-04	2019-02-10	Abyan	0	0	0	598422	0
2019	127	7	2019-02-11	2019-02-17	Abyan	0	0	0	598699	3
2019	128	8	2019-02-18	2019-02-24	Abyan	0	0	0	598973	3
2019	129	9	2019-02-25	2019-03-03	Abyan	1.16129	0.193791	0.193791	599247	0
2019	130	10	2019-03-04	2019-03-10	Abyan	2.70968	0.451971	0.451971	599525	0
2019	131	11	2019-03-11	2019-03-17	Abyan	2.70968	0.451762	0.451762	599802	0
2019	132	12	2019-03-18	2019-03-24	Abyan	2.70968	0.451553	0.451553	600080	0
2019	133	13	2019-03-25	2019-03-31	Abyan	2.70968	0.451344	0.451344	600358	0
2019	134	14	2019-04-01	2019-04-07	Abyan	116.2	19.3462	19.3462	600636	0
2019	135	15	2019-04-08	2019-04-14	Abyan	116.2	19.3372	19.3372	600914	0
2019	136	16	2019-04-15	2019-04-21	Abyan	116.2	19.3283	19.3283	601192	1
2019	137	17	2019-04-22	2019-04-28	Abyan	116.2	19.3194	19.3194	601469	0
2019	138	18	2019-04-29	2019-05-05	Abyan	63.3613	10.5296	10.5296	601747	0
2019	139	19	2019-05-06	2019-05-12	Abyan	42.2258	7.01395	7.01395	602026	0
2019	140	20	2019-05-13	2019-05-19	Abyan	42.2258	7.01071	7.01071	602305	1
2019	141	21	2019-05-20	2019-05-26	Abyan	42.2258	7.00748	7.00748	602582	0
2019	142	22	2019-05-27	2019-06-02	Abyan	53.4946	8.87346	8.87346	602861	1
2019	143	23	2019-06-03	2019-06-09	Abyan	81.6667	13.5403	13.5403	603139	0
2019	144	24	2019-06-10	2019-06-16	Abyan	81.6667	13.534	13.534	603418	2
2019	145	25	2019-06-17	2019-06-23	Abyan	81.6667	13.5278	13.5278	603696	2
2019	146	26	2019-06-24	2019-06-30	Abyan	81.6667	13.5216	13.5216	603973	1
2019	147	27	2019-07-01	2019-07-07	Abyan	76.3226	12.6309	12.6309	604252	0
2019	148	28	2019-07-08	2019-07-14	Abyan	76.3226	12.6251	12.6251	604531	0
2019	149	29	2019-07-15	2019-07-21	Abyan	76.3226	12.6192	12.6192	604811	5
2019	150	30	2019-07-22	2019-07-28	Abyan	76.3226	12.6135	12.6135	605086	0
2019	151	31	2019-07-29	2019-08-04	Abyan	57.7419	9.53835	9.53835	605366	38
2019	152	32	2019-08-05	2019-08-11	Abyan	43.8065	7.23346	7.23346	605608	0
2019	153	33	2019-08-12	2019-08-18	Abyan	43.8065	7.23011	7.23011	605889	0
2019	154	34	2019-08-19	2019-08-25	Abyan	43.8065	7.22677	7.22677	606169	24
2019	155	35	2019-08-26	2019-09-01	Abyan	46.2151	7.62089	7.62089	606426	125
2019	156	36	2019-09-02	2019-09-08	Abyan	60.6667	10.0014	10.0014	606581	7
2019	157	37	2019-09-09	2019-09-15	Abyan	60.6667	9.99689	9.99689	606855	0
2019	158	38	2019-09-16	2019-09-22	Abyan	60.6667	9.99227	9.99227	607136	14
2019	159	39	2019-09-23	2019-09-29	Abyan	60.6667	9.98788	9.98788	607403	0
2019	160	40	2019-09-30	2019-10-06	Abyan	88.4086	14.5484	14.5484	607684	1
2019	161	41	2019-10-07	2019-10-13	Abyan	93.0323	15.3023	15.3023	607965	0
2019	162	42	2019-10-14	2019-10-20	Abyan	93.0323	15.2952	15.2952	608246	7
2019	163	43	2019-10-21	2019-10-27	Abyan	93.0323	15.2883	15.2883	608520	4
2019	164	44	2019-10-28	2019-11-03	Abyan	108.961	17.8978	17.8978	608798	12
2019	165	45	2019-11-04	2019-11-10	Abyan	130.2	21.3769	21.3769	609068	4
2019	166	46	2019-11-11	2019-11-17	Abyan	130.2	21.3672	21.3672	609346	1
2019	167	47	2019-11-18	2019-11-24	Abyan	130.2	21.3573	21.3573	609627	10
2019	168	48	2019-11-25	2019-12-01	Abyan	126.794	20.7893	20.7893	609899	0
2019	169	49	2019-12-02	2019-12-08	Abyan	106.355	17.43	17.43	610181	23
2019	170	50	2019-12-09	2019-12-15	Abyan	106.355	17.4226	17.4226	610441	44
2019	171	51	2019-12-16	2019-12-22	Abyan	106.355	17.4158	17.4158	610679	10
2019	172	52	2019-12-23	2019-12-29	Abyan	106.355	17.4081	17.4081	610952	0
2016	1	37	2016-09-12	2016-09-18	Aden	0	0	0	914015	2
2016	2	38	2016-09-19	2016-09-25	Aden	0	0	0	914438	0
2016	3	39	2016-09-26	2016-10-02	Aden	0	0	0	914857	5
2016	4	40	2016-10-03	2016-10-09	Aden	0	0	0	915280	0
2016	5	41	2016-10-10	2016-10-16	Aden	2.53846	0.277217	0.277217	915693	11
2016	6	42	2016-10-17	2016-10-23	Aden	5.92308	0.646543	0.646543	916114	3
2016	7	43	2016-10-24	2016-10-30	Aden	4.31624	0.47093	0.47093	916536	3
2016	8	44	2016-10-31	2016-11-06	Aden	3.11111	0.339289	0.339289	916950	10
2016	9	45	2016-11-07	2016-11-13	Aden	3.11111	0.339132	0.339132	917374	1
2016	10	46	2016-11-14	2016-11-20	Aden	0.569665	0.0620688	0.0620688	917796	2
2016	11	47	2016-11-21	2016-11-27	Aden	0.569665	0.0620402	0.0620402	918220	2
2016	12	48	2016-11-28	2016-12-04	Aden	0.642887	0.0699821	0.0699821	918645	0
2016	13	49	2016-12-05	2016-12-11	Aden	0.851575	0.0926611	0.0926611	919021	49
2016	14	50	2016-12-12	2016-12-18	Aden	0.455626	0.0495567	0.0495567	919405	42
2016	15	51	2016-12-19	2016-12-25	Aden	0.238015	0.025876	0.025876	919830	0
2016	16	52	2016-12-26	2017-01-01	Aden	0.238015	0.025864	0.025864	920255	1
2017	17	1	2017-01-02	2017-01-08	Aden	0.238015	0.0258521	0.0258521	920682	0
2017	18	2	2017-01-09	2017-01-15	Aden	0.291153	0.031609	0.031609	921108	0
2017	19	3	2017-01-16	2017-01-22	Aden	0.154234	0.0167366	0.0167366	921534	1
2017	20	4	2017-01-23	2017-01-29	Aden	0.0356033	0.0038617	0.0038617	921960	0
2017	21	5	2017-01-30	2017-02-05	Aden	0.0356033	0.00385992	0.00385992	922386	0
2017	22	6	2017-02-06	2017-02-12	Aden	0.0356033	0.00385813	0.00385813	922813	3
2017	23	7	2017-02-13	2017-02-19	Aden	0.0356033	0.00385636	0.00385636	923237	0
2017	24	8	2017-02-20	2017-02-26	Aden	0.0356033	0.00385457	0.00385457	923665	1
2017	25	9	2017-02-27	2017-03-05	Aden	0.0308573	0.00333921	0.00333921	924091	0
2017	26	10	2017-03-06	2017-03-12	Aden	0.0513246	0.00555149	0.00555149	924519	1
2017	27	11	2017-03-13	2017-03-19	Aden	0.0595114	0.00643405	0.00643405	924946	0
2017	28	12	2017-03-20	2017-03-26	Aden	0.0170033	0.00183745	0.00183745	925374	0
2017	29	13	2017-03-27	2017-04-02	Aden			1.62667	925802	0
2017	30	14	2017-04-03	2017-04-09	Aden			3.25	926231	1
2017	31	15	2017-04-10	2017-04-16	Aden			4.87183	926659	1
2017	32	16	2017-04-17	2017-04-23	Aden			6.49217	927087	7
2017	33	17	2017-04-24	2017-04-30	Aden	75.2308	8.11106	8.11106	927509	1
2017	34	18	2017-05-01	2017-05-07	Aden	131.654	14.1878	14.1878	927937	1
2017	35	19	2017-05-08	2017-05-14	Aden	131.654	14.1813	14.1813	928366	1
2017	36	20	2017-05-15	2017-05-21	Aden	131.654	14.1747	14.1747	928794	0
2017	37	21	2017-05-22	2017-05-28	Aden	360.625	38.8093	38.8093	929224	0
2017	38	22	2017-05-29	2017-06-04	Aden	776.875	83.566	83.566	929654	1
2017	39	23	2017-06-05	2017-06-11	Aden	1337.88	143.845	143.845	930084	0
2017	40	24	2017-06-12	2017-06-18	Aden	866	93.0668	93.0668	930514	0
2017	41	25	2017-06-19	2017-06-25	Aden	912	97.965	97.965	930945	7
2017	42	26	2017-06-26	2017-07-02	Aden	1097	117.784	117.784	931369	0
2017	43	27	2017-07-03	2017-07-09	Aden	1431	153.574	153.574	931800	0
2017	44	28	2017-07-10	2017-07-16	Aden	1205	129.26	129.26	932231	1
2017	45	29	2017-07-17	2017-07-23	Aden	1340	143.675	143.675	932662	0
2017	46	30	2017-07-24	2017-07-30	Aden	870	93.2383	93.2383	933093	1
2017	47	31	2017-07-31	2017-08-06	Aden	530	56.7741	56.7741	933524	0
2017	48	32	2017-08-07	2017-08-13	Aden	572	61.2448	61.2448	933956	3
2017	49	33	2017-08-14	2017-08-20	Aden	653	69.8855	69.8855	934386	2
2017	50	34	2017-08-21	2017-08-27	Aden	524	56.0538	56.0538	934816	0
2017	51	35	2017-08-28	2017-09-03	Aden	592	63.2987	63.2987	935249	0
2017	52	36	2017-09-04	2017-09-10	Aden	543	58.0326	58.0326	935682	0
2017	53	37	2017-09-11	2017-09-17	Aden	578	61.7446	61.7446	936115	2
2017	54	38	2017-09-18	2017-09-24	Aden	445	47.515	47.515	936546	0
2017	55	39	2017-09-25	2017-10-01	Aden	393	41.9433	41.9433	936980	1
2017	56	40	2017-10-02	2017-10-08	Aden	369	39.3637	39.3637	937412	0
2017	57	41	2017-10-09	2017-10-15	Aden	336	35.8268	35.8268	937846	4
2017	58	42	2017-10-16	2017-10-22	Aden	322	34.3183	34.3183	938276	3
2017	59	43	2017-10-23	2017-10-29	Aden	262	27.9107	27.9107	938708	1
2017	60	44	2017-10-30	2017-11-05	Aden	311	33.1154	33.1154	939141	25
2017	61	45	2017-11-06	2017-11-12	Aden	214	22.7768	22.7768	939551	6
2017	62	46	2017-11-13	2017-11-19	Aden	197	20.9579	20.9579	939980	11
2017	63	47	2017-11-20	2017-11-26	Aden	115	12.2288	12.2288	940404	1
2017	64	48	2017-11-27	2017-12-03	Aden	152	16.1558	16.1558	940838	5
2017	65	49	2017-12-04	2017-12-10	Aden	108	11.4739	11.4739	941268	2
2017	66	50	2017-12-11	2017-12-17	Aden	91	9.66335	9.66335	941702	5
2017	67	51	2017-12-18	2017-12-24	Aden	107	11.3572	11.3572	942133	0
2017	68	52	2017-12-25	2017-12-31	Aden	70	7.42651	7.42651	942569	0
2018	69	1	2018-01-01	2018-01-07	Aden	26	2.75714	2.75714	943005	2
2018	70	2	2018-01-08	2018-01-14	Aden	22	2.33189	2.33189	943440	1
2018	71	3	2018-01-15	2018-01-21	Aden	19	2.01298	2.01298	943876	2
2018	72	4	2018-01-22	2018-01-28	Aden	21	2.22384	2.22384	944310	16
2018	73	5	2018-01-29	2018-02-04	Aden	24	2.5404	2.5404	944732	25
2018	74	6	2018-02-05	2018-02-11	Aden	22	2.32769	2.32769	945144	2
2018	75	7	2018-02-12	2018-02-18	Aden	12	1.26906	1.26906	945579	1
2018	76	8	2018-02-19	2018-02-25	Aden			0.845652	946016	19
2018	77	9	2018-02-26	2018-03-04	Aden	4	0.422639	0.422639	946435	2
2018	78	10	2018-03-05	2018-03-11	Aden	0	0	0	946871	2
2018	79	11	2018-03-12	2018-03-18	Aden	0	0	0	947307	7
2018	80	12	2018-03-19	2018-03-25	Aden	0	0	0	947739	2
2018	81	13	2018-03-26	2018-04-01	Aden	0	0	0	948175	3
2018	82	14	2018-04-02	2018-04-08	Aden	0	0	0	948611	1
2018	83	15	2018-04-09	2018-04-15	Aden	0	0	0	949049	1
2018	84	16	2018-04-16	2018-04-22	Aden	0	0	0	949488	0
2018	85	17	2018-04-23	2018-04-29	Aden	0	0	0	949927	3
2018	86	18	2018-04-30	2018-05-06	Aden	0	0	0	950364	0
2018	87	19	2018-05-07	2018-05-13	Aden	0	0	0	950804	4
2018	88	20	2018-05-14	2018-05-20	Aden	0	0	0	951240	4
2018	89	21	2018-05-21	2018-05-27	Aden	1	0.105078	0.105078	951676	2
2018	90	22	2018-05-28	2018-06-03	Aden	0	0	0	952115	1
2018	91	23	2018-06-04	2018-06-10	Aden	1	0.104981	0.104981	952554	1
2018	92	24	2018-06-11	2018-06-17	Aden	7	0.734527	0.734527	952994	1
2018	93	25	2018-06-18	2018-06-24	Aden	1	0.104884	0.104884	953434	1
2018	94	26	2018-06-25	2018-07-01	Aden	0	0	0	953875	0
2018	95	27	2018-07-02	2018-07-08	Aden			0.459711	954316	3
2018	96	28	2018-07-09	2018-07-15	Aden			0.919	954755	1
2018	97	29	2018-07-16	2018-07-22	Aden			1.37786	955196	8
2018	98	30	2018-07-23	2018-07-29	Aden			1.83632	955630	9
2018	99	31	2018-07-30	2018-08-05	Aden	21.9355	2.29436	2.29436	956063	5
2018	100	32	2018-08-06	2018-08-12	Aden	30.7097	3.21063	3.21063	956501	0
2018	101	33	2018-08-13	2018-08-19	Aden	30.7097	3.20914	3.20914	956943	14
2018	102	34	2018-08-20	2018-08-26	Aden	30.7097	3.2077	3.2077	957372	2
2018	103	35	2018-08-27	2018-09-02	Aden	40.5161	4.23006	4.23006	957813	1
2018	104	36	2018-09-03	2018-09-09	Aden	65.0323	6.78652	6.78652	958256	1
2018	105	37	2018-09-10	2018-09-16	Aden	65.0323	6.78339	6.78339	958698	12
2018	106	38	2018-09-17	2018-09-23	Aden	65.0323	6.78034	6.78034	959130	10
2018	107	39	2018-09-24	2018-09-30	Aden	65.0323	6.77727	6.77727	959564	2
2018	108	40	2018-10-01	2018-10-07	Aden	96.4194	10.0436	10.0436	960006	4
2018	109	41	2018-10-08	2018-10-14	Aden	96.4194	10.039	10.039	960447	0
2018	110	42	2018-10-15	2018-10-21	Aden	96.4194	10.0344	10.0344	960891	1
2018	111	43	2018-10-22	2018-10-28	Aden	96.4194	10.0297	10.0297	961335	9
2018	112	44	2018-10-29	2018-11-04	Aden	105.968	11.018	11.018	961771	0
2018	113	45	2018-11-05	2018-11-11	Aden	113.129	11.7571	11.7571	962216	4
2018	114	46	2018-11-12	2018-11-18	Aden	113.129	11.7517	11.7517	962657	2
2018	115	47	2018-11-19	2018-11-25	Aden	113.129	11.7463	11.7463	963101	3
2018	116	48	2018-11-26	2018-12-02	Aden	104.419	10.837	10.837	963544	1
2018	117	49	2018-12-03	2018-12-09	Aden	82.6452	8.57325	8.57325	963989	2
2018	118	50	2018-12-10	2018-12-16	Aden	82.6452	8.5693	8.5693	964433	0
2018	119	51	2018-12-17	2018-12-23	Aden	82.6452	8.56534	8.56534	964879	0
2018	120	52	2018-12-24	2018-12-30	Aden	82.6452	8.56137	8.56137	965326	3
2019	121	1	2018-12-31	2019-01-06	Aden	64.0645	6.63352	6.63352	965770	1
2019	122	2	2019-01-07	2019-01-13	Aden	60.9677	6.30995	6.30995	966216	0
2019	123	3	2019-01-14	2019-01-20	Aden	60.9677	6.30703	6.30703	966663	1
2019	124	4	2019-01-21	2019-01-27	Aden	60.9677	6.30412	6.30412	967109	0
2019	125	5	2019-01-28	2019-02-03	Aden	54.9816	5.68251	5.68251	967557	0
2019	126	6	2019-02-04	2019-02-10	Aden	47	4.85535	4.85535	968005	0
2019	127	7	2019-02-11	2019-02-17	Aden	47	4.8531	4.8531	968453	2
2019	128	8	2019-02-18	2019-02-24	Aden	47	4.85087	4.85087	968899	3
2019	129	9	2019-02-25	2019-03-03	Aden	99.6313	10.2782	10.2782	969345	7
2019	130	10	2019-03-04	2019-03-10	Aden	169.806	17.5097	17.5097	969786	1
2019	131	11	2019-03-11	2019-03-17	Aden	169.806	17.5016	17.5016	970234	0
2019	132	12	2019-03-18	2019-03-24	Aden	169.806	17.4935	17.4935	970683	4
2019	133	13	2019-03-25	2019-03-31	Aden	169.806	17.4855	17.4855	971129	1
2019	134	14	2019-04-01	2019-04-07	Aden	283.5	29.1794	29.1794	971577	3
2019	135	15	2019-04-08	2019-04-14	Aden	283.5	29.1659	29.1659	972024	4
2019	136	16	2019-04-15	2019-04-21	Aden	283.5	29.1526	29.1526	972470	0
2019	137	17	2019-04-22	2019-04-28	Aden	283.5	29.1391	29.1391	972920	0
2019	138	18	2019-04-29	2019-05-05	Aden	157.935	16.2256	16.2256	973370	1
2019	139	19	2019-05-06	2019-05-12	Aden	107.71	11.0605	11.0605	973820	1
2019	140	20	2019-05-13	2019-05-19	Aden	107.71	11.0554	11.0554	974270	0
2019	141	21	2019-05-20	2019-05-26	Aden	107.71	11.0503	11.0503	974721	0
2019	142	22	2019-05-27	2019-06-02	Aden	101.469	10.4052	10.4052	975172	3
2019	143	23	2019-06-03	2019-06-09	Aden	85.8667	8.80124	8.80124	975620	0
2019	144	24	2019-06-10	2019-06-16	Aden	85.8667	8.79717	8.79717	976072	0
2019	145	25	2019-06-17	2019-06-23	Aden	85.8667	8.7931	8.7931	976523	0
2019	146	26	2019-06-24	2019-06-30	Aden	85.8667	8.78903	8.78903	976975	1
2019	147	27	2019-07-01	2019-07-07	Aden	67.7419	6.93064	6.93064	977427	4
2019	148	28	2019-07-08	2019-07-14	Aden	67.7419	6.92746	6.92746	977875	0
2019	149	29	2019-07-15	2019-07-21	Aden	67.7419	6.92426	6.92426	978328	0
2019	150	30	2019-07-22	2019-07-28	Aden	67.7419	6.92105	6.92105	978781	6
2019	151	31	2019-07-29	2019-08-04	Aden	63.6129	6.49623	6.49623	979228	51
2019	152	32	2019-08-05	2019-08-11	Aden	60.5161	6.17745	6.17745	979630	69
2019	153	33	2019-08-12	2019-08-18	Aden	60.5161	6.17503	6.17503	980014	6
2019	154	34	2019-08-19	2019-08-25	Aden	60.5161	6.17221	6.17221	980462	7
2019	155	35	2019-08-26	2019-09-01	Aden	69.2043	7.05512	7.05512	980909	85
2019	156	36	2019-09-02	2019-09-08	Aden	121.333	12.3648	12.3648	981278	8
2019	157	37	2019-09-09	2019-09-15	Aden	121.333	12.3592	12.3592	981724	3
2019	158	38	2019-09-16	2019-09-22	Aden	121.333	12.3535	12.3535	982175	3
2019	159	39	2019-09-23	2019-09-29	Aden	121.333	12.3479	12.3479	982627	0
2019	160	40	2019-09-30	2019-10-06	Aden	258.688	26.314	26.314	983082	0
2019	161	41	2019-10-07	2019-10-13	Aden	281.581	28.6294	28.6294	983537	0
2019	162	42	2019-10-14	2019-10-20	Aden	281.581	28.6162	28.6162	983992	0
2019	163	43	2019-10-21	2019-10-27	Aden	281.581	28.6029	28.6029	984447	0
2019	164	44	2019-10-28	2019-11-03	Aden	181.103	18.3879	18.3879	984903	0
2019	165	45	2019-11-04	2019-11-10	Aden	47.1333	4.78337	4.78337	985359	0
2019	166	46	2019-11-11	2019-11-17	Aden	47.1333	4.78115	4.78115	985815	1
2019	167	47	2019-11-18	2019-11-24	Aden	47.1333	4.77895	4.77895	986270	2
2019	168	48	2019-11-25	2019-12-01	Aden	42.6903	4.32647	4.32647	986725	2
2019	169	49	2019-12-02	2019-12-08	Aden	16.0323	1.62405	1.62405	987180	18
2019	170	50	2019-12-09	2019-12-15	Aden	16.0323	1.62332	1.62332	987619	2
2019	171	51	2019-12-16	2019-12-22	Aden	16.0323	1.62258	1.62258	988074	0
2019	172	52	2019-12-23	2019-12-29	Aden	16.0323	1.62183	1.62183	988531	1
2016	1	37	2016-09-12	2016-09-18	Al-Bayda	0	0	0	752996	17
2016	2	38	2016-09-19	2016-09-25	Al-Bayda	0	0	0	753337	7
2016	3	39	2016-09-26	2016-10-02	Al-Bayda	0	0	0	753676	10
2016	4	40	2016-10-03	2016-10-09	Al-Bayda	1.33333	0.176829	0.176829	754025	0
2016	5	41	2016-10-10	2016-10-16	Al-Bayda	2.66667	0.353512	0.353512	754336	38
2016	6	42	2016-10-17	2016-10-23	Al-Bayda	0	0	0	754676	10
2016	7	43	2016-10-24	2016-10-30	Al-Bayda	0.444444	0.0588667	0.0588667	755001	24
2016	8	44	2016-10-31	2016-11-06	Al-Bayda	0.777778	0.102973	0.102973	755322	29
2016	9	45	2016-11-07	2016-11-13	Al-Bayda	0.777778	0.102929	0.102929	755643	29
2016	10	46	2016-11-14	2016-11-20	Al-Bayda	0.469218	0.0620684	0.0620684	755969	24
2016	11	47	2016-11-21	2016-11-27	Al-Bayda	0.469218	0.06204	0.06204	756315	4
2016	12	48	2016-11-28	2016-12-04	Al-Bayda	0.529533	0.0699834	0.0699834	756655	10
2016	13	49	2016-12-05	2016-12-11	Al-Bayda	0.701445	0.0926606	0.0926606	757005	0
2016	14	50	2016-12-12	2016-12-18	Al-Bayda	0.375307	0.0495557	0.0495557	757344	12
2016	15	51	2016-12-19	2016-12-25	Al-Bayda	0.196056	0.0258759	0.0258759	757680	15
2016	16	52	2016-12-26	2017-01-01	Al-Bayda	0.196056	0.0258642	0.0258642	758022	8
2017	17	1	2017-01-02	2017-01-08	Al-Bayda	0.196056	0.0258523	0.0258523	758370	3
2017	18	2	2017-01-09	2017-01-15	Al-Bayda	0.239822	0.0316089	0.0316089	758718	14
2017	19	3	2017-01-16	2017-01-22	Al-Bayda	0.12704	0.0167366	0.0167366	759056	23
2017	20	4	2017-01-23	2017-01-29	Al-Bayda	0.0293241	0.00386156	0.00386156	759384	29
2017	21	5	2017-01-30	2017-02-05	Al-Bayda	0.0293241	0.00385992	0.00385992	759706	20
2017	22	6	2017-02-06	2017-02-12	Al-Bayda	0.0293241	0.00385824	0.00385824	760038	8
2017	23	7	2017-02-13	2017-02-19	Al-Bayda	0.0293241	0.00385649	0.00385649	760382	5
2017	24	8	2017-02-20	2017-02-26	Al-Bayda	0.0293241	0.00385473	0.00385473	760729	40
2017	25	9	2017-02-27	2017-03-05	Al-Bayda	0.0254122	0.00333913	0.00333913	761041	34
2017	26	10	2017-03-06	2017-03-12	Al-Bayda	0.0422664	0.00555145	0.00555145	761359	15
2017	27	11	2017-03-13	2017-03-19	Al-Bayda	0.0490081	0.00643408	0.00643408	761697	3
2017	28	12	2017-03-20	2017-03-26	Al-Bayda	0.0140023	0.00183746	0.00183746	762046	0
2017	29	13	2017-03-27	2017-04-02	Al-Bayda			6.04716	762399	20
2017	30	14	2017-04-03	2017-04-09	Al-Bayda			12.0872	762732	41
2017	31	15	2017-04-10	2017-04-16	Al-Bayda			18.1225	763044	6
2017	32	16	2017-04-17	2017-04-23	Al-Bayda			24.1517	763391	3
2017	33	17	2017-04-24	2017-04-30	Al-Bayda	230.462	30.1753	30.1753	763741	53
2017	34	18	2017-05-01	2017-05-07	Al-Bayda	403.308	52.7861	52.7861	764042	10
2017	35	19	2017-05-08	2017-05-14	Al-Bayda	403.308	52.7623	52.7623	764385	12
2017	36	20	2017-05-15	2017-05-21	Al-Bayda	403.308	52.7388	52.7388	764727	0
2017	37	21	2017-05-22	2017-05-28	Al-Bayda	866.625	113.272	113.272	765081	0
2017	38	22	2017-05-29	2017-06-04	Al-Bayda	527	68.8497	68.8497	765435	8
2017	39	23	2017-06-05	2017-06-11	Al-Bayda	890.75	116.319	116.319	765782	2
2017	40	24	2017-06-12	2017-06-18	Al-Bayda	780	101.81	101.81	766134	34
2017	41	25	2017-06-19	2017-06-25	Al-Bayda	569	74.2379	74.2379	766455	4
2017	42	26	2017-06-26	2017-07-02	Al-Bayda	867	113.066	113.066	766805	25
2017	43	27	2017-07-03	2017-07-09	Al-Bayda	1294	168.679	168.679	767135	1
2017	44	28	2017-07-10	2017-07-16	Al-Bayda	1173	152.836	152.836	767489	30
2017	45	29	2017-07-17	2017-07-23	Al-Bayda	1258	163.842	163.842	767815	22
2017	46	30	2017-07-24	2017-07-30	Al-Bayda	1109	144.373	144.373	768148	10
2017	47	31	2017-07-31	2017-08-06	Al-Bayda	1179	153.417	153.417	768494	10
2017	48	32	2017-08-07	2017-08-13	Al-Bayda	2711	352.609	352.609	768839	42
2017	49	33	2017-08-14	2017-08-20	Al-Bayda	1804	234.544	234.544	769153	39
2017	50	34	2017-08-21	2017-08-27	Al-Bayda	5943	772.35	772.35	769470	12
2017	51	35	2017-08-28	2017-09-03	Al-Bayda	1041	135.227	135.227	769814	14
2017	52	36	2017-09-04	2017-09-10	Al-Bayda	1444	187.494	187.494	770157	5
2017	53	37	2017-09-11	2017-09-17	Al-Bayda	1145	148.603	148.603	770508	18
2017	54	38	2017-09-18	2017-09-24	Al-Bayda	1141	148.019	148.019	770847	20
2017	55	39	2017-09-25	2017-10-01	Al-Bayda	956	123.965	123.965	771184	34
2017	56	40	2017-10-02	2017-10-08	Al-Bayda	561	72.7149	72.7149	771506	22
2017	57	41	2017-10-09	2017-10-15	Al-Bayda	558	72.2946	72.2946	771842	13
2017	58	42	2017-10-16	2017-10-22	Al-Bayda	437	56.5926	56.5926	772186	73
2017	59	43	2017-10-23	2017-10-29	Al-Bayda	438	56.7012	56.7012	772470	48
2017	60	44	2017-10-30	2017-11-05	Al-Bayda	375	48.5261	48.5261	772780	14
2017	61	45	2017-11-06	2017-11-12	Al-Bayda	389	50.3154	50.3154	773123	52
2017	62	46	2017-11-13	2017-11-19	Al-Bayda	321	41.5035	41.5035	773429	25
2017	63	47	2017-11-20	2017-11-26	Al-Bayda	285	36.833	36.833	773762	19
2017	64	48	2017-11-27	2017-12-03	Al-Bayda	274	35.3959	35.3959	774101	10
2017	65	49	2017-12-04	2017-12-10	Al-Bayda	199	25.6957	25.6957	774450	0
2017	66	50	2017-12-11	2017-12-17	Al-Bayda	260	33.5567	33.5567	774808	15
2017	67	51	2017-12-18	2017-12-24	Al-Bayda	214	27.6075	27.6075	775152	36
2017	68	52	2017-12-25	2017-12-31	Al-Bayda	233	30.0461	30.0461	775475	64
2018	69	1	2018-01-01	2018-01-07	Al-Bayda	447	57.6202	57.6202	775769	60
2018	70	2	2018-01-08	2018-01-14	Al-Bayda	356	45.8722	45.8722	776069	163
2018	71	3	2018-01-15	2018-01-21	Al-Bayda	462	59.5158	59.5158	776265	65
2018	72	4	2018-01-22	2018-01-28	Al-Bayda	448	57.6904	57.6904	776559	54
2018	73	5	2018-01-29	2018-02-04	Al-Bayda	267	34.3689	34.3689	776864	64
2018	74	6	2018-02-05	2018-02-11	Al-Bayda	289	37.1867	37.1867	777160	39
2018	75	7	2018-02-12	2018-02-18	Al-Bayda	290	37.3	37.3	777481	15
2018	76	8	2018-02-19	2018-02-25	Al-Bayda			44.5473	777825	37
2018	77	9	2018-02-26	2018-03-04	Al-Bayda	403	51.7896	51.7896	778148	69
2018	78	10	2018-03-05	2018-03-11	Al-Bayda	377	48.4302	48.4302	778440	41
2018	79	11	2018-03-12	2018-03-18	Al-Bayda	442	56.757	56.757	778759	47
2018	80	12	2018-03-19	2018-03-25	Al-Bayda	407	52.2416	52.2416	779072	134
2018	81	13	2018-03-26	2018-04-01	Al-Bayda	436	55.9477	55.9477	779299	106
2018	82	14	2018-04-02	2018-04-08	Al-Bayda	424	54.3901	54.3901	779554	27
2018	83	15	2018-04-09	2018-04-15	Al-Bayda	402	51.5459	51.5459	779887	45
2018	84	16	2018-04-16	2018-04-22	Al-Bayda	279	35.7599	35.7599	780203	76
2018	85	17	2018-04-23	2018-04-29	Al-Bayda	237	30.3656	30.3656	780488	59
2018	86	18	2018-04-30	2018-05-06	Al-Bayda	201	25.7431	25.7431	780791	43
2018	87	19	2018-05-07	2018-05-13	Al-Bayda	182	23.3002	23.3002	781109	100
2018	88	20	2018-05-14	2018-05-20	Al-Bayda	162	20.7328	20.7328	781371	45
2018	89	21	2018-05-21	2018-05-27	Al-Bayda	317	40.5533	40.5533	781687	16
2018	90	22	2018-05-28	2018-06-03	Al-Bayda	246	31.4565	31.4565	782033	17
2018	91	23	2018-06-04	2018-06-10	Al-Bayda	204	26.0744	26.0744	782378	33
2018	92	24	2018-06-11	2018-06-17	Al-Bayda	162	20.6974	20.6974	782707	67
2018	93	25	2018-06-18	2018-06-24	Al-Bayda	215	27.4584	27.4584	783002	73
2018	94	26	2018-06-25	2018-07-01	Al-Bayda	226	28.8526	28.8526	783292	56
2018	95	27	2018-07-02	2018-07-08	Al-Bayda			29.5238	783598	8
2018	96	28	2018-07-09	2018-07-15	Al-Bayda			30.1927	783953	57
2018	97	29	2018-07-16	2018-07-22	Al-Bayda			30.8629	784259	33
2018	98	30	2018-07-23	2018-07-29	Al-Bayda			31.5316	784589	98
2018	99	31	2018-07-30	2018-08-05	Al-Bayda	252.742	32.2024	32.2024	784854	61
2018	100	32	2018-08-06	2018-08-12	Al-Bayda	353.839	45.066	45.066	785156	15
2018	101	33	2018-08-13	2018-08-19	Al-Bayda	353.839	45.046	45.046	785505	67
2018	102	34	2018-08-20	2018-08-26	Al-Bayda	353.839	45.029	45.029	785801	76
2018	103	35	2018-08-27	2018-09-02	Al-Bayda	407.903	51.8902	51.8902	786089	20
2018	104	36	2018-09-03	2018-09-09	Al-Bayda	543.065	69.0542	69.0542	786433	56
2018	105	37	2018-09-10	2018-09-16	Al-Bayda	543.065	69.0271	69.0271	786741	81
2018	106	38	2018-09-17	2018-09-23	Al-Bayda	543.065	69.0023	69.0023	787024	99
2018	107	39	2018-09-24	2018-09-30	Al-Bayda	543.065	68.9791	68.9791	787289	77
2018	108	40	2018-10-01	2018-10-07	Al-Bayda	475.774	60.4099	60.4099	787576	42
2018	109	41	2018-10-08	2018-10-14	Al-Bayda	475.774	60.3852	60.3852	787899	18
2018	110	42	2018-10-15	2018-10-21	Al-Bayda	475.774	60.3586	60.3586	788246	41
2018	111	43	2018-10-22	2018-10-28	Al-Bayda	475.774	60.3338	60.3338	788569	49
2018	112	44	2018-10-29	2018-11-04	Al-Bayda	489.968	62.1089	62.1089	788885	64
2018	113	45	2018-11-05	2018-11-11	Al-Bayda	500.613	63.434	63.434	789187	97
2018	114	46	2018-11-12	2018-11-18	Al-Bayda	500.613	63.4125	63.4125	789455	39
2018	115	47	2018-11-19	2018-11-25	Al-Bayda	500.613	63.3863	63.3863	789781	36
2018	116	48	2018-11-26	2018-12-02	Al-Bayda	474.548	60.061	60.061	790111	79
2018	117	49	2018-12-03	2018-12-09	Al-Bayda	409.387	51.7951	51.7951	790397	50
2018	118	50	2018-12-10	2018-12-16	Al-Bayda	409.387	51.7744	51.7744	790713	33
2018	119	51	2018-12-17	2018-12-23	Al-Bayda	409.387	51.7526	51.7526	791046	10
2018	120	52	2018-12-24	2018-12-30	Al-Bayda	409.387	51.7293	51.7293	791402	12
2019	121	1	2018-12-31	2019-01-06	Al-Bayda	276.032	34.8633	34.8633	791757	18
2019	122	2	2019-01-07	2019-01-13	Al-Bayda	253.806	32.042	32.042	792105	17
2019	123	3	2019-01-14	2019-01-20	Al-Bayda	253.806	32.0279	32.0279	792455	55
2019	124	4	2019-01-21	2019-01-27	Al-Bayda	253.806	32.0153	32.0153	792767	17
2019	125	5	2019-01-28	2019-02-03	Al-Bayda	308.532	38.9013	38.9013	793117	5
2019	126	6	2019-02-04	2019-02-10	Al-Bayda	381.5	48.0794	48.0794	793479	49
2019	127	7	2019-02-11	2019-02-17	Al-Bayda	381.5	48.0602	48.0602	793797	10
2019	128	8	2019-02-18	2019-02-24	Al-Bayda	381.5	48.0385	48.0385	794154	41
2019	129	9	2019-02-25	2019-03-03	Al-Bayda	789.258	99.3426	99.3426	794481	11
2019	130	10	2019-03-04	2019-03-10	Al-Bayda	1332.94	167.699	167.699	794838	10
2019	131	11	2019-03-11	2019-03-17	Al-Bayda	1332.94	167.624	167.624	795195	8
2019	132	12	2019-03-18	2019-03-24	Al-Bayda	1332.94	167.548	167.548	795556	70
2019	133	13	2019-03-25	2019-03-31	Al-Bayda	1332.94	167.485	167.485	795854	88
2019	134	14	2019-04-01	2019-04-07	Al-Bayda	1220.1	153.253	153.253	796134	9
2019	135	15	2019-04-08	2019-04-14	Al-Bayda	1220.1	153.184	153.184	796494	12
2019	136	16	2019-04-15	2019-04-21	Al-Bayda	1220.1	153.115	153.115	796850	37
2019	137	17	2019-04-22	2019-04-28	Al-Bayda	1220.1	153.052	153.052	797182	10
2019	138	18	2019-04-29	2019-05-05	Al-Bayda	955.858	119.851	119.851	797541	49
2019	139	19	2019-05-06	2019-05-12	Al-Bayda	850.161	106.555	106.555	797861	43
2019	140	20	2019-05-13	2019-05-19	Al-Bayda	850.161	106.511	106.511	798187	3
2019	141	21	2019-05-20	2019-05-26	Al-Bayda	850.161	106.463	106.463	798554	32
2019	142	22	2019-05-27	2019-06-02	Al-Bayda	917.525	114.85	114.85	798892	31
2019	143	23	2019-06-03	2019-06-09	Al-Bayda	1085.93	135.872	135.872	799230	24
2019	144	24	2019-06-10	2019-06-16	Al-Bayda	1085.93	135.814	135.814	799576	33
2019	145	25	2019-06-17	2019-06-23	Al-Bayda	1085.93	135.756	135.756	799913	20
2019	146	26	2019-06-24	2019-06-30	Al-Bayda	1085.93	135.697	135.697	800264	34
2019	147	27	2019-07-01	2019-07-07	Al-Bayda	1079.58	134.846	134.846	800600	25
2019	148	28	2019-07-08	2019-07-14	Al-Bayda	1079.58	134.788	134.788	800946	41
2019	149	29	2019-07-15	2019-07-21	Al-Bayda	1079.58	134.733	134.733	801275	11
2019	150	30	2019-07-22	2019-07-28	Al-Bayda	1079.58	134.672	134.672	801635	19
2019	151	31	2019-07-29	2019-08-04	Al-Bayda	973.774	121.42	121.42	801987	14
2019	152	32	2019-08-05	2019-08-11	Al-Bayda	894.419	111.476	111.476	802344	1
2019	153	33	2019-08-12	2019-08-18	Al-Bayda	894.419	111.424	111.424	802715	20
2019	154	34	2019-08-19	2019-08-25	Al-Bayda	894.419	111.376	111.376	803066	56
2019	155	35	2019-08-26	2019-09-01	Al-Bayda	911.945	113.513	113.513	803382	17
2019	156	36	2019-09-02	2019-09-08	Al-Bayda	1017.1	126.546	126.546	803737	35
2019	157	37	2019-09-09	2019-09-15	Al-Bayda	1017.1	126.493	126.493	804074	30
2019	158	38	2019-09-16	2019-09-22	Al-Bayda	1017.1	126.44	126.44	804416	3
2019	159	39	2019-09-23	2019-09-29	Al-Bayda	1017.1	126.382	126.382	804785	0
2019	160	40	2019-09-30	2019-10-06	Al-Bayda	813.623	101.051	101.051	805158	21
2019	161	41	2019-10-07	2019-10-13	Al-Bayda	779.71	96.7971	96.7971	805510	2
2019	162	42	2019-10-14	2019-10-20	Al-Bayda	779.71	96.7525	96.7525	805880	20
2019	163	43	2019-10-21	2019-10-27	Al-Bayda	779.71	96.7102	96.7102	806233	12
2019	164	44	2019-10-28	2019-11-03	Al-Bayda	810.448	100.478	100.478	806595	1
2019	165	45	2019-11-04	2019-11-10	Al-Bayda	851.433	105.51	105.51	806967	4
2019	166	46	2019-11-11	2019-11-17	Al-Bayda	851.433	105.462	105.462	807336	11
2019	167	47	2019-11-18	2019-11-24	Al-Bayda	851.433	105.415	105.415	807699	2
2019	168	48	2019-11-25	2019-12-01	Al-Bayda	852.187	105.459	105.459	808071	1
2019	169	49	2019-12-02	2019-12-08	Al-Bayda	856.71	105.97	105.97	808444	23
2019	170	50	2019-12-09	2019-12-15	Al-Bayda	856.71	105.924	105.924	808795	10
2019	171	51	2019-12-16	2019-12-22	Al-Bayda	856.71	105.876	105.876	809160	6
2019	172	52	2019-12-23	2019-12-29	Al-Bayda	856.71	105.828	105.828	809528	32
2016	1	37	2016-09-12	2016-09-18	Al-Dhal'e	0	0	0	721120	0
2016	2	38	2016-09-19	2016-09-25	Al-Dhal'e	0	0	0	721454	0
2016	3	39	2016-09-26	2016-10-02	Al-Dhal'e	0	0	0	721788	0
2016	4	40	2016-10-03	2016-10-09	Al-Dhal'e	0	0	0	722094	28
2016	5	41	2016-10-10	2016-10-16	Al-Dhal'e	0	0	0	722403	26
2016	6	42	2016-10-17	2016-10-23	Al-Dhal'e	0	0	0	722737	0
2016	7	43	2016-10-24	2016-10-30	Al-Dhal'e	0.666667	0.0922005	0.0922005	723062	10
2016	8	44	2016-10-31	2016-11-06	Al-Dhal'e	1.16667	0.161277	0.161277	723394	3
2016	9	45	2016-11-07	2016-11-13	Al-Dhal'e	1.16667	0.161202	0.161202	723729	0
2016	10	46	2016-11-14	2016-11-20	Al-Dhal'e	0	0	0	724061	3
2016	11	47	2016-11-21	2016-11-27	Al-Dhal'e	0	0	0	724392	4
2016	12	48	2016-11-28	2016-12-04	Al-Dhal'e	0	0	0	724684	44
2016	13	49	2016-12-05	2016-12-11	Al-Dhal'e	0	0	0	725009	10
2016	14	50	2016-12-12	2016-12-18	Al-Dhal'e	0	0	0	725338	7
2016	15	51	2016-12-19	2016-12-25	Al-Dhal'e	0	0	0	725664	10
2016	16	52	2016-12-26	2017-01-01	Al-Dhal'e	0	0	0	726000	0
2017	17	1	2017-01-02	2017-01-08	Al-Dhal'e	0	0	0	726331	5
2017	18	2	2017-01-09	2017-01-15	Al-Dhal'e	0	0	0	726662	0
2017	19	3	2017-01-16	2017-01-22	Al-Dhal'e	0	0	0	726999	10
2017	20	4	2017-01-23	2017-01-29	Al-Dhal'e	0	0	0	727325	0
2017	21	5	2017-01-30	2017-02-05	Al-Dhal'e	0	0	0	727662	1
2017	22	6	2017-02-06	2017-02-12	Al-Dhal'e	0	0	0	727998	2
2017	23	7	2017-02-13	2017-02-19	Al-Dhal'e	0	0	0	728333	0
2017	24	8	2017-02-20	2017-02-26	Al-Dhal'e	0	0	0	728670	0
2017	25	9	2017-02-27	2017-03-05	Al-Dhal'e	0	0	0	729007	0
2017	26	10	2017-03-06	2017-03-12	Al-Dhal'e	0	0	0	729344	4
2017	27	11	2017-03-13	2017-03-19	Al-Dhal'e	0	0	0	729678	6
2017	28	12	2017-03-20	2017-03-26	Al-Dhal'e	0	0	0	730010	3
2017	29	13	2017-03-27	2017-04-02	Al-Dhal'e			5.90238	730345	1
2017	30	14	2017-04-03	2017-04-09	Al-Dhal'e			11.7993	730682	0
2017	31	15	2017-04-10	2017-04-16	Al-Dhal'e			17.6908	731020	21
2017	32	16	2017-04-17	2017-04-23	Al-Dhal'e			23.5775	731337	0
2017	33	17	2017-04-24	2017-04-30	Al-Dhal'e	215.538	29.4582	29.4582	731676	0
2017	34	18	2017-05-01	2017-05-07	Al-Dhal'e	377.192	51.528	51.528	732014	0
2017	35	19	2017-05-08	2017-05-14	Al-Dhal'e	377.192	51.5041	51.5041	732353	6
2017	36	20	2017-05-15	2017-05-21	Al-Dhal'e	377.192	51.4807	51.4807	732686	5
2017	37	21	2017-05-22	2017-05-28	Al-Dhal'e	666.125	90.874	90.874	733020	0
2017	38	22	2017-05-29	2017-06-04	Al-Dhal'e	430.5	58.7024	58.7024	733360	0
2017	39	23	2017-06-05	2017-06-11	Al-Dhal'e	1370.25	186.759	186.759	733699	3
2017	40	24	2017-06-12	2017-06-18	Al-Dhal'e	1886	256.936	256.936	734036	4
2017	41	25	2017-06-19	2017-06-25	Al-Dhal'e	1652	224.954	224.954	734372	0
2017	42	26	2017-06-26	2017-07-02	Al-Dhal'e	2254	306.787	306.787	734711	0
2017	43	27	2017-07-03	2017-07-09	Al-Dhal'e	3681	500.781	500.781	735051	0
2017	44	28	2017-07-10	2017-07-16	Al-Dhal'e	2890	392.988	392.988	735392	0
2017	45	29	2017-07-17	2017-07-23	Al-Dhal'e	2430	330.283	330.283	735732	1
2017	46	30	2017-07-24	2017-07-30	Al-Dhal'e	2755	374.284	374.284	736072	0
2017	47	31	2017-07-31	2017-08-06	Al-Dhal'e	2439	331.2	331.2	736412	2
2017	48	32	2017-08-07	2017-08-13	Al-Dhal'e	2145	291.143	291.143	736751	10
2017	49	33	2017-08-14	2017-08-20	Al-Dhal'e	2248	304.986	304.986	737082	12
2017	50	34	2017-08-21	2017-08-27	Al-Dhal'e	2080	282.068	282.068	737411	10
2017	51	35	2017-08-28	2017-09-03	Al-Dhal'e	1514	205.221	205.221	737743	10
2017	52	36	2017-09-04	2017-09-10	Al-Dhal'e	2180	295.363	295.363	738074	0
2017	53	37	2017-09-11	2017-09-17	Al-Dhal'e	1642	222.368	222.368	738416	0
2017	54	38	2017-09-18	2017-09-24	Al-Dhal'e	1623	219.693	219.693	738758	20
2017	55	39	2017-09-25	2017-10-01	Al-Dhal'e	1440	194.837	194.837	739080	30
2017	56	40	2017-10-02	2017-10-08	Al-Dhal'e	1371	185.423	185.423	739392	1
2017	57	41	2017-10-09	2017-10-15	Al-Dhal'e	999	135.049	135.049	739733	8
2017	58	42	2017-10-16	2017-10-22	Al-Dhal'e	827	111.747	111.747	740067	10
2017	59	43	2017-10-23	2017-10-29	Al-Dhal'e	660	89.141	89.141	740400	0
2017	60	44	2017-10-30	2017-11-05	Al-Dhal'e	356	48.0599	48.0599	740743	7
2017	61	45	2017-11-06	2017-11-12	Al-Dhal'e	166	22.3998	22.3998	741078	0
2017	62	46	2017-11-13	2017-11-19	Al-Dhal'e	88	11.8691	11.8691	741421	0
2017	63	47	2017-11-20	2017-11-26	Al-Dhal'e	77	10.3807	10.3807	741765	0
2017	64	48	2017-11-27	2017-12-03	Al-Dhal'e	40	5.39005	5.39005	742108	0
2017	65	49	2017-12-04	2017-12-10	Al-Dhal'e	21	2.82847	2.82847	742451	0
2017	66	50	2017-12-11	2017-12-17	Al-Dhal'e	25	3.36567	3.36567	742795	0
2017	67	51	2017-12-18	2017-12-24	Al-Dhal'e	19	2.55672	2.55672	743139	10
2017	68	52	2017-12-25	2017-12-31	Al-Dhal'e	6	0.807023	0.807023	743473	10
2018	69	1	2018-01-01	2018-01-07	Al-Dhal'e	11	1.47888	1.47888	743807	0
2018	70	2	2018-01-08	2018-01-14	Al-Dhal'e	6	0.806288	0.806288	744151	9
2018	71	3	2018-01-15	2018-01-21	Al-Dhal'e	0	0	0	744487	10
2018	72	4	2018-01-22	2018-01-28	Al-Dhal'e	0	0	0	744821	0
2018	73	5	2018-01-29	2018-02-04	Al-Dhal'e	3	0.402595	0.402595	745166	2
2018	74	6	2018-02-05	2018-02-11	Al-Dhal'e	0	0	0	745509	20
2018	75	7	2018-02-12	2018-02-18	Al-Dhal'e	1	0.134078	0.134078	745834	5
2018	76	8	2018-02-19	2018-02-25	Al-Dhal'e			0.134017	746174	0
2018	77	9	2018-02-26	2018-03-04	Al-Dhal'e	1	0.133955	0.133955	746520	26
2018	78	10	2018-03-05	2018-03-11	Al-Dhal'e	4	0.535591	0.535591	746839	0
2018	79	11	2018-03-12	2018-03-18	Al-Dhal'e	7	0.93685	0.93685	747185	15
2018	80	12	2018-03-19	2018-03-25	Al-Dhal'e	1	0.133776	0.133776	747516	28
2018	81	13	2018-03-26	2018-04-01	Al-Dhal'e	9	1.20348	1.20348	747834	5
2018	82	14	2018-04-02	2018-04-08	Al-Dhal'e	3	0.400976	0.400976	748175	12
2018	83	15	2018-04-09	2018-04-15	Al-Dhal'e	3	0.400797	0.400797	748509	11
2018	84	16	2018-04-16	2018-04-22	Al-Dhal'e	6	0.801234	0.801234	748845	4
2018	85	17	2018-04-23	2018-04-29	Al-Dhal'e	7	0.934346	0.934346	749187	0
2018	86	18	2018-04-30	2018-05-06	Al-Dhal'e	8	1.06733	1.06733	749534	0
2018	87	19	2018-05-07	2018-05-13	Al-Dhal'e	7	0.933482	0.933482	749881	1
2018	88	20	2018-05-14	2018-05-20	Al-Dhal'e	7	0.933051	0.933051	750227	2
2018	89	21	2018-05-21	2018-05-27	Al-Dhal'e	11	1.46555	1.46555	750572	6
2018	90	22	2018-05-28	2018-06-03	Al-Dhal'e	16	2.13074	2.13074	750914	6
2018	91	23	2018-06-04	2018-06-10	Al-Dhal'e	50	6.65553	6.65553	751255	10
2018	92	24	2018-06-11	2018-06-17	Al-Dhal'e	106	14.1034	14.1034	751593	15
2018	93	25	2018-06-18	2018-06-24	Al-Dhal'e	63	8.37849	8.37849	751926	14
2018	94	26	2018-06-25	2018-07-01	Al-Dhal'e	60	7.97597	7.97597	752260	10
2018	95	27	2018-07-02	2018-07-08	Al-Dhal'e			9.48542	752598	0
2018	96	28	2018-07-09	2018-07-15	Al-Dhal'e			10.9934	752946	0
2018	97	29	2018-07-16	2018-07-22	Al-Dhal'e			12.4999	753295	11
2018	98	30	2018-07-23	2018-07-29	Al-Dhal'e			14.0053	753633	8
2018	99	31	2018-07-30	2018-08-05	Al-Dhal'e	116.935	15.5092	15.5092	753973	13
2018	100	32	2018-08-06	2018-08-12	Al-Dhal'e	163.71	21.7033	21.7033	754309	1
2018	101	33	2018-08-13	2018-08-19	Al-Dhal'e	163.71	21.6932	21.6932	754658	10
2018	102	34	2018-08-20	2018-08-26	Al-Dhal'e	163.71	21.6835	21.6835	754997	1
2018	103	35	2018-08-27	2018-09-02	Al-Dhal'e	119.71	15.8483	15.8483	755345	1
2018	104	36	2018-09-03	2018-09-09	Al-Dhal'e	9.70968	1.28487	1.28487	755694	8
2018	105	37	2018-09-10	2018-09-16	Al-Dhal'e	9.70968	1.28429	1.28429	756036	10
2018	106	38	2018-09-17	2018-09-23	Al-Dhal'e	9.70968	1.28371	1.28371	756376	6
2018	107	39	2018-09-24	2018-09-30	Al-Dhal'e	9.70968	1.28313	1.28313	756720	0
2018	108	40	2018-10-01	2018-10-07	Al-Dhal'e	0.225806	0.0298264	0.0298264	757070	4
2018	109	41	2018-10-08	2018-10-14	Al-Dhal'e	0.225806	0.0298127	0.0298127	757416	1
2018	110	42	2018-10-15	2018-10-21	Al-Dhal'e	0.225806	0.029799	0.029799	757766	16
2018	111	43	2018-10-22	2018-10-28	Al-Dhal'e	0.225806	0.0297858	0.0297858	758101	1
2018	112	44	2018-10-29	2018-11-04	Al-Dhal'e	0.870968	0.114835	0.114835	758451	6
2018	113	45	2018-11-05	2018-11-11	Al-Dhal'e	1.35484	0.178551	0.178551	758796	109
2018	114	46	2018-11-12	2018-11-18	Al-Dhal'e	1.35484	0.178494	0.178494	759038	62
2018	115	47	2018-11-19	2018-11-25	Al-Dhal'e	1.35484	0.178426	0.178426	759327	36
2018	116	48	2018-11-26	2018-12-02	Al-Dhal'e	1.74194	0.22931	0.22931	759643	19
2018	117	49	2018-12-03	2018-12-09	Al-Dhal'e	2.70968	0.356548	0.356548	759975	86
2018	118	50	2018-12-10	2018-12-16	Al-Dhal'e	2.70968	0.356423	0.356423	760241	51
2018	119	51	2018-12-17	2018-12-23	Al-Dhal'e	2.70968	0.356282	0.356282	760542	29
2018	120	52	2018-12-24	2018-12-30	Al-Dhal'e	2.70968	0.356131	0.356131	760865	38
2019	121	1	2018-12-31	2019-01-06	Al-Dhal'e	1.16129	0.152565	0.152565	761179	17
2019	122	2	2019-01-07	2019-01-13	Al-Dhal'e	0.903226	0.118609	0.118609	761514	46
2019	123	3	2019-01-14	2019-01-20	Al-Dhal'e	0.903226	0.118561	0.118561	761821	26
2019	124	4	2019-01-21	2019-01-27	Al-Dhal'e	0.903226	0.118511	0.118511	762147	34
2019	125	5	2019-01-28	2019-02-03	Al-Dhal'e	47.3376	6.20848	6.20848	762466	40
2019	126	6	2019-02-04	2019-02-10	Al-Dhal'e	109.25	14.3226	14.3226	762779	38
2019	127	7	2019-02-11	2019-02-17	Al-Dhal'e	109.25	14.3167	14.3167	763094	36
2019	128	8	2019-02-18	2019-02-24	Al-Dhal'e	109.25	14.3108	14.3108	763411	41
2019	129	9	2019-02-25	2019-03-03	Al-Dhal'e	67.1705	8.79513	8.79513	763724	41
2019	130	10	2019-03-04	2019-03-10	Al-Dhal'e	11.0645	1.44817	1.44817	764036	34
2019	131	11	2019-03-11	2019-03-17	Al-Dhal'e	11.0645	1.44756	1.44756	764356	32
2019	132	12	2019-03-18	2019-03-24	Al-Dhal'e	11.0645	1.44695	1.44695	764678	74
2019	133	13	2019-03-25	2019-03-31	Al-Dhal'e	11.0645	1.44642	1.44642	764957	145
2019	134	14	2019-04-01	2019-04-07	Al-Dhal'e	1055.13	137.896	137.896	765166	115
2019	135	15	2019-04-08	2019-04-14	Al-Dhal'e	1055.13	137.853	137.853	765406	69
2019	136	16	2019-04-15	2019-04-21	Al-Dhal'e	1055.13	137.801	137.801	765691	281
2019	137	17	2019-04-22	2019-04-28	Al-Dhal'e	1055.13	137.788	137.788	765764	215
2019	138	18	2019-04-29	2019-05-05	Al-Dhal'e	734.209	95.8618	95.8618	765903	164
2019	139	19	2019-05-06	2019-05-12	Al-Dhal'e	605.839	79.0815	79.0815	766094	121
2019	140	20	2019-05-13	2019-05-19	Al-Dhal'e	605.839	79.0574	79.0574	766327	273
2019	141	21	2019-05-20	2019-05-26	Al-Dhal'e	605.839	79.049	79.049	766409	85
2019	142	22	2019-05-27	2019-06-02	Al-Dhal'e	589.875	76.939	76.939	766679	94
2019	143	23	2019-06-03	2019-06-09	Al-Dhal'e	549.967	71.7093	71.7093	766940	220
2019	144	24	2019-06-10	2019-06-16	Al-Dhal'e	549.967	71.6966	71.6966	767074	76
2019	145	25	2019-06-17	2019-06-23	Al-Dhal'e	549.967	71.6706	71.6706	767353	144
2019	146	26	2019-06-24	2019-06-30	Al-Dhal'e	549.967	71.6509	71.6509	767565	143
2019	147	27	2019-07-01	2019-07-07	Al-Dhal'e	185.161	24.1166	24.1166	767777	112
2019	148	28	2019-07-08	2019-07-14	Al-Dhal'e	185.161	24.1089	24.1089	768020	58
2019	149	29	2019-07-15	2019-07-21	Al-Dhal'e	185.161	24.0996	24.0996	768318	114
2019	150	30	2019-07-22	2019-07-28	Al-Dhal'e	185.161	24.092	24.092	768559	95
2019	151	31	2019-07-29	2019-08-04	Al-Dhal'e	166.452	21.6503	21.6503	768820	134
2019	152	32	2019-08-05	2019-08-11	Al-Dhal'e	152.419	19.8194	19.8194	769042	23
2019	153	33	2019-08-12	2019-08-18	Al-Dhal'e	152.419	19.8108	19.8108	769375	31
2019	154	34	2019-08-19	2019-08-25	Al-Dhal'e	152.419	19.8024	19.8024	769700	20
2019	155	35	2019-08-26	2019-09-01	Al-Dhal'e	147.645	19.1738	19.1738	770036	28
2019	156	36	2019-09-02	2019-09-08	Al-Dhal'e	119	15.4472	15.4472	770364	22
2019	157	37	2019-09-09	2019-09-15	Al-Dhal'e	119	15.4405	15.4405	770699	33
2019	158	38	2019-09-16	2019-09-22	Al-Dhal'e	119	15.434	15.434	771023	19
2019	159	39	2019-09-23	2019-09-29	Al-Dhal'e	119	15.4273	15.4273	771361	58
2019	160	40	2019-09-30	2019-10-06	Al-Dhal'e	86.0968	11.1574	11.1574	771660	26
2019	161	41	2019-10-07	2019-10-13	Al-Dhal'e	80.6129	10.4422	10.4422	771991	91
2019	162	42	2019-10-14	2019-10-20	Al-Dhal'e	80.6129	10.4386	10.4386	772257	52
2019	163	43	2019-10-21	2019-10-27	Al-Dhal'e	80.6129	10.4345	10.4345	772562	51
2019	164	44	2019-10-28	2019-11-03	Al-Dhal'e	68.6645	8.88437	8.88437	772869	49
2019	165	45	2019-11-04	2019-11-10	Al-Dhal'e	52.7333	6.82034	6.82034	773178	31
2019	166	46	2019-11-11	2019-11-17	Al-Dhal'e	52.7333	6.81746	6.81746	773505	26
2019	167	47	2019-11-18	2019-11-24	Al-Dhal'e	52.7333	6.81453	6.81453	773837	80
2019	168	48	2019-11-25	2019-12-01	Al-Dhal'e	48.8774	6.31398	6.31398	774115	3
2019	169	49	2019-12-02	2019-12-08	Al-Dhal'e	25.7419	3.32381	3.32381	774470	22
2019	170	50	2019-12-09	2019-12-15	Al-Dhal'e	25.7419	3.32237	3.32237	774807	77
2019	171	51	2019-12-16	2019-12-22	Al-Dhal'e	25.7419	3.32116	3.32116	775088	79
2019	172	52	2019-12-23	2019-12-29	Al-Dhal'e	25.7419	3.31996	3.31996	775368	56
2016	1	37	2016-09-12	2016-09-18	Al-Hudaydah	0	0	0	3.1908e+06	0
2016	2	38	2016-09-19	2016-09-25	Al-Hudaydah	0	0	0	3.19225e+06	28
2016	3	39	2016-09-26	2016-10-02	Al-Hudaydah	0	0	0	3.19373e+06	0
2016	4	40	2016-10-03	2016-10-09	Al-Hudaydah	0	0	0	3.19519e+06	15
2016	5	41	2016-10-10	2016-10-16	Al-Hudaydah	1.84615	0.0577525	0.0577525	3.19666e+06	10
2016	6	42	2016-10-17	2016-10-23	Al-Hudaydah	4.30769	0.134694	0.134694	3.19814e+06	6
2016	7	43	2016-10-24	2016-10-30	Al-Hudaydah	1.84615	0.0577003	0.0577003	3.19956e+06	60
2016	8	44	2016-10-31	2016-11-06	Al-Hudaydah	0	0	0	3.20103e+06	10
2016	9	45	2016-11-07	2016-11-13	Al-Hudaydah	0	0	0	3.20251e+06	4
2016	10	46	2016-11-14	2016-11-20	Al-Hudaydah	1.98867	0.0620686	0.0620686	3.20399e+06	0
2016	11	47	2016-11-21	2016-11-27	Al-Hudaydah	1.98867	0.0620402	0.0620402	3.20546e+06	16
2016	12	48	2016-11-28	2016-12-04	Al-Hudaydah	2.24431	0.0699832	0.0699832	3.20693e+06	10
2016	13	49	2016-12-05	2016-12-11	Al-Hudaydah	2.97295	0.0926609	0.0926609	3.20842e+06	0
2016	14	50	2016-12-12	2016-12-18	Al-Hudaydah	1.5907	0.049556	0.049556	3.2099e+06	4
2016	15	51	2016-12-19	2016-12-25	Al-Hudaydah	0.830978	0.025876	0.025876	3.21139e+06	0
2016	16	52	2016-12-26	2017-01-01	Al-Hudaydah	0.830978	0.0258641	0.0258641	3.21287e+06	5
2017	17	1	2017-01-02	2017-01-08	Al-Hudaydah	0.830978	0.0258521	0.0258521	3.21436e+06	0
2017	18	2	2017-01-09	2017-01-15	Al-Hudaydah	1.01649	0.0316088	0.0316088	3.21584e+06	49
2017	19	3	2017-01-16	2017-01-22	Al-Hudaydah	0.538467	0.0167367	0.0167367	3.21728e+06	30
2017	20	4	2017-01-23	2017-01-29	Al-Hudaydah	0.124296	0.00386165	0.00386165	3.21874e+06	5
2017	21	5	2017-01-30	2017-02-05	Al-Hudaydah	0.124296	0.00385987	0.00385987	3.22023e+06	100
2017	22	6	2017-02-06	2017-02-12	Al-Hudaydah	0.124296	0.0038582	0.0038582	3.22162e+06	4
2017	23	7	2017-02-13	2017-02-19	Al-Hudaydah	0.124296	0.00385642	0.00385642	3.22311e+06	4
2017	24	8	2017-02-20	2017-02-26	Al-Hudaydah	0.124296	0.00385464	0.00385464	3.22459e+06	1
2017	25	9	2017-02-27	2017-03-05	Al-Hudaydah	0.107725	0.0033392	0.0033392	3.22609e+06	16
2017	26	10	2017-03-06	2017-03-12	Al-Hudaydah	0.179176	0.00555143	0.00555143	3.22756e+06	21
2017	27	11	2017-03-13	2017-03-19	Al-Hudaydah	0.207756	0.006434	0.006434	3.22904e+06	89
2017	28	12	2017-03-20	2017-03-26	Al-Hudaydah	0.0593589	0.00183749	0.00183749	3.23044e+06	16
2017	29	13	2017-03-27	2017-04-02	Al-Hudaydah			1.01672	3.23192e+06	0
2017	30	14	2017-04-03	2017-04-09	Al-Hudaydah			2.03249	3.23342e+06	37
2017	31	15	2017-04-10	2017-04-16	Al-Hudaydah			3.04736	3.23488e+06	26
2017	32	16	2017-04-17	2017-04-23	Al-Hudaydah			4.0613	3.23635e+06	1
2017	33	17	2017-04-24	2017-04-30	Al-Hudaydah	214.923	6.63785	6.63785	3.23784e+06	0
2017	34	18	2017-05-01	2017-05-07	Al-Hudaydah	376.115	11.6109	11.6109	3.23934e+06	1
2017	35	19	2017-05-08	2017-05-14	Al-Hudaydah	376.115	11.6055	11.6055	3.24084e+06	0
2017	36	20	2017-05-15	2017-05-21	Al-Hudaydah	376.115	11.6001	11.6001	3.24234e+06	0
2017	37	21	2017-05-22	2017-05-28	Al-Hudaydah	924.125	28.4886	28.4886	3.24384e+06	0
2017	38	22	2017-05-29	2017-06-04	Al-Hudaydah	2034	62.6744	62.6744	3.24534e+06	0
2017	39	23	2017-06-05	2017-06-11	Al-Hudaydah	4320.75	133.075	133.075	3.24685e+06	12
2017	40	24	2017-06-12	2017-06-18	Al-Hudaydah	4835	148.845	148.845	3.24834e+06	6
2017	41	25	2017-06-19	2017-06-25	Al-Hudaydah	3387	104.221	104.221	3.24983e+06	0
2017	42	26	2017-06-26	2017-07-02	Al-Hudaydah	3208	98.6671	98.6671	3.25134e+06	1
2017	43	27	2017-07-03	2017-07-09	Al-Hudaydah	5799	178.275	178.275	3.25284e+06	0
2017	44	28	2017-07-10	2017-07-16	Al-Hudaydah	5334	163.904	163.904	3.25435e+06	0
2017	45	29	2017-07-17	2017-07-23	Al-Hudaydah	5294	162.599	162.599	3.25585e+06	20
2017	46	30	2017-07-24	2017-07-30	Al-Hudaydah	4154	127.527	127.527	3.25734e+06	3
2017	47	31	2017-07-31	2017-08-06	Al-Hudaydah	3468	106.418	106.418	3.25885e+06	0
2017	48	32	2017-08-07	2017-08-13	Al-Hudaydah	3115	95.5418	95.5418	3.26035e+06	0
2017	49	33	2017-08-14	2017-08-20	Al-Hudaydah	2568	78.728	78.728	3.26186e+06	0
2017	50	34	2017-08-21	2017-08-27	Al-Hudaydah	2148	65.8215	65.8215	3.26337e+06	0
2017	51	35	2017-08-28	2017-09-03	Al-Hudaydah	5413	165.795	165.795	3.26488e+06	9
2017	52	36	2017-09-04	2017-09-10	Al-Hudaydah	5929	181.516	181.516	3.26639e+06	0
2017	53	37	2017-09-11	2017-09-17	Al-Hudaydah	7614	232.994	232.994	3.2679e+06	0
2017	54	38	2017-09-18	2017-09-24	Al-Hudaydah	7155	218.847	218.847	3.26941e+06	0
2017	55	39	2017-09-25	2017-10-01	Al-Hudaydah	6842	209.176	209.176	3.27092e+06	0
2017	56	40	2017-10-02	2017-10-08	Al-Hudaydah	6982	213.358	213.358	3.27244e+06	1
2017	57	41	2017-10-09	2017-10-15	Al-Hudaydah	6941	212.007	212.007	3.27395e+06	1
2017	58	42	2017-10-16	2017-10-22	Al-Hudaydah	4492	137.141	137.141	3.27547e+06	0
2017	59	43	2017-10-23	2017-10-29	Al-Hudaydah	3867	118.005	118.005	3.27698e+06	0
2017	60	44	2017-10-30	2017-11-05	Al-Hudaydah	3266	99.6188	99.6188	3.2785e+06	0
2017	61	45	2017-11-06	2017-11-12	Al-Hudaydah	2915	88.8715	88.8715	3.28002e+06	1
2017	62	46	2017-11-13	2017-11-19	Al-Hudaydah	2601	79.2617	79.2617	3.28153e+06	15
2017	63	47	2017-11-20	2017-11-26	Al-Hudaydah	2794	85.1041	85.1041	3.28304e+06	0
2017	64	48	2017-11-27	2017-12-03	Al-Hudaydah	2508	76.3573	76.3573	3.28456e+06	2
2017	65	49	2017-12-04	2017-12-10	Al-Hudaydah	1770	53.8636	53.8636	3.28608e+06	91
2017	66	50	2017-12-11	2017-12-17	Al-Hudaydah	1818	55.3003	55.3003	3.28751e+06	42
2017	67	51	2017-12-18	2017-12-24	Al-Hudaydah	1736	52.7822	52.7822	3.28898e+06	51
2017	68	52	2017-12-25	2017-12-31	Al-Hudaydah	1347	40.9366	40.9366	3.29046e+06	153
2018	69	1	2018-01-01	2018-01-07	Al-Hudaydah	1286	39.0665	39.0665	3.29183e+06	133
2018	70	2	2018-01-08	2018-01-14	Al-Hudaydah	1073	32.5821	32.5821	3.29322e+06	17
2018	71	3	2018-01-15	2018-01-21	Al-Hudaydah	1202	36.4826	36.4826	3.29472e+06	38
2018	72	4	2018-01-22	2018-01-28	Al-Hudaydah	942	28.5783	28.5783	3.29621e+06	12
2018	73	5	2018-01-29	2018-02-04	Al-Hudaydah	826	25.0476	25.0476	3.29772e+06	10
2018	74	6	2018-02-05	2018-02-11	Al-Hudaydah	1005	30.4615	30.4615	3.29924e+06	131
2018	75	7	2018-02-12	2018-02-18	Al-Hudaydah	522	15.8151	15.8151	3.30064e+06	51
2018	76	8	2018-02-19	2018-02-25	Al-Hudaydah			15.9595	3.30211e+06	164
2018	77	9	2018-02-26	2018-03-04	Al-Hudaydah	532	16.1042	16.1042	3.30348e+06	141
2018	78	10	2018-03-05	2018-03-11	Al-Hudaydah	496	15.0082	15.0082	3.30487e+06	157
2018	79	11	2018-03-12	2018-03-18	Al-Hudaydah	421	12.7335	12.7335	3.30624e+06	62
2018	80	12	2018-03-19	2018-03-25	Al-Hudaydah	357	10.793	10.793	3.30771e+06	17
2018	81	13	2018-03-26	2018-04-01	Al-Hudaydah	408	12.3292	12.3292	3.30922e+06	14
2018	82	14	2018-04-02	2018-04-08	Al-Hudaydah	395	11.9309	11.9309	3.31074e+06	74
2018	83	15	2018-04-09	2018-04-15	Al-Hudaydah	477	14.4013	14.4013	3.3122e+06	34
2018	84	16	2018-04-16	2018-04-22	Al-Hudaydah	419	12.6445	12.6445	3.3137e+06	18
2018	85	17	2018-04-23	2018-04-29	Al-Hudaydah	347	10.4669	10.4669	3.31521e+06	2
2018	86	18	2018-04-30	2018-05-06	Al-Hudaydah	364	10.9746	10.9746	3.31674e+06	35
2018	87	19	2018-05-07	2018-05-13	Al-Hudaydah	421	12.6874	12.6874	3.31825e+06	172
2018	88	20	2018-05-14	2018-05-20	Al-Hudaydah	276	8.31423	8.31423	3.31961e+06	65
2018	89	21	2018-05-21	2018-05-27	Al-Hudaydah	387	11.6528	11.6528	3.32108e+06	51
2018	90	22	2018-05-28	2018-06-03	Al-Hudaydah	379	11.4068	11.4068	3.32257e+06	370
2018	91	23	2018-06-04	2018-06-10	Al-Hudaydah	392	11.794	11.794	3.32373e+06	170
2018	92	24	2018-06-11	2018-06-17	Al-Hudaydah	339	10.1952	10.1952	3.3251e+06	399
2018	93	25	2018-06-18	2018-06-24	Al-Hudaydah	287	8.62835	8.62835	3.32624e+06	194
2018	94	26	2018-06-25	2018-07-01	Al-Hudaydah	312	9.37616	9.37616	3.32759e+06	271
2018	95	27	2018-07-02	2018-07-08	Al-Hudaydah			11.4411	3.32886e+06	299
2018	96	28	2018-07-09	2018-07-15	Al-Hudaydah			13.5046	3.3301e+06	101
2018	97	29	2018-07-16	2018-07-22	Al-Hudaydah			15.5656	3.33154e+06	155
2018	98	30	2018-07-23	2018-07-29	Al-Hudaydah			17.6251	3.33293e+06	128
2018	99	31	2018-07-30	2018-08-05	Al-Hudaydah	656.29	19.6828	19.6828	3.33434e+06	258
2018	100	32	2018-08-06	2018-08-12	Al-Hudaydah	918.806	27.5452	27.5452	3.33563e+06	93
2018	101	33	2018-08-13	2018-08-19	Al-Hudaydah	918.806	27.5333	27.5333	3.33708e+06	221
2018	102	34	2018-08-20	2018-08-26	Al-Hudaydah	918.806	27.5224	27.5224	3.3384e+06	174
2018	103	35	2018-08-27	2018-09-02	Al-Hudaydah	1188.61	35.5896	35.5896	3.33977e+06	88
2018	104	36	2018-09-03	2018-09-09	Al-Hudaydah	1863.13	55.7618	55.7618	3.34123e+06	137
2018	105	37	2018-09-10	2018-09-16	Al-Hudaydah	1863.13	55.7383	55.7383	3.34264e+06	285
2018	106	38	2018-09-17	2018-09-23	Al-Hudaydah	1863.13	55.7172	55.7172	3.3439e+06	181
2018	107	39	2018-09-24	2018-09-30	Al-Hudaydah	1863.13	55.6945	55.6945	3.34527e+06	218
2018	108	40	2018-10-01	2018-10-07	Al-Hudaydah	2825.52	84.4295	84.4295	3.3466e+06	115
2018	109	41	2018-10-08	2018-10-14	Al-Hudaydah	2825.52	84.3933	84.3933	3.34803e+06	198
2018	110	42	2018-10-15	2018-10-21	Al-Hudaydah	2825.52	84.3593	84.3593	3.34938e+06	340
2018	111	43	2018-10-22	2018-10-28	Al-Hudaydah	2825.52	84.3288	84.3288	3.35059e+06	219
2018	112	44	2018-10-29	2018-11-04	Al-Hudaydah	1689.77	50.412	50.412	3.35193e+06	151
2018	113	45	2018-11-05	2018-11-11	Al-Hudaydah	837.968	24.9892	24.9892	3.35333e+06	493
2018	114	46	2018-11-12	2018-11-18	Al-Hudaydah	837.968	24.9813	24.9813	3.35439e+06	310
2018	115	47	2018-11-19	2018-11-25	Al-Hudaydah	837.968	24.972	24.972	3.35563e+06	139
2018	116	48	2018-11-26	2018-12-02	Al-Hudaydah	1411.52	42.0464	42.0464	3.35704e+06	125
2018	117	49	2018-12-03	2018-12-09	Al-Hudaydah	2845.39	84.7227	84.7227	3.35847e+06	189
2018	118	50	2018-12-10	2018-12-16	Al-Hudaydah	2845.39	84.6883	84.6883	3.35984e+06	137
2018	119	51	2018-12-17	2018-12-23	Al-Hudaydah	2845.39	84.6525	84.6525	3.36125e+06	95
2018	120	52	2018-12-24	2018-12-30	Al-Hudaydah	2845.39	84.6158	84.6158	3.36271e+06	40
2019	121	1	2018-12-31	2019-01-06	Al-Hudaydah	1866.61	55.4841	55.4841	3.36423e+06	37
2019	122	2	2019-01-07	2019-01-13	Al-Hudaydah	1703.48	50.6123	50.6123	3.36575e+06	29
2019	123	3	2019-01-14	2019-01-20	Al-Hudaydah	1703.48	50.5893	50.5893	3.36728e+06	66
2019	124	4	2019-01-21	2019-01-27	Al-Hudaydah	1703.48	50.5669	50.5669	3.36877e+06	14
2019	125	5	2019-01-28	2019-02-03	Al-Hudaydah	1751.06	51.9554	51.9554	3.37032e+06	28
2019	126	6	2019-02-04	2019-02-10	Al-Hudaydah	1814.5	53.8132	53.8132	3.37185e+06	27
2019	127	7	2019-02-11	2019-02-17	Al-Hudaydah	1814.5	53.7887	53.7887	3.37338e+06	18
2019	128	8	2019-02-18	2019-02-24	Al-Hudaydah	1814.5	53.7641	53.7641	3.37493e+06	22
2019	129	9	2019-02-25	2019-03-03	Al-Hudaydah	1715.15	50.7971	50.7971	3.37647e+06	11
2019	130	10	2019-03-04	2019-03-10	Al-Hudaydah	1582.68	46.8522	46.8522	3.37802e+06	27
2019	131	11	2019-03-11	2019-03-17	Al-Hudaydah	1582.68	46.8309	46.8309	3.37956e+06	28
2019	132	12	2019-03-18	2019-03-24	Al-Hudaydah	1582.68	46.8097	46.8097	3.38109e+06	9
2019	133	13	2019-03-25	2019-03-31	Al-Hudaydah	1582.68	46.7881	46.7881	3.38265e+06	30
2019	134	14	2019-04-01	2019-04-07	Al-Hudaydah	2564.8	75.7878	75.7878	3.38418e+06	72
2019	135	15	2019-04-08	2019-04-14	Al-Hudaydah	2564.8	75.7544	75.7544	3.38568e+06	30
2019	136	16	2019-04-15	2019-04-21	Al-Hudaydah	2564.8	75.72	75.72	3.38722e+06	40
2019	137	17	2019-04-22	2019-04-28	Al-Hudaydah	2564.8	75.6859	75.6859	3.38874e+06	13
2019	138	18	2019-04-29	2019-05-05	Al-Hudaydah	2056.03	60.6444	60.6444	3.3903e+06	22
2019	139	19	2019-05-06	2019-05-12	Al-Hudaydah	1852.52	54.6168	54.6168	3.39185e+06	23
2019	140	20	2019-05-13	2019-05-19	Al-Hudaydah	1852.52	54.5919	54.5919	3.39339e+06	61
2019	141	21	2019-05-20	2019-05-26	Al-Hudaydah	1852.52	54.5676	54.5676	3.3949e+06	21
2019	142	22	2019-05-27	2019-06-02	Al-Hudaydah	2172.43	63.9616	63.9616	3.39645e+06	42
2019	143	23	2019-06-03	2019-06-09	Al-Hudaydah	2972.2	87.4695	87.4695	3.39798e+06	14
2019	144	24	2019-06-10	2019-06-16	Al-Hudaydah	2972.2	87.4294	87.4294	3.39954e+06	43
2019	145	25	2019-06-17	2019-06-23	Al-Hudaydah	2972.2	87.3901	87.3901	3.40107e+06	58
2019	146	26	2019-06-24	2019-06-30	Al-Hudaydah	2972.2	87.3511	87.3511	3.40259e+06	42
2019	147	27	2019-07-01	2019-07-07	Al-Hudaydah	3748.16	110.107	110.107	3.40412e+06	79
2019	148	28	2019-07-08	2019-07-14	Al-Hudaydah	3748.16	110.058	110.058	3.40562e+06	70
2019	149	29	2019-07-15	2019-07-21	Al-Hudaydah	3748.16	110.01	110.01	3.40712e+06	31
2019	150	30	2019-07-22	2019-07-28	Al-Hudaydah	3748.16	109.96	109.96	3.40867e+06	38
2019	151	31	2019-07-29	2019-08-04	Al-Hudaydah	3842.35	112.672	112.672	3.41021e+06	11
2019	152	32	2019-08-05	2019-08-11	Al-Hudaydah	3913	114.691	114.691	3.41178e+06	23
2019	153	33	2019-08-12	2019-08-18	Al-Hudaydah	3913	114.639	114.639	3.41333e+06	13
2019	154	34	2019-08-19	2019-08-25	Al-Hudaydah	3913	114.586	114.586	3.4149e+06	15
2019	155	35	2019-08-26	2019-09-01	Al-Hudaydah	4004.47	117.211	117.211	3.41647e+06	21
2019	156	36	2019-09-02	2019-09-08	Al-Hudaydah	4553.27	133.213	133.213	3.41803e+06	1
2019	157	37	2019-09-09	2019-09-15	Al-Hudaydah	4553.27	133.152	133.152	3.41961e+06	60
2019	158	38	2019-09-16	2019-09-22	Al-Hudaydah	4553.27	133.092	133.092	3.42113e+06	12
2019	159	39	2019-09-23	2019-09-29	Al-Hudaydah	4553.27	133.031	133.031	3.4227e+06	0
2019	160	40	2019-09-30	2019-10-06	Al-Hudaydah	3087.82	90.1742	90.1742	3.42429e+06	40
2019	161	41	2019-10-07	2019-10-13	Al-Hudaydah	2843.58	83.0041	83.0041	3.42583e+06	19
2019	162	42	2019-10-14	2019-10-20	Al-Hudaydah	2843.58	82.9662	82.9662	3.4274e+06	39
2019	163	43	2019-10-21	2019-10-27	Al-Hudaydah	2843.58	82.9287	82.9287	3.42895e+06	17
2019	164	44	2019-10-28	2019-11-03	Al-Hudaydah	2578.4	75.1608	75.1608	3.43052e+06	5
2019	165	45	2019-11-04	2019-11-10	Al-Hudaydah	2224.83	64.8243	64.8243	3.4321e+06	112
2019	166	46	2019-11-11	2019-11-17	Al-Hudaydah	2224.83	64.7964	64.7964	3.43358e+06	36
2019	167	47	2019-11-18	2019-11-24	Al-Hudaydah	2224.83	64.7671	64.7671	3.43513e+06	28
2019	168	48	2019-11-25	2019-12-01	Al-Hudaydah	2151.26	62.5968	62.5968	3.43669e+06	37
2019	169	49	2019-12-02	2019-12-08	Al-Hudaydah	1709.81	49.7291	49.7291	3.43824e+06	57
2019	170	50	2019-12-09	2019-12-15	Al-Hudaydah	1709.81	49.7069	49.7069	3.43978e+06	11
2019	171	51	2019-12-16	2019-12-22	Al-Hudaydah	1709.81	49.684	49.684	3.44136e+06	46
2019	172	52	2019-12-23	2019-12-29	Al-Hudaydah	1709.81	49.6617	49.6617	3.44291e+06	21
2016	1	37	2016-09-12	2016-09-18	Al-Jawf	0	0	0	577472	50
2016	2	38	2016-09-19	2016-09-25	Al-Jawf	0	0	0	577697	43
2016	3	39	2016-09-26	2016-10-02	Al-Jawf	0	0	0	577908	56
2016	4	40	2016-10-03	2016-10-09	Al-Jawf	0	0	0	578156	20
2016	5	41	2016-10-10	2016-10-16	Al-Jawf	0	0	0	578389	35
2016	6	42	2016-10-17	2016-10-23	Al-Jawf	0	0	0	578636	20
2016	7	43	2016-10-24	2016-10-30	Al-Jawf	0	0	0	578884	20
2016	8	44	2016-10-31	2016-11-06	Al-Jawf	0	0	0	579130	22
2016	9	45	2016-11-07	2016-11-13	Al-Jawf	0	0	0	579349	50
2016	10	46	2016-11-14	2016-11-20	Al-Jawf	0	0	0	579551	66
2016	11	47	2016-11-21	2016-11-27	Al-Jawf	0	0	0	579814	5
2016	12	48	2016-11-28	2016-12-04	Al-Jawf	0.200391	0.0345476	0.0345476	580043	40
2016	13	49	2016-12-05	2016-12-11	Al-Jawf	0.537706	0.09266	0.09266	580299	12
2016	14	50	2016-12-12	2016-12-18	Al-Jawf	0.287681	0.0495545	0.0495545	580534	34
2016	15	51	2016-12-19	2016-12-25	Al-Jawf	0.15027	0.0258747	0.0258747	580758	45
2016	16	52	2016-12-26	2017-01-01	Al-Jawf	0.15027	0.0258644	0.0258644	580989	38
2017	17	1	2017-01-02	2017-01-08	Al-Jawf	0.15027	0.0258536	0.0258536	581233	25
2017	18	2	2017-01-09	2017-01-15	Al-Jawf	0.183788	0.0316072	0.0316072	581477	124
2017	19	3	2017-01-16	2017-01-22	Al-Jawf	0.0973524	0.0167381	0.0167381	581622	16
2017	20	4	2017-01-23	2017-01-29	Al-Jawf	0.0224697	0.00386161	0.00386161	581875	18
2017	21	5	2017-01-30	2017-02-05	Al-Jawf	0.0224697	0.00385994	0.00385994	582127	0
2017	22	6	2017-02-06	2017-02-12	Al-Jawf	0.0224697	0.00385816	0.00385816	582396	10
2017	23	7	2017-02-13	2017-02-19	Al-Jawf	0.0224697	0.00385644	0.00385644	582656	12
2017	24	8	2017-02-20	2017-02-26	Al-Jawf	0.0224697	0.00385473	0.00385473	582913	21
2017	25	9	2017-02-27	2017-03-05	Al-Jawf	0.0194713	0.00333892	0.00333892	583162	102
2017	26	10	2017-03-06	2017-03-12	Al-Jawf	0.0323828	0.00555137	0.00555137	583330	28
2017	27	11	2017-03-13	2017-03-19	Al-Jawf	0.0375474	0.00643407	0.00643407	583572	20
2017	28	12	2017-03-20	2017-03-26	Al-Jawf	0.0107278	0.00183752	0.00183752	583822	32
2017	29	13	2017-03-27	2017-04-02	Al-Jawf			0.997152	584060	32
2017	30	14	2017-04-03	2017-04-09	Al-Jawf			1.99165	584299	37
2017	31	15	2017-04-10	2017-04-16	Al-Jawf			2.98537	584532	10
2017	32	16	2017-04-17	2017-04-23	Al-Jawf			3.97811	584793	25
2017	33	17	2017-04-24	2017-04-30	Al-Jawf	29.0769	4.97009	4.97009	585038	30
2017	34	18	2017-05-01	2017-05-07	Al-Jawf	50.8846	8.69408	8.69408	585279	43
2017	35	19	2017-05-08	2017-05-14	Al-Jawf	50.8846	8.69069	8.69069	585507	42
2017	36	20	2017-05-15	2017-05-21	Al-Jawf	50.8846	8.6873	8.6873	585736	31
2017	37	21	2017-05-22	2017-05-28	Al-Jawf	103	17.5775	17.5775	585976	36
2017	38	22	2017-05-29	2017-06-04	Al-Jawf	89.75	15.3102	15.3102	586211	27
2017	39	23	2017-06-05	2017-06-11	Al-Jawf	166.25	28.3483	28.3483	586456	42
2017	40	24	2017-06-12	2017-06-18	Al-Jawf	192	32.7262	32.7262	586685	13
2017	41	25	2017-06-19	2017-06-25	Al-Jawf	394	67.1274	67.1274	586944	32
2017	42	26	2017-06-26	2017-07-02	Al-Jawf	495	84.3008	84.3008	587183	53
2017	43	27	2017-07-03	2017-07-09	Al-Jawf	442	75.2466	75.2466	587402	37
2017	44	28	2017-07-10	2017-07-16	Al-Jawf	499	84.9164	84.9164	587637	74
2017	45	29	2017-07-17	2017-07-23	Al-Jawf	751	127.757	127.757	587835	40
2017	46	30	2017-07-24	2017-07-30	Al-Jawf	545	92.6765	92.6765	588067	44
2017	47	31	2017-07-31	2017-08-06	Al-Jawf	713	121.198	121.198	588295	35
2017	48	32	2017-08-07	2017-08-13	Al-Jawf	816	138.65	138.65	588532	65
2017	49	33	2017-08-14	2017-08-20	Al-Jawf	735	124.843	124.843	588740	32
2017	50	34	2017-08-21	2017-08-27	Al-Jawf	906	153.825	153.825	588980	11
2017	51	35	2017-08-28	2017-09-03	Al-Jawf	847	143.744	143.744	589242	90
2017	52	36	2017-09-04	2017-09-10	Al-Jawf	1973	334.733	334.733	589425	53
2017	53	37	2017-09-11	2017-09-17	Al-Jawf	663	112.441	112.441	589644	50
2017	54	38	2017-09-18	2017-09-24	Al-Jawf	760	128.843	128.843	589867	62
2017	55	39	2017-09-25	2017-10-01	Al-Jawf	490	83.0398	83.0398	590078	69
2017	56	40	2017-10-02	2017-10-08	Al-Jawf	681	115.369	115.369	590282	44
2017	57	41	2017-10-09	2017-10-15	Al-Jawf	558	94.4943	94.4943	590512	50
2017	58	42	2017-10-16	2017-10-22	Al-Jawf	456	77.192	77.192	590735	62
2017	59	43	2017-10-23	2017-10-29	Al-Jawf	393	66.5035	66.5035	590946	118
2017	60	44	2017-10-30	2017-11-05	Al-Jawf	361	61.0724	61.0724	591102	43
2017	61	45	2017-11-06	2017-11-12	Al-Jawf	432	73.0554	73.0554	591332	33
2017	62	46	2017-11-13	2017-11-19	Al-Jawf	349	58.9952	58.9952	591573	57
2017	63	47	2017-11-20	2017-11-26	Al-Jawf	345	58.2977	58.2977	591790	11
2017	64	48	2017-11-27	2017-12-03	Al-Jawf	343	57.934	57.934	592053	11
2017	65	49	2017-12-04	2017-12-10	Al-Jawf	214	36.1294	36.1294	592316	30
2017	66	50	2017-12-11	2017-12-17	Al-Jawf	245	41.346	41.346	592560	32
2017	67	51	2017-12-18	2017-12-24	Al-Jawf	174	29.3521	29.3521	592802	105
2017	68	52	2017-12-25	2017-12-31	Al-Jawf	127	21.4176	21.4176	592972	79
2018	69	1	2018-01-01	2018-01-07	Al-Jawf	29	4.88901	4.88901	593167	58
2018	70	2	2018-01-08	2018-01-14	Al-Jawf	13	2.19083	2.19083	593384	62
2018	71	3	2018-01-15	2018-01-21	Al-Jawf	38	6.40166	6.40166	593596	112
2018	72	4	2018-01-22	2018-01-28	Al-Jawf	64	10.7788	10.7788	593759	84
2018	73	5	2018-01-29	2018-02-04	Al-Jawf	21	3.53565	3.53565	593950	128
2018	74	6	2018-02-05	2018-02-11	Al-Jawf	12	2.01987	2.01987	594097	99
2018	75	7	2018-02-12	2018-02-18	Al-Jawf	49	8.24538	8.24538	594272	56
2018	76	8	2018-02-19	2018-02-25	Al-Jawf			7.14897	594491	104
2018	77	9	2018-02-26	2018-03-04	Al-Jawf	36	6.05385	6.05385	594663	40
2018	78	10	2018-03-05	2018-03-11	Al-Jawf	31	5.21098	5.21098	594898	90
2018	79	11	2018-03-12	2018-03-18	Al-Jawf	25	4.20109	4.20109	595083	98
2018	80	12	2018-03-19	2018-03-25	Al-Jawf	4	0.671975	0.671975	595261	76
2018	81	13	2018-03-26	2018-04-01	Al-Jawf	0	0	0	595460	138
2018	82	14	2018-04-02	2018-04-08	Al-Jawf	0	0	0	595598	37
2018	83	15	2018-04-09	2018-04-15	Al-Jawf	0	0	0	595836	70
2018	84	16	2018-04-16	2018-04-22	Al-Jawf	0	0	0	596042	40
2018	85	17	2018-04-23	2018-04-29	Al-Jawf	12	2.01248	2.01248	596278	46
2018	86	18	2018-04-30	2018-05-06	Al-Jawf	6	1.00585	1.00585	596508	16
2018	87	19	2018-05-07	2018-05-13	Al-Jawf	18	3.01625	3.01625	596768	34
2018	88	20	2018-05-14	2018-05-20	Al-Jawf	1	0.167501	0.167501	597010	57
2018	89	21	2018-05-21	2018-05-27	Al-Jawf	5	0.837199	0.837199	597229	50
2018	90	22	2018-05-28	2018-06-03	Al-Jawf	4	0.669505	0.669505	597456	16
2018	91	23	2018-06-04	2018-06-10	Al-Jawf	1	0.167303	0.167303	597716	144
2018	92	24	2018-06-11	2018-06-17	Al-Jawf	9	1.5054	1.5054	597849	72
2018	93	25	2018-06-18	2018-06-24	Al-Jawf	7	1.17046	1.17046	598054	46
2018	94	26	2018-06-25	2018-07-01	Al-Jawf	5	0.835723	0.835723	598285	38
2018	95	27	2018-07-02	2018-07-08	Al-Jawf			1.16416	598523	44
2018	96	28	2018-07-09	2018-07-15	Al-Jawf			1.49234	598756	96
2018	97	29	2018-07-16	2018-07-22	Al-Jawf			1.82043	598938	61
2018	98	30	2018-07-23	2018-07-29	Al-Jawf			2.14819	599154	52
2018	99	31	2018-07-30	2018-08-05	Al-Jawf	14.8387	2.47568	2.47568	599379	115
2018	100	32	2018-08-06	2018-08-12	Al-Jawf	20.7742	3.46501	3.46501	599541	46
2018	101	33	2018-08-13	2018-08-19	Al-Jawf	20.7742	3.46368	3.46368	599773	108
2018	102	34	2018-08-20	2018-08-26	Al-Jawf	20.7742	3.4627	3.4627	599942	63
2018	103	35	2018-08-27	2018-09-02	Al-Jawf	25.6129	4.2677	4.2677	600157	41
2018	104	36	2018-09-03	2018-09-09	Al-Jawf	37.7097	6.28082	6.28082	600394	85
2018	105	37	2018-09-10	2018-09-16	Al-Jawf	37.7097	6.27881	6.27881	600587	69
2018	106	38	2018-09-17	2018-09-23	Al-Jawf	37.7097	6.27662	6.27662	600796	90
2018	107	39	2018-09-24	2018-09-30	Al-Jawf	37.7097	6.27466	6.27466	600984	90
2018	108	40	2018-10-01	2018-10-07	Al-Jawf	79.0323	13.1464	13.1464	601172	10
2018	109	41	2018-10-08	2018-10-14	Al-Jawf	79.0323	13.1405	13.1405	601440	51
2018	110	42	2018-10-15	2018-10-21	Al-Jawf	79.0323	13.1355	13.1355	601668	77
2018	111	43	2018-10-22	2018-10-28	Al-Jawf	79.0323	13.1311	13.1311	601869	77
2018	112	44	2018-10-29	2018-11-04	Al-Jawf	109.226	18.1417	18.1417	602071	133
2018	113	45	2018-11-05	2018-11-11	Al-Jawf	131.871	21.8976	21.8976	602216	30
2018	114	46	2018-11-12	2018-11-18	Al-Jawf	131.871	21.8886	21.8886	602465	36
2018	115	47	2018-11-19	2018-11-25	Al-Jawf	131.871	21.8798	21.8798	602708	27
2018	116	48	2018-11-26	2018-12-02	Al-Jawf	135.419	22.4591	22.4591	602960	102
2018	117	49	2018-12-03	2018-12-09	Al-Jawf	144.29	23.9233	23.9233	603137	30
2018	118	50	2018-12-10	2018-12-16	Al-Jawf	144.29	23.9134	23.9134	603386	10
2018	119	51	2018-12-17	2018-12-23	Al-Jawf	144.29	23.9028	23.9028	603655	58
2018	120	52	2018-12-24	2018-12-30	Al-Jawf	144.29	23.894	23.894	603877	66
2019	121	1	2018-12-31	2019-01-06	Al-Jawf	137.323	22.7321	22.7321	604090	66
2019	122	2	2019-01-07	2019-01-13	Al-Jawf	136.161	22.5319	22.5319	604304	130
2019	123	3	2019-01-14	2019-01-20	Al-Jawf	136.161	22.5264	22.5264	604453	241
2019	124	4	2019-01-21	2019-01-27	Al-Jawf	136.161	22.5249	22.5249	604492	133
2019	125	5	2019-01-28	2019-02-03	Al-Jawf	134.485	22.2422	22.2422	604639	120
2019	126	6	2019-02-04	2019-02-10	Al-Jawf	132.25	21.8668	21.8668	604799	106
2019	127	7	2019-02-11	2019-02-17	Al-Jawf	132.25	21.8605	21.8605	604972	81
2019	128	8	2019-02-18	2019-02-24	Al-Jawf	132.25	21.8533	21.8533	605171	100
2019	129	9	2019-02-25	2019-03-03	Al-Jawf	185.507	30.6445	30.6445	605351	112
2019	130	10	2019-03-04	2019-03-10	Al-Jawf	256.516	42.363	42.363	605520	106
2019	131	11	2019-03-11	2019-03-17	Al-Jawf	256.516	42.3508	42.3508	605694	73
2019	132	12	2019-03-18	2019-03-24	Al-Jawf	256.516	42.3363	42.3363	605901	102
2019	133	13	2019-03-25	2019-03-31	Al-Jawf	256.516	42.3238	42.3238	606080	50
2019	134	14	2019-04-01	2019-04-07	Al-Jawf	564.433	93.0932	93.0932	606310	109
2019	135	15	2019-04-08	2019-04-14	Al-Jawf	564.433	93.0668	93.0668	606482	74
2019	136	16	2019-04-15	2019-04-21	Al-Jawf	564.433	93.0351	93.0351	606688	98
2019	137	17	2019-04-22	2019-04-28	Al-Jawf	564.433	93.0071	93.0071	606871	50
2019	138	18	2019-04-29	2019-05-05	Al-Jawf	438.363	72.2059	72.2059	607102	32
2019	139	19	2019-05-06	2019-05-12	Al-Jawf	387.935	63.8734	63.8734	607351	96
2019	140	20	2019-05-13	2019-05-19	Al-Jawf	387.935	63.8539	63.8539	607536	70
2019	141	21	2019-05-20	2019-05-26	Al-Jawf	387.935	63.8317	63.8317	607747	94
2019	142	22	2019-05-27	2019-06-02	Al-Jawf	418.497	68.8391	68.8391	607935	139
2019	143	23	2019-06-03	2019-06-09	Al-Jawf	494.9	81.3877	81.3877	608077	89
2019	144	24	2019-06-10	2019-06-16	Al-Jawf	494.9	81.362	81.362	608269	70
2019	145	25	2019-06-17	2019-06-23	Al-Jawf	494.9	81.3337	81.3337	608481	132
2019	146	26	2019-06-24	2019-06-30	Al-Jawf	494.9	81.3137	81.3137	608630	160
2019	147	27	2019-07-01	2019-07-07	Al-Jawf	373.935	61.4266	61.4266	608752	130
2019	148	28	2019-07-08	2019-07-14	Al-Jawf	373.935	61.4113	61.4113	608904	50
2019	149	29	2019-07-15	2019-07-21	Al-Jawf	373.935	61.3879	61.3879	609136	10
2019	150	30	2019-07-22	2019-07-28	Al-Jawf	373.935	61.3605	61.3605	609407	72
2019	151	31	2019-07-29	2019-08-04	Al-Jawf	331.742	54.418	54.418	609618	70
2019	152	32	2019-08-05	2019-08-11	Al-Jawf	300.097	49.2099	49.2099	609830	97
2019	153	33	2019-08-12	2019-08-18	Al-Jawf	300.097	49.195	49.195	610015	56
2019	154	34	2019-08-19	2019-08-25	Al-Jawf	300.097	49.1767	49.1767	610241	46
2019	155	35	2019-08-26	2019-09-01	Al-Jawf	303.826	49.7685	49.7685	610478	65
2019	156	36	2019-09-02	2019-09-08	Al-Jawf	326.2	53.4145	53.4145	610695	82
2019	157	37	2019-09-09	2019-09-15	Al-Jawf	326.2	53.397	53.397	610896	150
2019	158	38	2019-09-16	2019-09-22	Al-Jawf	326.2	53.3854	53.3854	611029	60
2019	159	39	2019-09-23	2019-09-29	Al-Jawf	326.2	53.3659	53.3659	611251	50
2019	160	40	2019-09-30	2019-10-06	Al-Jawf	323.955	52.9784	52.9784	611484	50
2019	161	41	2019-10-07	2019-10-13	Al-Jawf	323.581	52.8971	52.8971	611717	80
2019	162	42	2019-10-14	2019-10-20	Al-Jawf	323.581	52.8795	52.8795	611920	30
2019	163	43	2019-10-21	2019-10-27	Al-Jawf	323.581	52.8577	52.8577	612174	30
2019	164	44	2019-10-28	2019-11-03	Al-Jawf	260.503	42.5362	42.5362	612427	30
2019	165	45	2019-11-04	2019-11-10	Al-Jawf	176.4	28.7915	28.7915	612680	50
2019	166	46	2019-11-11	2019-11-17	Al-Jawf	176.4	28.7805	28.7805	612914	20
2019	167	47	2019-11-18	2019-11-24	Al-Jawf	176.4	28.7682	28.7682	613178	0
2019	168	48	2019-11-25	2019-12-01	Al-Jawf	176.329	28.7433	28.7433	613461	0
2019	169	49	2019-12-02	2019-12-08	Al-Jawf	175.903	28.6606	28.6606	613745	10
2019	170	50	2019-12-09	2019-12-15	Al-Jawf	175.903	28.6478	28.6478	614019	23
2019	171	51	2019-12-16	2019-12-22	Al-Jawf	175.903	28.6356	28.6356	614281	34
2019	172	52	2019-12-23	2019-12-29	Al-Jawf	175.903	28.624	28.624	614531	36
2016	1	37	2016-09-12	2016-09-18	Al-Maharah	0	0	0	149142	0
2016	2	38	2016-09-19	2016-09-25	Al-Maharah	0	0	0	149211	0
2016	3	39	2016-09-26	2016-10-02	Al-Maharah	0	0	0	149280	0
2016	4	40	2016-10-03	2016-10-09	Al-Maharah	0	0	0	149349	0
2016	5	41	2016-10-10	2016-10-16	Al-Maharah	0	0	0	149419	0
2016	6	42	2016-10-17	2016-10-23	Al-Maharah	0	0	0	149488	0
2016	7	43	2016-10-24	2016-10-30	Al-Maharah	0	0	0	149557	0
2016	8	44	2016-10-31	2016-11-06	Al-Maharah	0	0	0	149626	0
2016	9	45	2016-11-07	2016-11-13	Al-Maharah	0	0	0	149695	0
2016	10	46	2016-11-14	2016-11-20	Al-Maharah	0	0	0	149765	0
2016	11	47	2016-11-21	2016-11-27	Al-Maharah	0	0	0	149834	0
2016	12	48	2016-11-28	2016-12-04	Al-Maharah	0	0	0	149904	0
2016	13	49	2016-12-05	2016-12-11	Al-Maharah	0	0	0	149973	0
2016	14	50	2016-12-12	2016-12-18	Al-Maharah	0	0	0	150042	0
2016	15	51	2016-12-19	2016-12-25	Al-Maharah	0	0	0	150112	0
2016	16	52	2016-12-26	2017-01-01	Al-Maharah	0	0	0	150181	0
2017	17	1	2017-01-02	2017-01-08	Al-Maharah	0	0	0	150251	0
2017	18	2	2017-01-09	2017-01-15	Al-Maharah	0	0	0	150320	0
2017	19	3	2017-01-16	2017-01-22	Al-Maharah	0	0	0	150390	0
2017	20	4	2017-01-23	2017-01-29	Al-Maharah	0	0	0	150460	0
2017	21	5	2017-01-30	2017-02-05	Al-Maharah	0	0	0	150529	0
2017	22	6	2017-02-06	2017-02-12	Al-Maharah	0	0	0	150599	0
2017	23	7	2017-02-13	2017-02-19	Al-Maharah	0	0	0	150669	0
2017	24	8	2017-02-20	2017-02-26	Al-Maharah	0	0	0	150738	0
2017	25	9	2017-02-27	2017-03-05	Al-Maharah	0	0	0	150808	0
2017	26	10	2017-03-06	2017-03-12	Al-Maharah	0	0	0	150878	0
2017	27	11	2017-03-13	2017-03-19	Al-Maharah	0	0	0	150948	0
2017	28	12	2017-03-20	2017-03-26	Al-Maharah	0	0	0	151018	0
2017	29	13	2017-03-27	2017-04-02	Al-Maharah			0.206834	151088	0
2017	30	14	2017-04-03	2017-04-09	Al-Maharah			0.413476	151158	0
2017	31	15	2017-04-10	2017-04-16	Al-Maharah			0.619927	151228	0
2017	32	16	2017-04-17	2017-04-23	Al-Maharah			0.826187	151298	0
2017	33	17	2017-04-24	2017-04-30	Al-Maharah			1.03226	151368	0
2017	34	18	2017-05-01	2017-05-07	Al-Maharah			1.23813	151438	0
2017	35	19	2017-05-08	2017-05-14	Al-Maharah			1.44382	151508	1
2017	36	20	2017-05-15	2017-05-21	Al-Maharah			1.64933	151577	0
2017	37	21	2017-05-22	2017-05-28	Al-Maharah			1.85464	151647	0
2017	38	22	2017-05-29	2017-06-04	Al-Maharah	3.125	2.05975	2.05975	151717	0
2017	39	23	2017-06-05	2017-06-11	Al-Maharah	21.875	14.4116	14.4116	151787	0
2017	40	24	2017-06-12	2017-06-18	Al-Maharah	60	39.5107	39.5107	151858	0
2017	41	25	2017-06-19	2017-06-25	Al-Maharah	78	51.3401	51.3401	151928	0
2017	42	26	2017-06-26	2017-07-02	Al-Maharah	79	51.9743	51.9743	151998	0
2017	43	27	2017-07-03	2017-07-09	Al-Maharah	82	53.923	53.923	152069	0
2017	44	28	2017-07-10	2017-07-16	Al-Maharah	107	70.3304	70.3304	152139	0
2017	45	29	2017-07-17	2017-07-23	Al-Maharah	121	79.4957	79.4957	152209	0
2017	46	30	2017-07-24	2017-07-30	Al-Maharah	93	61.0717	61.0717	152280	0
2017	47	31	2017-07-31	2017-08-06	Al-Maharah	113	74.1711	74.1711	152350	0
2017	48	32	2017-08-07	2017-08-13	Al-Maharah	117	76.7611	76.7611	152421	0
2017	49	33	2017-08-14	2017-08-20	Al-Maharah	85	55.7408	55.7408	152491	0
2017	50	34	2017-08-21	2017-08-27	Al-Maharah	63	41.2947	41.2947	152562	0
2017	51	35	2017-08-28	2017-09-03	Al-Maharah	39	25.5515	25.5515	152633	0
2017	52	36	2017-09-04	2017-09-10	Al-Maharah	21	13.7522	13.7522	152703	0
2017	53	37	2017-09-11	2017-09-17	Al-Maharah	8	5.23649	5.23649	152774	0
2017	54	38	2017-09-18	2017-09-24	Al-Maharah	3	1.96278	1.96278	152845	0
2017	55	39	2017-09-25	2017-10-01	Al-Maharah	0	0	0	152915	0
2017	56	40	2017-10-02	2017-10-08	Al-Maharah	1	0.653654	0.653654	152986	0
2017	57	41	2017-10-09	2017-10-15	Al-Maharah	0	0	0	153057	0
2017	58	42	2017-10-16	2017-10-22	Al-Maharah	1	0.653049	0.653049	153128	0
2017	59	43	2017-10-23	2017-10-29	Al-Maharah	0	0	0	153199	0
2017	60	44	2017-10-30	2017-11-05	Al-Maharah	0	0	0	153270	0
2017	61	45	2017-11-06	2017-11-12	Al-Maharah	1	0.652143	0.652143	153341	0
2017	62	46	2017-11-13	2017-11-19	Al-Maharah	1	0.651841	0.651841	153412	1
2017	63	47	2017-11-20	2017-11-26	Al-Maharah	1	0.651544	0.651544	153482	0
2017	64	48	2017-11-27	2017-12-03	Al-Maharah	0	0	0	153553	0
2017	65	49	2017-12-04	2017-12-10	Al-Maharah	0	0	0	153624	0
2017	66	50	2017-12-11	2017-12-17	Al-Maharah	1	0.65064	0.65064	153695	0
2017	67	51	2017-12-18	2017-12-24	Al-Maharah	0	0	0	153766	0
2017	68	52	2017-12-25	2017-12-31	Al-Maharah	0	0	0	153837	0
2018	69	1	2018-01-01	2018-01-07	Al-Maharah	0	0	0	153908	0
2018	70	2	2018-01-08	2018-01-14	Al-Maharah	0	0	0	153980	0
2018	71	3	2018-01-15	2018-01-21	Al-Maharah	0	0	0	154051	1
2018	72	4	2018-01-22	2018-01-28	Al-Maharah	0	0	0	154121	0
2018	73	5	2018-01-29	2018-02-04	Al-Maharah	0	0	0	154193	1
2018	74	6	2018-02-05	2018-02-11	Al-Maharah	0	0	0	154263	0
2018	75	7	2018-02-12	2018-02-18	Al-Maharah	0	0	0	154334	0
2018	76	8	2018-02-19	2018-02-25	Al-Maharah			0	154406	0
2018	77	9	2018-02-26	2018-03-04	Al-Maharah	0	0	0	154477	0
2018	78	10	2018-03-05	2018-03-11	Al-Maharah	0	0	0	154549	0
2018	79	11	2018-03-12	2018-03-18	Al-Maharah	0	0	0	154620	0
2018	80	12	2018-03-19	2018-03-25	Al-Maharah	0	0	0	154692	0
2018	81	13	2018-03-26	2018-04-01	Al-Maharah	1	0.646148	0.646148	154763	0
2018	82	14	2018-04-02	2018-04-08	Al-Maharah	0	0	0	154835	0
2018	83	15	2018-04-09	2018-04-15	Al-Maharah	0	0	0	154907	0
2018	84	16	2018-04-16	2018-04-22	Al-Maharah	0	0	0	154978	0
2018	85	17	2018-04-23	2018-04-29	Al-Maharah	0	0	0	155050	0
2018	86	18	2018-04-30	2018-05-06	Al-Maharah	0	0	0	155122	0
2018	87	19	2018-05-07	2018-05-13	Al-Maharah	0	0	0	155194	0
2018	88	20	2018-05-14	2018-05-20	Al-Maharah	0	0	0	155266	0
2018	89	21	2018-05-21	2018-05-27	Al-Maharah	0	0	0	155337	0
2018	90	22	2018-05-28	2018-06-03	Al-Maharah	0	0	0	155409	0
2018	91	23	2018-06-04	2018-06-10	Al-Maharah	0	0	0	155481	0
2018	92	24	2018-06-11	2018-06-17	Al-Maharah	0	0	0	155553	0
2018	93	25	2018-06-18	2018-06-24	Al-Maharah	0	0	0	155625	0
2018	94	26	2018-06-25	2018-07-01	Al-Maharah	0	0	0	155697	0
2018	95	27	2018-07-02	2018-07-08	Al-Maharah			0	155769	0
2018	96	28	2018-07-09	2018-07-15	Al-Maharah			0	155841	0
2018	97	29	2018-07-16	2018-07-22	Al-Maharah			0	155914	0
2018	98	30	2018-07-23	2018-07-29	Al-Maharah			0	155986	0
2018	99	31	2018-07-30	2018-08-05	Al-Maharah	0	0	0	156058	0
2018	100	32	2018-08-06	2018-08-12	Al-Maharah	0	0	0	156130	0
2018	101	33	2018-08-13	2018-08-19	Al-Maharah	0	0	0	156202	0
2018	102	34	2018-08-20	2018-08-26	Al-Maharah	0	0	0	156275	0
2018	103	35	2018-08-27	2018-09-02	Al-Maharah	0.193548	0.123794	0.123794	156347	0
2018	104	36	2018-09-03	2018-09-09	Al-Maharah	0.677419	0.433079	0.433079	156419	0
2018	105	37	2018-09-10	2018-09-16	Al-Maharah	0.677419	0.432878	0.432878	156492	0
2018	106	38	2018-09-17	2018-09-23	Al-Maharah	0.677419	0.432678	0.432678	156564	0
2018	107	39	2018-09-24	2018-09-30	Al-Maharah	0.677419	0.432478	0.432478	156637	0
2018	108	40	2018-10-01	2018-10-07	Al-Maharah	0	0	0	156709	0
2018	109	41	2018-10-08	2018-10-14	Al-Maharah	0	0	0	156782	0
2018	110	42	2018-10-15	2018-10-21	Al-Maharah	0	0	0	156854	0
2018	111	43	2018-10-22	2018-10-28	Al-Maharah	0	0	0	156927	0
2018	112	44	2018-10-29	2018-11-04	Al-Maharah	0	0	0	157000	0
2018	113	45	2018-11-05	2018-11-11	Al-Maharah	0	0	0	157072	0
2018	114	46	2018-11-12	2018-11-18	Al-Maharah	0	0	0	157145	2
2018	115	47	2018-11-19	2018-11-25	Al-Maharah	0	0	0	157216	0
2018	116	48	2018-11-26	2018-12-02	Al-Maharah	0	0	0	157288	0
2018	117	49	2018-12-03	2018-12-09	Al-Maharah	0	0	0	157361	0
2018	118	50	2018-12-10	2018-12-16	Al-Maharah	0	0	0	157434	0
2018	119	51	2018-12-17	2018-12-23	Al-Maharah	0	0	0	157507	0
2018	120	52	2018-12-24	2018-12-30	Al-Maharah	0	0	0	157580	0
2019	121	1	2018-12-31	2019-01-06	Al-Maharah	0	0	0	157653	2
2019	122	2	2019-01-07	2019-01-13	Al-Maharah	0	0	0	157724	0
2019	123	3	2019-01-14	2019-01-20	Al-Maharah	0	0	0	157797	0
2019	124	4	2019-01-21	2019-01-27	Al-Maharah	0	0	0	157870	0
2019	125	5	2019-01-28	2019-02-03	Al-Maharah	0.107143	0.0678365	0.0678365	157943	0
2019	126	6	2019-02-04	2019-02-10	Al-Maharah	0.25	0.158212	0.158212	158016	0
2019	127	7	2019-02-11	2019-02-17	Al-Maharah	0.25	0.158139	0.158139	158089	0
2019	128	8	2019-02-18	2019-02-24	Al-Maharah	0.25	0.158065	0.158065	158162	1
2019	129	9	2019-02-25	2019-03-03	Al-Maharah	0.142857	0.0902819	0.0902819	158235	0
2019	130	10	2019-03-04	2019-03-10	Al-Maharah	0	0	0	158308	0
2019	131	11	2019-03-11	2019-03-17	Al-Maharah	0	0	0	158381	1
2019	132	12	2019-03-18	2019-03-24	Al-Maharah	0	0	0	158453	0
2019	133	13	2019-03-25	2019-03-31	Al-Maharah	0	0	0	158527	0
2019	134	14	2019-04-01	2019-04-07	Al-Maharah	27.5333	17.3602	17.3602	158600	1
2019	135	15	2019-04-08	2019-04-14	Al-Maharah	27.5333	17.3523	17.3523	158672	0
2019	136	16	2019-04-15	2019-04-21	Al-Maharah	27.5333	17.3443	17.3443	158746	0
2019	137	17	2019-04-22	2019-04-28	Al-Maharah	27.5333	17.3363	17.3363	158819	0
2019	138	18	2019-04-29	2019-05-05	Al-Maharah	22.8667	14.3912	14.3912	158893	0
2019	139	19	2019-05-06	2019-05-12	Al-Maharah	21	13.2103	13.2103	158966	0
2019	140	20	2019-05-13	2019-05-19	Al-Maharah	21	13.2042	13.2042	159040	0
2019	141	21	2019-05-20	2019-05-26	Al-Maharah	21	13.1981	13.1981	159114	0
2019	142	22	2019-05-27	2019-06-02	Al-Maharah	21.2	13.3176	13.3176	159187	0
2019	143	23	2019-06-03	2019-06-09	Al-Maharah	21.7	13.6254	13.6254	159261	0
2019	144	24	2019-06-10	2019-06-16	Al-Maharah	21.7	13.6191	13.6191	159335	0
2019	145	25	2019-06-17	2019-06-23	Al-Maharah	21.7	13.6128	13.6128	159408	0
2019	146	26	2019-06-24	2019-06-30	Al-Maharah	21.7	13.6065	13.6065	159482	0
2019	147	27	2019-07-01	2019-07-07	Al-Maharah	16.2581	10.1896	10.1896	159556	0
2019	148	28	2019-07-08	2019-07-14	Al-Maharah	16.2581	10.1848	10.1848	159630	0
2019	149	29	2019-07-15	2019-07-21	Al-Maharah	16.2581	10.1801	10.1801	159704	0
2019	150	30	2019-07-22	2019-07-28	Al-Maharah	16.2581	10.1754	10.1754	159778	0
2019	151	31	2019-07-29	2019-08-04	Al-Maharah	13.5484	8.4756	8.4756	159852	0
2019	152	32	2019-08-05	2019-08-11	Al-Maharah	11.5161	7.20093	7.20093	159926	0
2019	153	33	2019-08-12	2019-08-18	Al-Maharah	11.5161	7.19759	7.19759	160000	0
2019	154	34	2019-08-19	2019-08-25	Al-Maharah	11.5161	7.19426	7.19426	160074	0
2019	155	35	2019-08-26	2019-09-01	Al-Maharah	9.87097	6.16366	6.16366	160148	0
2019	156	36	2019-09-02	2019-09-08	Al-Maharah	0	0	0	160222	0
2019	157	37	2019-09-09	2019-09-15	Al-Maharah	0	0	0	160296	0
2019	158	38	2019-09-16	2019-09-22	Al-Maharah	0	0	0	160370	0
2019	159	39	2019-09-23	2019-09-29	Al-Maharah	0	0	0	160445	0
2019	160	40	2019-09-30	2019-10-06	Al-Maharah	11.2258	6.99345	6.99345	160519	0
2019	161	41	2019-10-07	2019-10-13	Al-Maharah	13.0968	8.15525	8.15525	160593	0
2019	162	42	2019-10-14	2019-10-20	Al-Maharah	13.0968	8.15148	8.15148	160667	0
2019	163	43	2019-10-21	2019-10-27	Al-Maharah	13.0968	8.14771	8.14771	160742	0
2019	164	44	2019-10-28	2019-11-03	Al-Maharah	10.1839	6.33261	6.33261	160816	0
2019	165	45	2019-11-04	2019-11-10	Al-Maharah	6.3	3.9157	3.9157	160891	0
2019	166	46	2019-11-11	2019-11-17	Al-Maharah	6.3	3.91389	3.91389	160965	0
2019	167	47	2019-11-18	2019-11-24	Al-Maharah	6.3	3.91208	3.91208	161040	0
2019	168	48	2019-11-25	2019-12-01	Al-Maharah	5.94839	3.69203	3.69203	161114	0
2019	169	49	2019-12-02	2019-12-08	Al-Maharah	3.83871	2.3815	2.3815	161189	0
2019	170	50	2019-12-09	2019-12-15	Al-Maharah	3.83871	2.3804	2.3804	161263	0
2019	171	51	2019-12-16	2019-12-22	Al-Maharah	3.83871	2.3793	2.3793	161338	0
2019	172	52	2019-12-23	2019-12-29	Al-Maharah	3.83871	2.3782	2.3782	161413	0
2016	1	37	2016-09-12	2016-09-18	Al-Mahwit	0	0	0	713792	0
2016	2	38	2016-09-19	2016-09-25	Al-Mahwit	0	0	0	714123	0
2016	3	39	2016-09-26	2016-10-02	Al-Mahwit	0	0	0	714454	0
2016	4	40	2016-10-03	2016-10-09	Al-Mahwit	0	0	0	714784	0
2016	5	41	2016-10-10	2016-10-16	Al-Mahwit	0	0	0	715115	0
2016	6	42	2016-10-17	2016-10-23	Al-Mahwit	0	0	0	715447	0
2016	7	43	2016-10-24	2016-10-30	Al-Mahwit	0	0	0	715778	0
2016	8	44	2016-10-31	2016-11-06	Al-Mahwit	0	0	0	716109	0
2016	9	45	2016-11-07	2016-11-13	Al-Mahwit	0	0	0	716441	0
2016	10	46	2016-11-14	2016-11-20	Al-Mahwit	0	0	0	716773	0
2016	11	47	2016-11-21	2016-11-27	Al-Mahwit	0	0	0	717105	0
2016	12	48	2016-11-28	2016-12-04	Al-Mahwit	0	0	0	717437	0
2016	13	49	2016-12-05	2016-12-11	Al-Mahwit	0	0	0	717769	0
2016	14	50	2016-12-12	2016-12-18	Al-Mahwit	0	0	0	718101	0
2016	15	51	2016-12-19	2016-12-25	Al-Mahwit	0	0	0	718434	0
2016	16	52	2016-12-26	2017-01-01	Al-Mahwit	0	0	0	718767	0
2017	17	1	2017-01-02	2017-01-08	Al-Mahwit	0	0	0	719099	0
2017	18	2	2017-01-09	2017-01-15	Al-Mahwit	0	0	0	719432	0
2017	19	3	2017-01-16	2017-01-22	Al-Mahwit	0	0	0	719765	0
2017	20	4	2017-01-23	2017-01-29	Al-Mahwit	0	0	0	720098	1
2017	21	5	2017-01-30	2017-02-05	Al-Mahwit	0	0	0	720431	0
2017	22	6	2017-02-06	2017-02-12	Al-Mahwit	0	0	0	720764	0
2017	23	7	2017-02-13	2017-02-19	Al-Mahwit	0	0	0	721098	0
2017	24	8	2017-02-20	2017-02-26	Al-Mahwit	0	0	0	721432	0
2017	25	9	2017-02-27	2017-03-05	Al-Mahwit	0	0	0	721765	0
2017	26	10	2017-03-06	2017-03-12	Al-Mahwit	0	0	0	722100	1
2017	27	11	2017-03-13	2017-03-19	Al-Mahwit	0	0	0	722433	0
2017	28	12	2017-03-20	2017-03-26	Al-Mahwit	0	0	0	722767	0
2017	29	13	2017-03-27	2017-04-02	Al-Mahwit			10.5784	723102	0
2017	30	14	2017-04-03	2017-04-09	Al-Mahwit			21.1469	723436	0
2017	31	15	2017-04-10	2017-04-16	Al-Mahwit			31.7057	723771	0
2017	32	16	2017-04-17	2017-04-23	Al-Mahwit			42.2547	724106	2
2017	33	17	2017-04-24	2017-04-30	Al-Mahwit	382.462	52.7941	52.7941	724439	0
2017	34	18	2017-05-01	2017-05-07	Al-Mahwit	669.308	92.347	92.347	724775	0
2017	35	19	2017-05-08	2017-05-14	Al-Mahwit	669.308	92.3043	92.3043	725110	0
2017	36	20	2017-05-15	2017-05-21	Al-Mahwit	669.308	92.2616	92.2616	725446	0
2017	37	21	2017-05-22	2017-05-28	Al-Mahwit	1142.25	157.382	157.382	725782	0
2017	38	22	2017-05-29	2017-06-04	Al-Mahwit	784.875	108.092	108.092	726118	0
2017	39	23	2017-06-05	2017-06-11	Al-Mahwit	1241.62	170.916	170.916	726454	0
2017	40	24	2017-06-12	2017-06-18	Al-Mahwit	1332	183.272	183.272	726790	0
2017	41	25	2017-06-19	2017-06-25	Al-Mahwit	1303	179.199	179.199	727126	0
2017	42	26	2017-06-26	2017-07-02	Al-Mahwit	1766	242.762	242.762	727463	0
2017	43	27	2017-07-03	2017-07-09	Al-Mahwit	2375	326.326	326.326	727800	0
2017	44	28	2017-07-10	2017-07-16	Al-Mahwit	2934	402.946	402.946	728137	0
2017	45	29	2017-07-17	2017-07-23	Al-Mahwit	3232	443.667	443.667	728474	0
2017	46	30	2017-07-24	2017-07-30	Al-Mahwit	2810	385.56	385.56	728811	0
2017	47	31	2017-07-31	2017-08-06	Al-Mahwit	2648	363.164	363.164	729148	0
2017	48	32	2017-08-07	2017-08-13	Al-Mahwit	2304	315.839	315.839	729486	0
2017	49	33	2017-08-14	2017-08-20	Al-Mahwit	1864	255.404	255.404	729823	0
2017	50	34	2017-08-21	2017-08-27	Al-Mahwit	1988	272.269	272.269	730161	0
2017	51	35	2017-08-28	2017-09-03	Al-Mahwit	1986	271.869	271.869	730499	0
2017	52	36	2017-09-04	2017-09-10	Al-Mahwit	1961	268.322	268.322	730837	0
2017	53	37	2017-09-11	2017-09-17	Al-Mahwit	1961	268.198	268.198	731175	0
2017	54	38	2017-09-18	2017-09-24	Al-Mahwit	1975	269.988	269.988	731514	0
2017	55	39	2017-09-25	2017-10-01	Al-Mahwit	2117	289.266	289.266	731852	0
2017	56	40	2017-10-02	2017-10-08	Al-Mahwit	1996	272.606	272.606	732191	0
2017	57	41	2017-10-09	2017-10-15	Al-Mahwit	1512	206.408	206.408	732530	0
2017	58	42	2017-10-16	2017-10-22	Al-Mahwit	1597	217.911	217.911	732869	0
2017	59	43	2017-10-23	2017-10-29	Al-Mahwit	1577	215.082	215.082	733208	0
2017	60	44	2017-10-30	2017-11-05	Al-Mahwit	1314	179.129	179.129	733548	0
2017	61	45	2017-11-06	2017-11-12	Al-Mahwit	1355	184.633	184.633	733887	0
2017	62	46	2017-11-13	2017-11-19	Al-Mahwit	1291	175.831	175.831	734227	1
2017	63	47	2017-11-20	2017-11-26	Al-Mahwit	1056	143.758	143.758	734566	0
2017	64	48	2017-11-27	2017-12-03	Al-Mahwit	936	127.363	127.363	734906	10
2017	65	49	2017-12-04	2017-12-10	Al-Mahwit	726	98.7438	98.7438	735236	0
2017	66	50	2017-12-11	2017-12-17	Al-Mahwit	682	92.7164	92.7164	735576	0
2017	67	51	2017-12-18	2017-12-24	Al-Mahwit	649	88.1893	88.1893	735917	0
2017	68	52	2017-12-25	2017-12-31	Al-Mahwit	578	78.5051	78.5051	736257	0
2018	69	1	2018-01-01	2018-01-07	Al-Mahwit	577	78.3331	78.3331	736598	10
2018	70	2	2018-01-08	2018-01-14	Al-Mahwit	403	54.6864	54.6864	736929	0
2018	71	3	2018-01-15	2018-01-21	Al-Mahwit	371	50.3208	50.3208	737270	0
2018	72	4	2018-01-22	2018-01-28	Al-Mahwit	425	57.6184	57.6184	737612	0
2018	73	5	2018-01-29	2018-02-04	Al-Mahwit	280	37.9428	37.9428	737953	0
2018	74	6	2018-02-05	2018-02-11	Al-Mahwit	324	43.8849	43.8849	738295	0
2018	75	7	2018-02-12	2018-02-18	Al-Mahwit	275	37.2308	37.2308	738636	0
2018	76	8	2018-02-19	2018-02-25	Al-Mahwit			45.1299	738978	0
2018	77	9	2018-02-26	2018-03-04	Al-Mahwit	392	53.0217	53.0217	739320	0
2018	78	10	2018-03-05	2018-03-11	Al-Mahwit	469	63.4073	63.4073	739662	0
2018	79	11	2018-03-12	2018-03-18	Al-Mahwit	203	27.4323	27.4323	740005	0
2018	80	12	2018-03-19	2018-03-25	Al-Mahwit	119	16.0735	16.0735	740347	0
2018	81	13	2018-03-26	2018-04-01	Al-Mahwit	128	17.2812	17.2812	740690	0
2018	82	14	2018-04-02	2018-04-08	Al-Mahwit	139	18.7576	18.7576	741033	2
2018	83	15	2018-04-09	2018-04-15	Al-Mahwit	159	21.4467	21.4467	741374	0
2018	84	16	2018-04-16	2018-04-22	Al-Mahwit	106	14.2912	14.2912	741717	0
2018	85	17	2018-04-23	2018-04-29	Al-Mahwit	175	23.583	23.583	742060	0
2018	86	18	2018-04-30	2018-05-06	Al-Mahwit	194	26.1313	26.1313	742404	0
2018	87	19	2018-05-07	2018-05-13	Al-Mahwit	154	20.7338	20.7338	742747	0
2018	88	20	2018-05-14	2018-05-20	Al-Mahwit	157	21.128	21.128	743091	0
2018	89	21	2018-05-21	2018-05-27	Al-Mahwit	229	30.803	30.803	743435	0
2018	90	22	2018-05-28	2018-06-03	Al-Mahwit	212	28.5031	28.5031	743779	0
2018	91	23	2018-06-04	2018-06-10	Al-Mahwit	175	23.5176	23.5176	744124	0
2018	92	24	2018-06-11	2018-06-17	Al-Mahwit	166	22.2978	22.2978	744468	0
2018	93	25	2018-06-18	2018-06-24	Al-Mahwit	149	20.005	20.005	744813	0
2018	94	26	2018-06-25	2018-07-01	Al-Mahwit	209	28.0478	28.0478	745157	0
2018	95	27	2018-07-02	2018-07-08	Al-Mahwit			30.0953	745502	0
2018	96	28	2018-07-09	2018-07-15	Al-Mahwit			32.141	745847	1
2018	97	29	2018-07-16	2018-07-22	Al-Mahwit			34.1848	746191	0
2018	98	30	2018-07-23	2018-07-29	Al-Mahwit			36.2266	746537	0
2018	99	31	2018-07-30	2018-08-05	Al-Mahwit	285.806	38.2666	38.2666	746882	0
2018	100	32	2018-08-06	2018-08-12	Al-Mahwit	400.129	53.5484	53.5484	747228	0
2018	101	33	2018-08-13	2018-08-19	Al-Mahwit	400.129	53.5237	53.5237	747574	0
2018	102	34	2018-08-20	2018-08-26	Al-Mahwit	400.129	53.4989	53.4989	747920	0
2018	103	35	2018-08-27	2018-09-02	Al-Mahwit	481.935	64.407	64.407	748266	0
2018	104	36	2018-09-03	2018-09-09	Al-Mahwit	686.452	91.6965	91.6965	748613	0
2018	105	37	2018-09-10	2018-09-16	Al-Mahwit	686.452	91.6541	91.6541	748959	0
2018	106	38	2018-09-17	2018-09-23	Al-Mahwit	686.452	91.6117	91.6117	749306	0
2018	107	39	2018-09-24	2018-09-30	Al-Mahwit	686.452	91.5693	91.5693	749653	0
2018	108	40	2018-10-01	2018-10-07	Al-Mahwit	618.258	82.4345	82.4345	750000	0
2018	109	41	2018-10-08	2018-10-14	Al-Mahwit	618.258	82.3963	82.3963	750347	0
2018	110	42	2018-10-15	2018-10-21	Al-Mahwit	618.258	82.3582	82.3582	750694	0
2018	111	43	2018-10-22	2018-10-28	Al-Mahwit	618.258	82.3201	82.3201	751041	0
2018	112	44	2018-10-29	2018-11-04	Al-Mahwit	615.29	81.887	81.887	751389	10
2018	113	45	2018-11-05	2018-11-11	Al-Mahwit	613.065	81.5542	81.5542	751727	0
2018	114	46	2018-11-12	2018-11-18	Al-Mahwit	613.065	81.5164	81.5164	752075	0
2018	115	47	2018-11-19	2018-11-25	Al-Mahwit	613.065	81.4787	81.4787	752423	0
2018	116	48	2018-11-26	2018-12-02	Al-Mahwit	592.419	78.6985	78.6985	752771	0
2018	117	49	2018-12-03	2018-12-09	Al-Mahwit	540.806	71.8088	71.8088	753120	0
2018	118	50	2018-12-10	2018-12-16	Al-Mahwit	540.806	71.7756	71.7756	753468	0
2018	119	51	2018-12-17	2018-12-23	Al-Mahwit	540.806	71.7424	71.7424	753817	1
2018	120	52	2018-12-24	2018-12-30	Al-Mahwit	540.806	71.7093	71.7093	754165	0
2019	121	1	2018-12-31	2019-01-06	Al-Mahwit	368.742	48.8714	48.8714	754514	0
2019	122	2	2019-01-07	2019-01-13	Al-Mahwit	340.065	45.0498	45.0498	754863	0
2019	123	3	2019-01-14	2019-01-20	Al-Mahwit	340.065	45.029	45.029	755213	0
2019	124	4	2019-01-21	2019-01-27	Al-Mahwit	340.065	45.0081	45.0081	755562	0
2019	125	5	2019-01-28	2019-02-03	Al-Mahwit	323.858	42.8434	42.8434	755912	0
2019	126	6	2019-02-04	2019-02-10	Al-Mahwit	302.25	39.9663	39.9663	756262	0
2019	127	7	2019-02-11	2019-02-17	Al-Mahwit	302.25	39.9478	39.9478	756612	0
2019	128	8	2019-02-18	2019-02-24	Al-Mahwit	302.25	39.9293	39.9293	756962	0
2019	129	9	2019-02-25	2019-03-03	Al-Mahwit	603.553	79.6967	79.6967	757312	0
2019	130	10	2019-03-04	2019-03-10	Al-Mahwit	1005.29	132.683	132.683	757663	0
2019	131	11	2019-03-11	2019-03-17	Al-Mahwit	1005.29	132.622	132.622	758014	0
2019	132	12	2019-03-18	2019-03-24	Al-Mahwit	1005.29	132.56	132.56	758365	0
2019	133	13	2019-03-25	2019-03-31	Al-Mahwit	1005.29	132.499	132.499	758716	0
2019	134	14	2019-04-01	2019-04-07	Al-Mahwit	1620.73	213.517	213.517	759067	1
2019	135	15	2019-04-08	2019-04-14	Al-Mahwit	1620.73	213.418	213.418	759417	0
2019	136	16	2019-04-15	2019-04-21	Al-Mahwit	1620.73	213.319	213.319	759769	0
2019	137	17	2019-04-22	2019-04-28	Al-Mahwit	1620.73	213.221	213.221	760120	0
2019	138	18	2019-04-29	2019-05-05	Al-Mahwit	1271.94	167.256	167.256	760472	0
2019	139	19	2019-05-06	2019-05-12	Al-Mahwit	1132.42	148.841	148.841	760824	0
2019	140	20	2019-05-13	2019-05-19	Al-Mahwit	1132.42	148.772	148.772	761176	0
2019	141	21	2019-05-20	2019-05-26	Al-Mahwit	1132.42	148.703	148.703	761529	0
2019	142	22	2019-05-27	2019-06-02	Al-Mahwit	1091	143.199	143.199	761881	0
2019	143	23	2019-06-03	2019-06-09	Al-Mahwit	987.467	129.549	129.549	762234	0
2019	144	24	2019-06-10	2019-06-16	Al-Mahwit	987.467	129.489	129.489	762587	0
2019	145	25	2019-06-17	2019-06-23	Al-Mahwit	987.467	129.429	129.429	762940	0
2019	146	26	2019-06-24	2019-06-30	Al-Mahwit	987.467	129.369	129.369	763293	0
2019	147	27	2019-07-01	2019-07-07	Al-Mahwit	675.387	88.4424	88.4424	763646	0
2019	148	28	2019-07-08	2019-07-14	Al-Mahwit	675.387	88.4015	88.4015	763999	0
2019	149	29	2019-07-15	2019-07-21	Al-Mahwit	675.387	88.3606	88.3606	764353	0
2019	150	30	2019-07-22	2019-07-28	Al-Mahwit	675.387	88.3197	88.3197	764707	0
2019	151	31	2019-07-29	2019-08-04	Al-Mahwit	592.419	77.4343	77.4343	765061	0
2019	152	32	2019-08-05	2019-08-11	Al-Mahwit	530.194	69.2688	69.2688	765415	0
2019	153	33	2019-08-12	2019-08-18	Al-Mahwit	530.194	69.2367	69.2367	765769	0
2019	154	34	2019-08-19	2019-08-25	Al-Mahwit	530.194	69.2047	69.2047	766124	0
2019	155	35	2019-08-26	2019-09-01	Al-Mahwit	566.185	73.8684	73.8684	766478	0
2019	156	36	2019-09-02	2019-09-08	Al-Mahwit	782.133	101.995	101.995	766833	0
2019	157	37	2019-09-09	2019-09-15	Al-Mahwit	782.133	101.948	101.948	767188	0
2019	158	38	2019-09-16	2019-09-22	Al-Mahwit	782.133	101.901	101.901	767543	0
2019	159	39	2019-09-23	2019-09-29	Al-Mahwit	782.133	101.854	101.854	767898	0
2019	160	40	2019-09-30	2019-10-06	Al-Mahwit	578.572	75.31	75.31	768254	0
2019	161	41	2019-10-07	2019-10-13	Al-Mahwit	544.645	70.8611	70.8611	768609	0
2019	162	42	2019-10-14	2019-10-20	Al-Mahwit	544.645	70.8283	70.8283	768965	0
2019	163	43	2019-10-21	2019-10-27	Al-Mahwit	544.645	70.7956	70.7956	769321	0
2019	164	44	2019-10-28	2019-11-03	Al-Mahwit	501.226	65.1216	65.1216	769677	0
2019	165	45	2019-11-04	2019-11-10	Al-Mahwit	443.333	57.5733	57.5733	770033	0
2019	166	46	2019-11-11	2019-11-17	Al-Mahwit	443.333	57.5466	57.5466	770390	0
2019	167	47	2019-11-18	2019-11-24	Al-Mahwit	443.333	57.52	57.52	770746	0
2019	168	48	2019-11-25	2019-12-01	Al-Mahwit	430.645	55.8479	55.8479	771103	0
2019	169	49	2019-12-02	2019-12-08	Al-Mahwit	354.516	45.9539	45.9539	771460	0
2019	170	50	2019-12-09	2019-12-15	Al-Mahwit	354.516	45.9327	45.9327	771817	0
2019	171	51	2019-12-16	2019-12-22	Al-Mahwit	354.516	45.9114	45.9114	772174	0
2019	172	52	2019-12-23	2019-12-29	Al-Mahwit	354.516	45.8902	45.8902	772532	0
2016	1	37	2016-09-12	2016-09-18	Amran	0	0	0	1.11384e+06	0
2016	2	38	2016-09-19	2016-09-25	Amran	0	0	0	1.11436e+06	0
2016	3	39	2016-09-26	2016-10-02	Amran	0	0	0	1.11487e+06	0
2016	4	40	2016-10-03	2016-10-09	Amran	0	0	0	1.11539e+06	0
2016	5	41	2016-10-10	2016-10-16	Amran	0	0	0	1.1159e+06	4
2016	6	42	2016-10-17	2016-10-23	Amran	0	0	0	1.11642e+06	0
2016	7	43	2016-10-24	2016-10-30	Amran	0.222222	0.0198957	0.0198957	1.11694e+06	1
2016	8	44	2016-10-31	2016-11-06	Amran	0.388889	0.0348014	0.0348014	1.11745e+06	0
2016	9	45	2016-11-07	2016-11-13	Amran	0.388889	0.0347853	0.0347853	1.11797e+06	0
2016	10	46	2016-11-14	2016-11-20	Amran	0.694226	0.0620682	0.0620682	1.11849e+06	0
2016	11	47	2016-11-21	2016-11-27	Amran	0.694226	0.0620395	0.0620395	1.11901e+06	0
2016	12	48	2016-11-28	2016-12-04	Amran	0.783469	0.0699823	0.0699823	1.11952e+06	0
2016	13	49	2016-12-05	2016-12-11	Amran	1.03783	0.0926599	0.0926599	1.12004e+06	0
2016	14	50	2016-12-12	2016-12-18	Amran	0.555299	0.0495554	0.0495554	1.12056e+06	0
2016	15	51	2016-12-19	2016-12-25	Amran	0.290088	0.0258757	0.0258757	1.12108e+06	0
2016	16	52	2016-12-26	2017-01-01	Amran	0.290088	0.025864	0.025864	1.12159e+06	10
2017	17	1	2017-01-02	2017-01-08	Amran	0.290088	0.0258521	0.0258521	1122107	2
2017	18	2	2017-01-09	2017-01-15	Amran	0.354851	0.031609	0.031609	1.12262e+06	0
2017	19	3	2017-01-16	2017-01-22	Amran	0.187977	0.0167367	0.0167367	1.12314e+06	0
2017	20	4	2017-01-23	2017-01-29	Amran	0.0433927	0.00386171	0.00386171	1.12366e+06	0
2017	21	5	2017-01-30	2017-02-05	Amran	0.0433927	0.00385993	0.00385993	1.12418e+06	0
2017	22	6	2017-02-06	2017-02-12	Amran	0.0433927	0.00385814	0.00385814	1.1247e+06	0
2017	23	7	2017-02-13	2017-02-19	Amran	0.0433927	0.00385635	0.00385635	1.12522e+06	0
2017	24	8	2017-02-20	2017-02-26	Amran	0.0433927	0.00385457	0.00385457	1.12575e+06	0
2017	25	9	2017-02-27	2017-03-05	Amran	0.0376081	0.00333918	0.00333918	1.12627e+06	4
2017	26	10	2017-03-06	2017-03-12	Amran	0.0625529	0.00555146	0.00555146	1.12678e+06	0
2017	27	11	2017-03-13	2017-03-19	Amran	0.0725309	0.006434	0.006434	1.12731e+06	0
2017	28	12	2017-03-20	2017-03-26	Amran	0.0207231	0.00183744	0.00183744	1.12783e+06	0
2017	29	13	2017-03-27	2017-04-02	Amran			10.2083	1.12835e+06	0
2017	30	14	2017-04-03	2017-04-09	Amran			20.4054	1.12887e+06	0
2017	31	15	2017-04-10	2017-04-16	Amran			30.593	1.12939e+06	0
2017	32	16	2017-04-17	2017-04-23	Amran			40.7712	1.12992e+06	0
2017	33	17	2017-04-24	2017-04-30	Amran	575.846	50.94	50.94	1.13044e+06	0
2017	34	18	2017-05-01	2017-05-07	Amran	1007.73	89.1038	89.1038	1.13096e+06	0
2017	35	19	2017-05-08	2017-05-14	Amran	1007.73	89.0625	89.0625	1.13149e+06	0
2017	36	20	2017-05-15	2017-05-21	Amran	1007.73	89.0213	89.0213	1.13201e+06	0
2017	37	21	2017-05-22	2017-05-28	Amran	2372	209.442	209.442	1.13253e+06	0
2017	38	22	2017-05-29	2017-06-04	Amran	1619.25	142.91	142.91	1.13306e+06	0
2017	39	23	2017-06-05	2017-06-11	Amran	3186.75	281.122	281.122	1.13358e+06	0
2017	40	24	2017-06-12	2017-06-18	Amran	3257	287.186	287.186	1.13411e+06	0
2017	41	25	2017-06-19	2017-06-25	Amran	2891	254.796	254.796	1.13463e+06	0
2017	42	26	2017-06-26	2017-07-02	Amran	2964	261.109	261.109	1.13516e+06	0
2017	43	27	2017-07-03	2017-07-09	Amran	3723	327.82	327.82	1.13568e+06	0
2017	44	28	2017-07-10	2017-07-16	Amran	4069	358.121	358.121	1.13621e+06	0
2017	45	29	2017-07-17	2017-07-23	Amran	3796	333.939	333.939	1.13673e+06	0
2017	46	30	2017-07-24	2017-07-30	Amran	4020	353.481	353.481	1.13726e+06	0
2017	47	31	2017-07-31	2017-08-06	Amran	4075	358.151	358.151	1.13779e+06	0
2017	48	32	2017-08-07	2017-08-13	Amran	3676	322.934	322.934	1.13831e+06	0
2017	49	33	2017-08-14	2017-08-20	Amran	3613	317.252	317.252	1.13884e+06	0
2017	50	34	2017-08-21	2017-08-27	Amran	3493	306.573	306.573	1.13937e+06	0
2017	51	35	2017-08-28	2017-09-03	Amran	3309	290.29	290.29	1.1399e+06	0
2017	52	36	2017-09-04	2017-09-10	Amran	4271	374.51	374.51	1.14042e+06	0
2017	53	37	2017-09-11	2017-09-17	Amran	3677	322.275	322.275	1.14095e+06	0
2017	54	38	2017-09-18	2017-09-24	Amran	3385	296.545	296.545	1.14148e+06	0
2017	55	39	2017-09-25	2017-10-01	Amran	3031	265.41	265.41	1.14201e+06	0
2017	56	40	2017-10-02	2017-10-08	Amran	2628	230.015	230.015	1.14254e+06	0
2017	57	41	2017-10-09	2017-10-15	Amran	2462	215.386	215.386	1.14306e+06	0
2017	58	42	2017-10-16	2017-10-22	Amran	2117	185.118	185.118	1.14359e+06	0
2017	59	43	2017-10-23	2017-10-29	Amran	2246	196.307	196.307	1.14412e+06	0
2017	60	44	2017-10-30	2017-11-05	Amran	2182	190.625	190.625	1.14465e+06	2
2017	61	45	2017-11-06	2017-11-12	Amran	1765	154.124	154.124	1.14518e+06	0
2017	62	46	2017-11-13	2017-11-19	Amran	1884	164.439	164.439	1.14571e+06	0
2017	63	47	2017-11-20	2017-11-26	Amran	1757	153.284	153.284	1.14624e+06	0
2017	64	48	2017-11-27	2017-12-03	Amran	1531	133.505	133.505	1.14677e+06	10
2017	65	49	2017-12-04	2017-12-10	Amran	1029	89.6894	89.6894	1.14729e+06	0
2017	66	50	2017-12-11	2017-12-17	Amran	1266	110.296	110.296	1.14782e+06	0
2017	67	51	2017-12-18	2017-12-24	Amran	1146	99.7949	99.7949	1.14835e+06	0
2017	68	52	2017-12-25	2017-12-31	Amran	1162	101.141	101.141	1.14889e+06	4
2018	69	1	2018-01-01	2018-01-07	Amran	795	69.1657	69.1657	1.14941e+06	10
2018	70	2	2018-01-08	2018-01-14	Amran	642	55.8292	55.8292	1.14994e+06	0
2018	71	3	2018-01-15	2018-01-21	Amran	494	42.939	42.939	1.15047e+06	0
2018	72	4	2018-01-22	2018-01-28	Amran	360	31.2771	31.2771	1.151e+06	0
2018	73	5	2018-01-29	2018-02-04	Amran	271	23.5338	23.5338	1.15153e+06	9
2018	74	6	2018-02-05	2018-02-11	Amran	260	22.5683	22.5683	1.15206e+06	6
2018	75	7	2018-02-12	2018-02-18	Amran	140	12.1466	12.1466	1.15259e+06	0
2018	76	8	2018-02-19	2018-02-25	Amran			16.3903	1.15312e+06	0
2018	77	9	2018-02-26	2018-03-04	Amran	238	20.6301	20.6301	1.15365e+06	0
2018	78	10	2018-03-05	2018-03-11	Amran	213	18.4546	18.4546	1.15419e+06	0
2018	79	11	2018-03-12	2018-03-18	Amran	204	17.6666	17.6666	1.15472e+06	0
2018	80	12	2018-03-19	2018-03-25	Amran	128	11.0798	11.0798	1.15525e+06	0
2018	81	13	2018-03-26	2018-04-01	Amran	112	9.69034	9.69034	1.15579e+06	12
2018	82	14	2018-04-02	2018-04-08	Amran	165	14.2695	14.2695	1.15631e+06	0
2018	83	15	2018-04-09	2018-04-15	Amran	170	14.6951	14.6951	1.15685e+06	0
2018	84	16	2018-04-16	2018-04-22	Amran	197	17.0212	17.0212	1.15738e+06	0
2018	85	17	2018-04-23	2018-04-29	Amran	254	21.9359	21.9359	1.15792e+06	0
2018	86	18	2018-04-30	2018-05-06	Amran	244	21.0625	21.0625	1.15846e+06	0
2018	87	19	2018-05-07	2018-05-13	Amran	271	23.3824	23.3824	1.15899e+06	0
2018	88	20	2018-05-14	2018-05-20	Amran	316	27.2525	27.2525	1.15953e+06	0
2018	89	21	2018-05-21	2018-05-27	Amran	312	26.8951	26.8951	1.16006e+06	2
2018	90	22	2018-05-28	2018-06-03	Amran	299	25.7626	25.7626	1.1606e+06	0
2018	91	23	2018-06-04	2018-06-10	Amran	460	39.6164	39.6164	1.16114e+06	0
2018	92	24	2018-06-11	2018-06-17	Amran	334	28.7516	28.7516	1.16167e+06	0
2018	93	25	2018-06-18	2018-06-24	Amran	506	43.5377	43.5377	1.16221e+06	9
2018	94	26	2018-06-25	2018-07-01	Amran	479	41.1958	41.1958	1.16274e+06	0
2018	95	27	2018-07-02	2018-07-08	Amran			41.1052	1.16328e+06	0
2018	96	28	2018-07-09	2018-07-15	Amran			41.0146	1.16382e+06	6
2018	97	29	2018-07-16	2018-07-22	Amran			40.9244	1.16435e+06	5
2018	98	30	2018-07-23	2018-07-29	Amran			40.8342	1.16488e+06	0
2018	99	31	2018-07-30	2018-08-05	Amran	474.839	40.7439	40.7439	1.16542e+06	1
2018	100	32	2018-08-06	2018-08-12	Amran	664.774	57.0151	57.0151	1.16596e+06	7
2018	101	33	2018-08-13	2018-08-19	Amran	664.774	56.9891	56.9891	1.16649e+06	2
2018	102	34	2018-08-20	2018-08-26	Amran	664.774	56.9628	56.9628	1.16703e+06	0
2018	103	35	2018-08-27	2018-09-02	Amran	1075.61	92.1239	92.1239	1.16757e+06	0
2018	104	36	2018-09-03	2018-09-09	Amran	2102.71	180.009	180.009	1.16811e+06	0
2018	105	37	2018-09-10	2018-09-16	Amran	2102.71	179.926	179.926	1.16865e+06	0
2018	106	38	2018-09-17	2018-09-23	Amran	2102.71	179.843	179.843	1.16919e+06	0
2018	107	39	2018-09-24	2018-09-30	Amran	2102.71	179.759	179.759	1.16974e+06	0
2018	108	40	2018-10-01	2018-10-07	Amran	2215.61	189.324	189.324	1.17028e+06	0
2018	109	41	2018-10-08	2018-10-14	Amran	2215.61	189.236	189.236	1.17082e+06	0
2018	110	42	2018-10-15	2018-10-21	Amran	2215.61	189.149	189.149	1.17136e+06	0
2018	111	43	2018-10-22	2018-10-28	Amran	2215.61	189.061	189.061	1.1719e+06	0
2018	112	44	2018-10-29	2018-11-04	Amran	1920.13	163.771	163.771	1.17245e+06	0
2018	113	45	2018-11-05	2018-11-11	Amran	1698.52	144.803	144.803	1.17299e+06	1
2018	114	46	2018-11-12	2018-11-18	Amran	1698.52	144.736	144.736	1.17353e+06	0
2018	115	47	2018-11-19	2018-11-25	Amran	1698.52	144.669	144.669	1.17407e+06	0
2018	116	48	2018-11-26	2018-12-02	Amran	1584.19	134.869	134.869	1.17462e+06	0
2018	117	49	2018-12-03	2018-12-09	Amran	1298.39	110.486	110.486	1.17516e+06	0
2018	118	50	2018-12-10	2018-12-16	Amran	1298.39	110.435	110.435	1.1757e+06	1
2018	119	51	2018-12-17	2018-12-23	Amran	1298.39	110.384	110.384	1.17625e+06	0
2018	120	52	2018-12-24	2018-12-30	Amran	1298.39	110.333	110.333	1.17679e+06	0
2019	121	1	2018-12-31	2019-01-06	Amran	1060.71	90.094	90.094	1.17734e+06	1
2019	122	2	2019-01-07	2019-01-13	Amran	1021.1	86.6893	86.6893	1.17788e+06	0
2019	123	3	2019-01-14	2019-01-20	Amran	1021.1	86.6492	86.6492	1.17843e+06	0
2019	124	4	2019-01-21	2019-01-27	Amran	1021.1	86.6091	86.6091	1.17897e+06	0
2019	125	5	2019-01-28	2019-02-03	Amran	881.448	74.7296	74.7296	1.17952e+06	0
2019	126	6	2019-02-04	2019-02-10	Amran	695.25	58.9164	58.9164	1.18006e+06	0
2019	127	7	2019-02-11	2019-02-17	Amran	695.25	58.8891	58.8891	1.18061e+06	10
2019	128	8	2019-02-18	2019-02-24	Amran	695.25	58.8624	58.8624	1.18115e+06	0
2019	129	9	2019-02-25	2019-03-03	Amran	1246.38	105.474	105.474	1.18169e+06	4
2019	130	10	2019-03-04	2019-03-10	Amran	1981.23	167.583	167.583	1.18224e+06	0
2019	131	11	2019-03-11	2019-03-17	Amran	1981.23	167.506	167.506	1.18278e+06	0
2019	132	12	2019-03-18	2019-03-24	Amran	1981.23	167.428	167.428	1.18333e+06	1
2019	133	13	2019-03-25	2019-03-31	Amran	1981.23	167.351	167.351	1.18388e+06	0
2019	134	14	2019-04-01	2019-04-07	Amran	1908.43	161.127	161.127	1.18442e+06	0
2019	135	15	2019-04-08	2019-04-14	Amran	1908.43	161.053	161.053	1.18497e+06	0
2019	136	16	2019-04-15	2019-04-21	Amran	1908.43	160.978	160.978	1.18552e+06	0
2019	137	17	2019-04-22	2019-04-28	Amran	1908.43	160.904	160.904	1.18607e+06	0
2019	138	18	2019-04-29	2019-05-05	Amran	1370.91	115.531	115.531	1.18662e+06	9
2019	139	19	2019-05-06	2019-05-12	Amran	1155.9	97.3672	97.3672	1.18716e+06	0
2019	140	20	2019-05-13	2019-05-19	Amran	1155.9	97.3221	97.3221	1.18771e+06	0
2019	141	21	2019-05-20	2019-05-26	Amran	1155.9	97.2771	97.2771	1.18826e+06	0
2019	142	22	2019-05-27	2019-06-02	Amran	1097.51	92.3203	92.3203	1.18881e+06	0
2019	143	23	2019-06-03	2019-06-09	Amran	951.533	80.0039	80.0039	1.18936e+06	0
2019	144	24	2019-06-10	2019-06-16	Amran	951.533	79.9669	79.9669	1.18991e+06	0
2019	145	25	2019-06-17	2019-06-23	Amran	951.533	79.9299	79.9299	1.19046e+06	0
2019	146	26	2019-06-24	2019-06-30	Amran	951.533	79.8929	79.8929	1.19101e+06	0
2019	147	27	2019-07-01	2019-07-07	Amran	825.323	69.2639	69.2639	1.19156e+06	0
2019	148	28	2019-07-08	2019-07-14	Amran	825.323	69.2319	69.2319	1.19211e+06	1
2019	149	29	2019-07-15	2019-07-21	Amran	825.323	69.1999	69.1999	1.19266e+06	20
2019	150	30	2019-07-22	2019-07-28	Amran	825.323	69.169	69.169	1.1932e+06	0
2019	151	31	2019-07-29	2019-08-04	Amran	747.129	62.5868	62.5868	1.19375e+06	0
2019	152	32	2019-08-05	2019-08-11	Amran	688.484	57.6474	57.6474	1.1943e+06	0
2019	153	33	2019-08-12	2019-08-18	Amran	688.484	57.6207	57.6207	1.19485e+06	0
2019	154	34	2019-08-19	2019-08-25	Amran	688.484	57.5941	57.5941	1.19541e+06	0
2019	155	35	2019-08-26	2019-09-01	Amran	712.062	59.5389	59.5389	1.19596e+06	0
2019	156	36	2019-09-02	2019-09-08	Amran	853.533	71.335	71.335	1.19651e+06	0
2019	157	37	2019-09-09	2019-09-15	Amran	853.533	71.302	71.302	1.19707e+06	0
2019	158	38	2019-09-16	2019-09-22	Amran	853.533	71.269	71.269	1.19762e+06	2
2019	159	39	2019-09-23	2019-09-29	Amran	853.533	71.2361	71.2361	1.19817e+06	7
2019	160	40	2019-09-30	2019-10-06	Amran	776.514	64.7785	64.7785	1.19872e+06	0
2019	161	41	2019-10-07	2019-10-13	Amran	763.677	63.6782	63.6782	1.19928e+06	0
2019	162	42	2019-10-14	2019-10-20	Amran	763.677	63.6487	63.6487	1.19983e+06	0
2019	163	43	2019-10-21	2019-10-27	Amran	763.677	63.6192	63.6192	1.20039e+06	0
2019	164	44	2019-10-28	2019-11-03	Amran	650.487	54.1647	54.1647	1.20094e+06	0
2019	165	45	2019-11-04	2019-11-10	Amran	499.567	41.5786	41.5786	1.2015e+06	0
2019	166	46	2019-11-11	2019-11-17	Amran	499.567	41.5594	41.5594	1.20205e+06	0
2019	167	47	2019-11-18	2019-11-24	Amran	499.567	41.5402	41.5402	1.20261e+06	3
2019	168	48	2019-11-25	2019-12-01	Amran	492.684	40.949	40.949	1.20317e+06	0
2019	169	49	2019-12-02	2019-12-08	Amran	451.387	37.4993	37.4993	1.20372e+06	0
2019	170	50	2019-12-09	2019-12-15	Amran	451.387	37.4819	37.4819	1.20428e+06	0
2019	171	51	2019-12-16	2019-12-22	Amran	451.387	37.4646	37.4646	1.20484e+06	0
2019	172	52	2019-12-23	2019-12-29	Amran	451.387	37.4473	37.4473	1.20539e+06	0
2016	1	37	2016-09-12	2016-09-18	Dhamar	0	0	0	1.96625e+06	0
2016	2	38	2016-09-19	2016-09-25	Dhamar	0	0	0	1.96716e+06	0
2016	3	39	2016-09-26	2016-10-02	Dhamar	0	0	0	1.96807e+06	0
2016	4	40	2016-10-03	2016-10-09	Dhamar	0	0	0	1.96899e+06	1
2016	5	41	2016-10-10	2016-10-16	Dhamar	0	0	0	1.9699e+06	0
2016	6	42	2016-10-17	2016-10-23	Dhamar	0	0	0	1.97081e+06	0
2016	7	43	2016-10-24	2016-10-30	Dhamar	0	0	0	1.97172e+06	0
2016	8	44	2016-10-31	2016-11-06	Dhamar	0	0	0	1.97263e+06	0
2016	9	45	2016-11-07	2016-11-13	Dhamar	0	0	0	1.97355e+06	0
2016	10	46	2016-11-14	2016-11-20	Dhamar	1.22552	0.0620689	0.0620689	1.97446e+06	3
2016	11	47	2016-11-21	2016-11-27	Dhamar	1.22552	0.0620401	0.0620401	1.97537e+06	0
2016	12	48	2016-11-28	2016-12-04	Dhamar	1.38307	0.069983	0.069983	1.97629e+06	2
2016	13	49	2016-12-05	2016-12-11	Dhamar	1.83209	0.092661	0.092661	1.9772e+06	2
2016	14	50	2016-12-12	2016-12-18	Dhamar	0.980274	0.049556	0.049556	1.97812e+06	0
2016	15	51	2016-12-19	2016-12-25	Dhamar	0.512094	0.025876	0.025876	1.97903e+06	0
2016	16	52	2016-12-26	2017-01-01	Dhamar	0.512094	0.025864	0.025864	1.97995e+06	0
2017	17	1	2017-01-02	2017-01-08	Dhamar	0.512094	0.0258521	0.0258521	1.98086e+06	1
2017	18	2	2017-01-09	2017-01-15	Dhamar	0.626421	0.031609	0.031609	1.98178e+06	0
2017	19	3	2017-01-16	2017-01-22	Dhamar	0.331837	0.0167366	0.0167366	1.9827e+06	0
2017	20	4	2017-01-23	2017-01-29	Dhamar	0.0766013	0.0038617	0.0038617	1.98361e+06	0
2017	21	5	2017-01-30	2017-02-05	Dhamar	0.0766013	0.00385991	0.00385991	1.98453e+06	0
2017	22	6	2017-02-06	2017-02-12	Dhamar	0.0766013	0.00385813	0.00385813	1.98545e+06	1
2017	23	7	2017-02-13	2017-02-19	Dhamar	0.0766013	0.00385635	0.00385635	1.98637e+06	12
2017	24	8	2017-02-20	2017-02-26	Dhamar	0.0766013	0.00385459	0.00385459	1.98728e+06	12
2017	25	9	2017-02-27	2017-03-05	Dhamar	0.0663896	0.00333921	0.00333921	1.98818e+06	3
2017	26	10	2017-03-06	2017-03-12	Dhamar	0.110425	0.00555149	0.00555149	1.9891e+06	0
2017	27	11	2017-03-13	2017-03-19	Dhamar	0.128039	0.00643404	0.00643404	1.99002e+06	0
2017	28	12	2017-03-20	2017-03-26	Dhamar	0.0365825	0.00183745	0.00183745	1.99094e+06	0
2017	29	13	2017-03-27	2017-04-02	Dhamar			2.49932	1.99187e+06	0
2017	30	14	2017-04-03	2017-04-09	Dhamar			4.99449	1.99279e+06	0
2017	31	15	2017-04-10	2017-04-16	Dhamar			7.48736	1.99371e+06	0
2017	32	16	2017-04-17	2017-04-23	Dhamar			9.97791	1.99463e+06	0
2017	33	17	2017-04-24	2017-04-30	Dhamar	248.769	12.4662	12.4662	1.99556e+06	0
2017	34	18	2017-05-01	2017-05-07	Dhamar	435.346	21.8057	21.8057	1.99648e+06	0
2017	35	19	2017-05-08	2017-05-14	Dhamar	435.346	21.7956	21.7956	1.9974e+06	0
2017	36	20	2017-05-15	2017-05-21	Dhamar	435.346	21.7855	21.7855	1.99833e+06	14
2017	37	21	2017-05-22	2017-05-28	Dhamar	953.375	47.6869	47.6869	1.99924e+06	0
2017	38	22	2017-05-29	2017-06-04	Dhamar	847.75	42.384	42.384	2.00016e+06	0
2017	39	23	2017-06-05	2017-06-11	Dhamar	1676.5	83.7793	83.7793	2.00109e+06	0
2017	40	24	2017-06-12	2017-06-18	Dhamar	2251	112.437	112.437	2.00202e+06	0
2017	41	25	2017-06-19	2017-06-25	Dhamar	1899	94.8105	94.8105	2.00294e+06	0
2017	42	26	2017-06-26	2017-07-02	Dhamar	2954	147.415	147.415	2.00387e+06	0
2017	43	27	2017-07-03	2017-07-09	Dhamar	4335	216.231	216.231	2.0048e+06	2
2017	44	28	2017-07-10	2017-07-16	Dhamar	4556	227.15	227.15	2.00572e+06	0
2017	45	29	2017-07-17	2017-07-23	Dhamar	4325	215.533	215.533	2.00665e+06	0
2017	46	30	2017-07-24	2017-07-30	Dhamar	4195	208.958	208.958	2.00758e+06	0
2017	47	31	2017-07-31	2017-08-06	Dhamar	4192	208.712	208.712	2.00851e+06	0
2017	48	32	2017-08-07	2017-08-13	Dhamar	4276	212.796	212.796	2.00944e+06	1
2017	49	33	2017-08-14	2017-08-20	Dhamar	3665	182.305	182.305	2.01037e+06	0
2017	50	34	2017-08-21	2017-08-27	Dhamar	4270	212.301	212.301	2.0113e+06	0
2017	51	35	2017-08-28	2017-09-03	Dhamar	3609	179.353	179.353	2.01223e+06	0
2017	52	36	2017-09-04	2017-09-10	Dhamar	4252	211.21	211.21	2.01316e+06	0
2017	53	37	2017-09-11	2017-09-17	Dhamar	3859	191.6	191.6	2.01409e+06	1
2017	54	38	2017-09-18	2017-09-24	Dhamar	3570	177.169	177.169	2.01502e+06	0
2017	55	39	2017-09-25	2017-10-01	Dhamar	3573	177.236	177.236	2.01596e+06	0
2017	56	40	2017-10-02	2017-10-08	Dhamar	3409	169.023	169.023	2.01689e+06	0
2017	57	41	2017-10-09	2017-10-15	Dhamar	3494	173.157	173.157	2.01782e+06	0
2017	58	42	2017-10-16	2017-10-22	Dhamar	2791	138.253	138.253	2.01876e+06	0
2017	59	43	2017-10-23	2017-10-29	Dhamar	2805	138.883	138.883	2.01969e+06	0
2017	60	44	2017-10-30	2017-11-05	Dhamar	2708	134.018	134.018	2.02063e+06	40
2017	61	45	2017-11-06	2017-11-12	Dhamar	2448	121.097	121.097	2.02152e+06	0
2017	62	46	2017-11-13	2017-11-19	Dhamar	2147	106.158	106.158	2.02246e+06	0
2017	63	47	2017-11-20	2017-11-26	Dhamar	2042	100.92	100.92	2.02339e+06	0
2017	64	48	2017-11-27	2017-12-03	Dhamar	1741	86.0037	86.0037	2.02433e+06	0
2017	65	49	2017-12-04	2017-12-10	Dhamar	1280	63.2015	63.2015	2.02527e+06	0
2017	66	50	2017-12-11	2017-12-17	Dhamar	1385	68.3544	68.3544	2.02621e+06	0
2017	67	51	2017-12-18	2017-12-24	Dhamar	1330	65.6096	65.6096	2.02714e+06	0
2017	68	52	2017-12-25	2017-12-31	Dhamar	1341	66.1216	66.1216	2.02808e+06	4
2018	69	1	2018-01-01	2018-01-07	Dhamar	1118	55.1006	55.1006	2.02902e+06	1
2018	70	2	2018-01-08	2018-01-14	Dhamar	1031	50.7893	50.7893	2.02995e+06	0
2018	71	3	2018-01-15	2018-01-21	Dhamar	950	46.7774	46.7774	2.03089e+06	1
2018	72	4	2018-01-22	2018-01-28	Dhamar	699	34.4024	34.4024	2.03183e+06	0
2018	73	5	2018-01-29	2018-02-04	Dhamar	651	32.0252	32.0252	2.03277e+06	0
2018	74	6	2018-02-05	2018-02-11	Dhamar	582	28.6176	28.6176	2.03371e+06	0
2018	75	7	2018-02-12	2018-02-18	Dhamar	437	21.4778	21.4778	2.03466e+06	0
2018	76	8	2018-02-19	2018-02-25	Dhamar			21.7135	2.0356e+06	12
2018	77	9	2018-02-26	2018-03-04	Dhamar	447	21.9491	21.9491	2.03653e+06	1
2018	78	10	2018-03-05	2018-03-11	Dhamar	543	26.6507	26.6507	2.03747e+06	0
2018	79	11	2018-03-12	2018-03-18	Dhamar	699	34.2914	34.2914	2.03841e+06	1
2018	80	12	2018-03-19	2018-03-25	Dhamar	542	26.577	26.577	2.03935e+06	0
2018	81	13	2018-03-26	2018-04-01	Dhamar	390	19.1148	19.1148	2.0403e+06	17
2018	82	14	2018-04-02	2018-04-08	Dhamar	329	16.1178	16.1178	2.04123e+06	0
2018	83	15	2018-04-09	2018-04-15	Dhamar	323	15.8165	15.8165	2.04217e+06	0
2018	84	16	2018-04-16	2018-04-22	Dhamar	176	8.61429	8.61429	2.04312e+06	0
2018	85	17	2018-04-23	2018-04-29	Dhamar	322	15.7529	15.7529	2.04406e+06	0
2018	86	18	2018-04-30	2018-05-06	Dhamar	593	28.9974	28.9974	2.04501e+06	0
2018	87	19	2018-05-07	2018-05-13	Dhamar	371	18.1333	18.1333	2.04595e+06	0
2018	88	20	2018-05-14	2018-05-20	Dhamar	265	12.9464	12.9464	2.0469e+06	0
2018	89	21	2018-05-21	2018-05-27	Dhamar	281	13.7217	13.7217	2.04785e+06	0
2018	90	22	2018-05-28	2018-06-03	Dhamar	165	8.05351	8.05351	2.0488e+06	0
2018	91	23	2018-06-04	2018-06-10	Dhamar	162	7.90342	7.90342	2.04975e+06	0
2018	92	24	2018-06-11	2018-06-17	Dhamar	199	9.70403	9.70403	2.05069e+06	0
2018	93	25	2018-06-18	2018-06-24	Dhamar	242	11.7954	11.7954	2.05164e+06	0
2018	94	26	2018-06-25	2018-07-01	Dhamar	248	12.0823	12.0823	2.05259e+06	0
2018	95	27	2018-07-02	2018-07-08	Dhamar			15.3557	2.05354e+06	0
2018	96	28	2018-07-09	2018-07-15	Dhamar			18.626	2.05449e+06	0
2018	97	29	2018-07-16	2018-07-22	Dhamar			21.8934	2.05544e+06	0
2018	98	30	2018-07-23	2018-07-29	Dhamar			25.1577	2.0564e+06	0
2018	99	31	2018-07-30	2018-08-05	Dhamar	584.677	28.419	28.419	2.05735e+06	0
2018	100	32	2018-08-06	2018-08-12	Dhamar	818.548	39.7682	39.7682	2.0583e+06	0
2018	101	33	2018-08-13	2018-08-19	Dhamar	818.548	39.7498	39.7498	2.05925e+06	0
2018	102	34	2018-08-20	2018-08-26	Dhamar	818.548	39.7314	39.7314	2.06021e+06	2
2018	103	35	2018-08-27	2018-09-02	Dhamar	1076.16	52.2115	52.2115	2.06116e+06	0
2018	104	36	2018-09-03	2018-09-09	Dhamar	1720.19	83.419	83.419	2.06211e+06	0
2018	105	37	2018-09-10	2018-09-16	Dhamar	1720.19	83.3804	83.3804	2.06307e+06	2
2018	106	38	2018-09-17	2018-09-23	Dhamar	1720.19	83.3419	83.3419	2.06402e+06	0
2018	107	39	2018-09-24	2018-09-30	Dhamar	1720.19	83.3034	83.3034	2.06497e+06	0
2018	108	40	2018-10-01	2018-10-07	Dhamar	1955.26	94.643	94.643	2.06593e+06	3
2018	109	41	2018-10-08	2018-10-14	Dhamar	1955.26	94.5993	94.5993	2.06688e+06	0
2018	110	42	2018-10-15	2018-10-21	Dhamar	1955.26	94.5556	94.5556	2.06784e+06	0
2018	111	43	2018-10-22	2018-10-28	Dhamar	1955.26	94.5118	94.5118	2.0688e+06	1
2018	112	44	2018-10-29	2018-11-04	Dhamar	1693.45	81.819	81.819	2.06975e+06	1
2018	113	45	2018-11-05	2018-11-11	Dhamar	1497.1	72.2987	72.2987	2.07071e+06	0
2018	114	46	2018-11-12	2018-11-18	Dhamar	1497.1	72.2652	72.2652	2.07167e+06	0
2018	115	47	2018-11-19	2018-11-25	Dhamar	1497.1	72.2318	72.2318	2.07263e+06	0
2018	116	48	2018-11-26	2018-12-02	Dhamar	1450.9	69.9707	69.9707	2.07359e+06	2
2018	117	49	2018-12-03	2018-12-09	Dhamar	1335.42	64.3717	64.3717	2.07455e+06	0
2018	118	50	2018-12-10	2018-12-16	Dhamar	1335.42	64.3419	64.3419	2.07551e+06	1
2018	119	51	2018-12-17	2018-12-23	Dhamar	1335.42	64.3121	64.3121	2.07647e+06	0
2018	120	52	2018-12-24	2018-12-30	Dhamar	1335.42	64.2824	64.2824	2.07743e+06	0
2019	121	1	2018-12-31	2019-01-06	Dhamar	952.387	45.8234	45.8234	2.07839e+06	0
2019	122	2	2019-01-07	2019-01-13	Dhamar	888.548	42.732	42.732	2.07935e+06	0
2019	123	3	2019-01-14	2019-01-20	Dhamar	888.548	42.7123	42.7123	2.08031e+06	0
2019	124	4	2019-01-21	2019-01-27	Dhamar	888.548	42.6925	42.6925	2.08128e+06	0
2019	125	5	2019-01-28	2019-02-03	Dhamar	835.171	40.1093	40.1093	2.08224e+06	1
2019	126	6	2019-02-04	2019-02-10	Dhamar	764	36.6743	36.6743	2.0832e+06	13
2019	127	7	2019-02-11	2019-02-17	Dhamar	764	36.6576	36.6576	2.08415e+06	0
2019	128	8	2019-02-18	2019-02-24	Dhamar	764	36.6406	36.6406	2.08512e+06	1
2019	129	9	2019-02-25	2019-03-03	Dhamar	1173.22	56.2402	56.2402	2.08608e+06	0
2019	130	10	2019-03-04	2019-03-10	Dhamar	1718.84	82.3574	82.3574	2.08705e+06	0
2019	131	11	2019-03-11	2019-03-17	Dhamar	1718.84	82.3193	82.3193	2.08801e+06	1
2019	132	12	2019-03-18	2019-03-24	Dhamar	1718.84	82.2813	82.2813	2.08898e+06	0
2019	133	13	2019-03-25	2019-03-31	Dhamar	1718.84	82.2432	82.2432	2.08995e+06	0
2019	134	14	2019-04-01	2019-04-07	Dhamar	2398.67	114.719	114.719	2.09091e+06	0
2019	135	15	2019-04-08	2019-04-14	Dhamar	2398.67	114.666	114.666	2.09188e+06	2
2019	136	16	2019-04-15	2019-04-21	Dhamar	2398.67	114.613	114.613	2.09285e+06	0
2019	137	17	2019-04-22	2019-04-28	Dhamar	2398.67	114.56	114.56	2.09382e+06	10
2019	138	18	2019-04-29	2019-05-05	Dhamar	1934.53	92.3501	92.3501	2.09477e+06	10
2019	139	19	2019-05-06	2019-05-12	Dhamar	1748.87	83.4491	83.4491	2.09573e+06	0
2019	140	20	2019-05-13	2019-05-19	Dhamar	1748.87	83.4105	83.4105	2.0967e+06	0
2019	141	21	2019-05-20	2019-05-26	Dhamar	1748.87	83.3719	83.3719	2.09768e+06	0
2019	142	22	2019-05-27	2019-06-02	Dhamar	1747.59	83.2724	83.2724	2.09865e+06	0
2019	143	23	2019-06-03	2019-06-09	Dhamar	1744.4	83.0818	83.0818	2.09962e+06	0
2019	144	24	2019-06-10	2019-06-16	Dhamar	1744.4	83.0434	83.0434	2.10059e+06	0
2019	145	25	2019-06-17	2019-06-23	Dhamar	1744.4	83.0049	83.0049	2.10156e+06	0
2019	146	26	2019-06-24	2019-06-30	Dhamar	1744.4	82.9665	82.9665	2.10253e+06	0
2019	147	27	2019-07-01	2019-07-07	Dhamar	1531.19	72.7924	72.7924	2.10351e+06	0
2019	148	28	2019-07-08	2019-07-14	Dhamar	1531.19	72.7587	72.7587	2.10448e+06	0
2019	149	29	2019-07-15	2019-07-21	Dhamar	1531.19	72.7251	72.7251	2.10546e+06	0
2019	150	30	2019-07-22	2019-07-28	Dhamar	1531.19	72.6914	72.6914	2.10643e+06	0
2019	151	31	2019-07-29	2019-08-04	Dhamar	1284.61	60.9571	60.9571	2.1074e+06	0
2019	152	32	2019-08-05	2019-08-11	Dhamar	1099.68	52.1575	52.1575	2.10838e+06	0
2019	153	33	2019-08-12	2019-08-18	Dhamar	1099.68	52.1333	52.1333	2.10936e+06	0
2019	154	34	2019-08-19	2019-08-25	Dhamar	1099.68	52.1092	52.1092	2.11033e+06	0
2019	155	35	2019-08-26	2019-09-01	Dhamar	1120.11	53.0531	53.0531	2.11131e+06	130
2019	156	36	2019-09-02	2019-09-08	Dhamar	1242.73	58.8372	58.8372	2.11216e+06	0
2019	157	37	2019-09-09	2019-09-15	Dhamar	1242.73	58.81	58.81	2.11313e+06	0
2019	158	38	2019-09-16	2019-09-22	Dhamar	1242.73	58.7828	58.7828	2.11411e+06	0
2019	159	39	2019-09-23	2019-09-29	Dhamar	1242.73	58.7556	58.7556	2.11509e+06	0
2019	160	40	2019-09-30	2019-10-06	Dhamar	1069.21	50.5281	50.5281	2.11607e+06	0
2019	161	41	2019-10-07	2019-10-13	Dhamar	1040.29	49.1387	49.1387	2.11705e+06	0
2019	162	42	2019-10-14	2019-10-20	Dhamar	1040.29	49.116	49.116	2.11803e+06	0
2019	163	43	2019-10-21	2019-10-27	Dhamar	1040.29	49.0932	49.0932	2.11901e+06	0
2019	164	44	2019-10-28	2019-11-03	Dhamar	913.852	43.1064	43.1064	2.11999e+06	1
2019	165	45	2019-11-04	2019-11-10	Dhamar	745.267	35.138	35.138	2.12097e+06	0
2019	166	46	2019-11-11	2019-11-17	Dhamar	745.267	35.1217	35.1217	2.12195e+06	0
2019	167	47	2019-11-18	2019-11-24	Dhamar	745.267	35.1055	35.1055	2.12293e+06	3
2019	168	48	2019-11-25	2019-12-01	Dhamar	735.381	34.6238	34.6238	2.12391e+06	0
2019	169	49	2019-12-02	2019-12-08	Dhamar	676.065	31.8163	31.8163	2.1249e+06	0
2019	170	50	2019-12-09	2019-12-15	Dhamar	676.065	31.8016	31.8016	2.12588e+06	1
2019	171	51	2019-12-16	2019-12-22	Dhamar	676.065	31.7869	31.7869	2.12686e+06	0
2019	172	52	2019-12-23	2019-12-29	Dhamar	676.065	31.7722	31.7722	2.12785e+06	0
2016	1	37	2016-09-12	2016-09-18	Hajjah	0	0	0	2.18315e+06	0
2016	2	38	2016-09-19	2016-09-25	Hajjah	0	0	0	2.18415e+06	12
2016	3	39	2016-09-26	2016-10-02	Hajjah	0	0	0	2.18516e+06	10
2016	4	40	2016-10-03	2016-10-09	Hajjah	0	0	0	2.18614e+06	30
2016	5	41	2016-10-10	2016-10-16	Hajjah	0.230769	0.0105513	0.0105513	2.18712e+06	32
2016	6	42	2016-10-17	2016-10-23	Hajjah	0.538462	0.024609	0.024609	2.18807e+06	63
2016	7	43	2016-10-24	2016-10-30	Hajjah	0.675214	0.0308447	0.0308447	2.18907e+06	7
2016	8	44	2016-10-31	2016-11-06	Hajjah	0.777778	0.035514	0.035514	2.19006e+06	27
2016	9	45	2016-11-07	2016-11-13	Hajjah	0.777778	0.035498	0.035498	2.19105e+06	28
2016	10	46	2016-11-14	2016-11-20	Hajjah	1.36046	0.0620665	0.0620665	2.19195e+06	114
2016	11	47	2016-11-21	2016-11-27	Hajjah	1.36046	0.0620407	0.0620407	2.19286e+06	105
2016	12	48	2016-11-28	2016-12-04	Hajjah	1.53532	0.0699839	0.0699839	2.19383e+06	47
2016	13	49	2016-12-05	2016-12-11	Hajjah	2.03373	0.0926609	0.0926609	2.19481e+06	30
2016	14	50	2016-12-12	2016-12-18	Hajjah	1.08815	0.049556	0.049556	2.1958e+06	29
2016	15	51	2016-12-19	2016-12-25	Hajjah	0.568442	0.0258758	0.0258758	2.19681e+06	5
2016	16	52	2016-12-26	2017-01-01	Hajjah	0.568442	0.0258641	0.0258641	2.1978e+06	25
2017	17	1	2017-01-02	2017-01-08	Hajjah	0.568442	0.0258522	0.0258522	2.19881e+06	10
2017	18	2	2017-01-09	2017-01-15	Hajjah	0.695342	0.0316091	0.0316091	2.19982e+06	0
2017	19	3	2017-01-16	2017-01-22	Hajjah	0.368346	0.0167366	0.0167366	2.20084e+06	0
2017	20	4	2017-01-23	2017-01-29	Hajjah	0.0850283	0.00386167	0.00386167	2.20186e+06	4
2017	21	5	2017-01-30	2017-02-05	Hajjah	0.0850283	0.00385989	0.00385989	2.20287e+06	36
2017	22	6	2017-02-06	2017-02-12	Hajjah	0.0850283	0.00385816	0.00385816	2.20385e+06	2
2017	23	7	2017-02-13	2017-02-19	Hajjah	0.0850283	0.00385638	0.00385638	2.20487e+06	10
2017	24	8	2017-02-20	2017-02-26	Hajjah	0.0850283	0.00385462	0.00385462	2.20588e+06	23
2017	25	9	2017-02-27	2017-03-05	Hajjah	0.0736923	0.00333921	0.00333921	2.20688e+06	2
2017	26	10	2017-03-06	2017-03-12	Hajjah	0.122571	0.00555145	0.00555145	2.2079e+06	11
2017	27	11	2017-03-13	2017-03-19	Hajjah	0.142122	0.00643402	0.00643402	2.20891e+06	36
2017	28	12	2017-03-20	2017-03-26	Hajjah	0.0406062	0.00183747	0.00183747	2.2099e+06	0
2017	29	13	2017-03-27	2017-04-02	Hajjah			6.49233	2.21092e+06	10
2017	30	14	2017-04-03	2017-04-09	Hajjah			12.9769	2.21193e+06	4
2017	31	15	2017-04-10	2017-04-16	Hajjah			19.4554	2.21295e+06	18
2017	32	16	2017-04-17	2017-04-23	Hajjah			25.9281	2.21396e+06	14
2017	33	17	2017-04-24	2017-04-30	Hajjah	717.538	32.3949	32.3949	2.21497e+06	0
2017	34	18	2017-05-01	2017-05-07	Hajjah	1255.69	56.6649	56.6649	2.216e+06	10
2017	35	19	2017-05-08	2017-05-14	Hajjah	1255.69	56.6389	56.6389	2.21701e+06	0
2017	36	20	2017-05-15	2017-05-21	Hajjah	1255.69	56.6127	56.6127	2.21804e+06	40
2017	37	21	2017-05-22	2017-05-28	Hajjah	1105.5	49.8192	49.8192	2.21902e+06	28
2017	38	22	2017-05-29	2017-06-04	Hajjah	1113.62	50.1627	50.1627	2.22002e+06	2
2017	39	23	2017-06-05	2017-06-11	Hajjah	2230.38	100.42	100.42	2.22105e+06	18
2017	40	24	2017-06-12	2017-06-18	Hajjah	1281	57.6492	57.6492	2.22206e+06	23
2017	41	25	2017-06-19	2017-06-25	Hajjah	818	36.796	36.796	2.22307e+06	1
2017	42	26	2017-06-26	2017-07-02	Hajjah	1305	58.6756	58.6756	2.22409e+06	47
2017	43	27	2017-07-03	2017-07-09	Hajjah	3555	159.77	159.77	2.22508e+06	10
2017	44	28	2017-07-10	2017-07-16	Hajjah	3312	148.781	148.781	2.2261e+06	62
2017	45	29	2017-07-17	2017-07-23	Hajjah	4048	181.764	181.764	2.22706e+06	17
2017	46	30	2017-07-24	2017-07-30	Hajjah	4402	197.569	197.569	2.22808e+06	0
2017	47	31	2017-07-31	2017-08-06	Hajjah	4763	213.673	213.673	2.22911e+06	58
2017	48	32	2017-08-07	2017-08-13	Hajjah	4760	213.445	213.445	2.23008e+06	10
2017	49	33	2017-08-14	2017-08-20	Hajjah	4428	198.467	198.467	2.2311e+06	32
2017	50	34	2017-08-21	2017-08-27	Hajjah	4249	190.358	190.358	2.23211e+06	32
2017	51	35	2017-08-28	2017-09-03	Hajjah	4486	200.886	200.886	2.23311e+06	45
2017	52	36	2017-09-04	2017-09-10	Hajjah	5351	239.515	239.515	2.2341e+06	9
2017	53	37	2017-09-11	2017-09-17	Hajjah	4361	195.113	195.113	2.23512e+06	20
2017	54	38	2017-09-18	2017-09-24	Hajjah	4366	195.248	195.248	2.23613e+06	21
2017	55	39	2017-09-25	2017-10-01	Hajjah	3769	168.473	168.473	2.23715e+06	26
2017	56	40	2017-10-02	2017-10-08	Hajjah	3095	138.283	138.283	2.23816e+06	8
2017	57	41	2017-10-09	2017-10-15	Hajjah	3094	138.175	138.175	2.23919e+06	16
2017	58	42	2017-10-16	2017-10-22	Hajjah	2825	126.104	126.104	2.24021e+06	1
2017	59	43	2017-10-23	2017-10-29	Hajjah	2427	108.288	108.288	2.24124e+06	0
2017	60	44	2017-10-30	2017-11-05	Hajjah	2217	98.8726	98.8726	2.24228e+06	21
2017	61	45	2017-11-06	2017-11-12	Hajjah	2022	90.1352	90.1352	2.2433e+06	36
2017	62	46	2017-11-13	2017-11-19	Hajjah	2165	96.4666	96.4666	2.2443e+06	12
2017	63	47	2017-11-20	2017-11-26	Hajjah	2426	108.047	108.047	2.24533e+06	27
2017	64	48	2017-11-27	2017-12-03	Hajjah	2335	103.947	103.947	2.24634e+06	0
2017	65	49	2017-12-04	2017-12-10	Hajjah	1415	62.9623	62.9623	2.24738e+06	49
2017	66	50	2017-12-11	2017-12-17	Hajjah	778	34.6029	34.6029	2.24837e+06	35
2017	67	51	2017-12-18	2017-12-24	Hajjah	1993	88.6024	88.6024	2.24938e+06	30
2017	68	52	2017-12-25	2017-12-31	Hajjah	1871	83.1413	83.1413	2.25039e+06	17
2018	69	1	2018-01-01	2018-01-07	Hajjah	1750	77.729	77.729	2.25141e+06	13
2018	70	2	2018-01-08	2018-01-14	Hajjah	1533	68.0595	68.0595	2.25244e+06	55
2018	71	3	2018-01-15	2018-01-21	Hajjah	518	22.9872	22.9872	2.25343e+06	30
2018	72	4	2018-01-22	2018-01-28	Hajjah	29	1.28635	1.28635	2.25444e+06	10
2018	73	5	2018-01-29	2018-02-04	Hajjah	1	0.0443366	0.0443366	2.25547e+06	12
2018	74	6	2018-02-05	2018-02-11	Hajjah	3	0.132949	0.132949	2.25651e+06	6
2018	75	7	2018-02-12	2018-02-18	Hajjah	0	0	0	2.25754e+06	96
2018	76	8	2018-02-19	2018-02-25	Hajjah			0.177109	2.25849e+06	10
2018	77	9	2018-02-26	2018-03-04	Hajjah	8	0.354056	0.354056	2.25953e+06	22
2018	78	10	2018-03-05	2018-03-11	Hajjah	7	0.309659	0.309659	2.26055e+06	65
2018	79	11	2018-03-12	2018-03-18	Hajjah	10	0.442178	0.442178	2.26153e+06	22
2018	80	12	2018-03-19	2018-03-25	Hajjah	7	0.309384	0.309384	2.26256e+06	18
2018	81	13	2018-03-26	2018-04-01	Hajjah	10	0.441777	0.441777	2.26359e+06	20
2018	82	14	2018-04-02	2018-04-08	Hajjah	12	0.529891	0.529891	2.26462e+06	45
2018	83	15	2018-04-09	2018-04-15	Hajjah	3	0.132414	0.132414	2.26562e+06	11
2018	84	16	2018-04-16	2018-04-22	Hajjah	6	0.264707	0.264707	2.26666e+06	33
2018	85	17	2018-04-23	2018-04-29	Hajjah	12	0.529177	0.529177	2.26767e+06	28
2018	86	18	2018-04-30	2018-05-06	Hajjah	19	0.837486	0.837486	2.26869e+06	23
2018	87	19	2018-05-07	2018-05-13	Hajjah	22	0.969282	0.969282	2.26972e+06	21
2018	88	20	2018-05-14	2018-05-20	Hajjah	3	0.132115	0.132115	2.27075e+06	21
2018	89	21	2018-05-21	2018-05-27	Hajjah	18	0.79233	0.79233	2.27178e+06	50
2018	90	22	2018-05-28	2018-06-03	Hajjah	8	0.351991	0.351991	2.27278e+06	10
2018	91	23	2018-06-04	2018-06-10	Hajjah	23	1.01151	1.01151	2.27382e+06	21
2018	92	24	2018-06-11	2018-06-17	Hajjah	41	1.80231	1.80231	2.27486e+06	23
2018	93	25	2018-06-18	2018-06-24	Hajjah	28	1.23029	1.23029	2.27589e+06	20
2018	94	26	2018-06-25	2018-07-01	Hajjah	41	1.80068	1.80068	2.27692e+06	35
2018	95	27	2018-07-02	2018-07-08	Hajjah			3.92092	2.27794e+06	3
2018	96	28	2018-07-09	2018-07-15	Hajjah			6.03918	2.27899e+06	52
2018	97	29	2018-07-16	2018-07-22	Hajjah			8.15566	2.27999e+06	21
2018	98	30	2018-07-23	2018-07-29	Hajjah			10.2701	2.28103e+06	30
2018	99	31	2018-07-30	2018-08-05	Hajjah	282.581	12.3827	12.3827	2.28205e+06	3
2018	100	32	2018-08-06	2018-08-12	Hajjah	395.613	17.3278	17.3278	2.28311e+06	16
2018	101	33	2018-08-13	2018-08-19	Hajjah	395.613	17.3199	17.3199	2.28415e+06	144
2018	102	34	2018-08-20	2018-08-26	Hajjah	395.613	17.313	17.313	2.28506e+06	83
2018	103	35	2018-08-27	2018-09-02	Hajjah	464.581	20.3226	20.3226	2.28603e+06	141
2018	104	36	2018-09-03	2018-09-09	Hajjah	637	27.8537	27.8537	2.28695e+06	31
2018	105	37	2018-09-10	2018-09-16	Hajjah	637	27.8412	27.8412	2.28798e+06	50
2018	106	38	2018-09-17	2018-09-23	Hajjah	637	27.8289	27.8289	2.28899e+06	57
2018	107	39	2018-09-24	2018-09-30	Hajjah	637	27.8167	27.8167	2.28999e+06	114
2018	108	40	2018-10-01	2018-10-07	Hajjah	610.355	26.6422	26.6422	2.29094e+06	13
2018	109	41	2018-10-08	2018-10-14	Hajjah	610.355	26.63	26.63	2.29198e+06	32
2018	110	42	2018-10-15	2018-10-21	Hajjah	610.355	26.618	26.618	2.29301e+06	14
2018	111	43	2018-10-22	2018-10-28	Hajjah	610.355	26.6059	26.6059	2.29406e+06	22
2018	112	44	2018-10-29	2018-11-04	Hajjah	773.194	33.6889	33.6889	2.2951e+06	54
2018	113	45	2018-11-05	2018-11-11	Hajjah	895.323	38.993	38.993	2.29611e+06	126
2018	114	46	2018-11-12	2018-11-18	Hajjah	895.323	38.9771	38.9771	2.29705e+06	64
2018	115	47	2018-11-19	2018-11-25	Hajjah	895.323	38.9602	38.9602	2.29804e+06	101
2018	116	48	2018-11-26	2018-12-02	Hajjah	837	36.407	36.407	2.29901e+06	48
2018	117	49	2018-12-03	2018-12-09	Hajjah	691.194	30.0516	30.0516	2.30002e+06	23
2018	118	50	2018-12-10	2018-12-16	Hajjah	691.194	30.038	30.038	2.30106e+06	6
2018	119	51	2018-12-17	2018-12-23	Hajjah	691.194	30.0242	30.0242	2.30212e+06	37
2018	120	52	2018-12-24	2018-12-30	Hajjah	691.194	30.0108	30.0108	2.30315e+06	108
2019	121	1	2018-12-31	2019-01-06	Hajjah	670.29	29.0911	29.0911	2.30411e+06	70
2019	122	2	2019-01-07	2019-01-13	Hajjah	666.806	28.9274	28.9274	2.30511e+06	45
2019	123	3	2019-01-14	2019-01-20	Hajjah	666.806	28.9145	28.9145	2.30613e+06	88
2019	124	4	2019-01-21	2019-01-27	Hajjah	666.806	28.9023	28.9023	2.30711e+06	91
2019	125	5	2019-01-28	2019-02-03	Hajjah	645.782	27.9791	27.9791	2.30808e+06	75
2019	126	6	2019-02-04	2019-02-10	Hajjah	617.75	26.7531	26.7531	2.30908e+06	55
2019	127	7	2019-02-11	2019-02-17	Hajjah	617.75	26.7414	26.7414	2.31009e+06	100
2019	128	8	2019-02-18	2019-02-24	Hajjah	617.75	26.7301	26.7301	2.31106e+06	80
2019	129	9	2019-02-25	2019-03-03	Hajjah	892.032	38.5819	38.5819	2.31205e+06	122
2019	130	10	2019-03-04	2019-03-10	Hajjah	1257.74	54.3771	54.3771	2.313e+06	155
2019	131	11	2019-03-11	2019-03-17	Hajjah	1257.74	54.3556	54.3556	2.31391e+06	59
2019	132	12	2019-03-18	2019-03-24	Hajjah	1257.74	54.3318	54.3318	2.31493e+06	20
2019	133	13	2019-03-25	2019-03-31	Hajjah	1257.74	54.3072	54.3072	2.31598e+06	197
2019	134	14	2019-04-01	2019-04-07	Hajjah	2884.7	124.509	124.509	2.31685e+06	153
2019	135	15	2019-04-08	2019-04-14	Hajjah	2884.7	124.46	124.46	2.31777e+06	91
2019	136	16	2019-04-15	2019-04-21	Hajjah	2884.7	124.407	124.407	2.31875e+06	115
2019	137	17	2019-04-22	2019-04-28	Hajjah	2884.7	124.356	124.356	2.31971e+06	46
2019	138	18	2019-04-29	2019-05-05	Hajjah	2280.01	98.2448	98.2448	2.32074e+06	42
2019	139	19	2019-05-06	2019-05-12	Hajjah	2038.13	87.7833	87.7833	2.32177e+06	36
2019	140	20	2019-05-13	2019-05-19	Hajjah	2038.13	87.7441	87.7441	2.32281e+06	107
2019	141	21	2019-05-20	2019-05-26	Hajjah	2038.13	87.7075	87.7075	2.32378e+06	42
2019	142	22	2019-05-27	2019-06-02	Hajjah	2151.94	92.564	92.564	2.32481e+06	30
2019	143	23	2019-06-03	2019-06-09	Hajjah	2436.47	104.756	104.756	2.32586e+06	42
2019	144	24	2019-06-10	2019-06-16	Hajjah	2436.47	104.709	104.709	2.32689e+06	113
2019	145	25	2019-06-17	2019-06-23	Hajjah	2436.47	104.666	104.666	2.32786e+06	40
2019	146	26	2019-06-24	2019-06-30	Hajjah	2436.47	104.619	104.619	2.32889e+06	45
2019	147	27	2019-07-01	2019-07-07	Hajjah	2079.45	89.2496	89.2496	2.32993e+06	143
2019	148	28	2019-07-08	2019-07-14	Hajjah	2079.45	89.2138	89.2138	2.33086e+06	56
2019	149	29	2019-07-15	2019-07-21	Hajjah	2079.45	89.1747	89.1747	2.33189e+06	47
2019	150	30	2019-07-22	2019-07-28	Hajjah	2079.45	89.1352	89.1352	2.33292e+06	54
2019	151	31	2019-07-29	2019-08-04	Hajjah	1665.13	71.344	71.344	2.33394e+06	86
2019	152	32	2019-08-05	2019-08-11	Hajjah	1354.39	58.0053	58.0053	2.33494e+06	23
2019	153	33	2019-08-12	2019-08-18	Hajjah	1354.39	57.979	57.979	2.336e+06	53
2019	154	34	2019-08-19	2019-08-25	Hajjah	1354.39	57.9535	57.9535	2.33702e+06	41
2019	155	35	2019-08-26	2019-09-01	Hajjah	1397.14	59.7561	59.7561	2.33806e+06	108
2019	156	36	2019-09-02	2019-09-08	Hajjah	1653.63	70.6971	70.6971	2.33904e+06	76
2019	157	37	2019-09-09	2019-09-15	Hajjah	1653.63	70.6667	70.6667	2.34005e+06	141
2019	158	38	2019-09-16	2019-09-22	Hajjah	1653.63	70.6383	70.6383	2.34099e+06	123
2019	159	39	2019-09-23	2019-09-29	Hajjah	1653.63	70.6093	70.6093	2.34195e+06	102
2019	160	40	2019-09-30	2019-10-06	Hajjah	1235.72	52.7424	52.7424	2.34293e+06	45
2019	161	41	2019-10-07	2019-10-13	Hajjah	1166.06	49.7474	49.7474	2.34397e+06	48
2019	162	42	2019-10-14	2019-10-20	Hajjah	1166.06	49.7254	49.7254	2.34501e+06	65
2019	163	43	2019-10-21	2019-10-27	Hajjah	1166.06	49.7038	49.7038	2.34603e+06	56
2019	164	44	2019-10-28	2019-11-03	Hajjah	1028.92	43.8388	43.8388	2.34706e+06	20
2019	165	45	2019-11-04	2019-11-10	Hajjah	846.067	36.0316	36.0316	2.34812e+06	0
2019	166	46	2019-11-11	2019-11-17	Hajjah	846.067	36.0149	36.0149	2.34921e+06	0
2019	167	47	2019-11-18	2019-11-24	Hajjah	846.067	35.9983	35.9983	2.3503e+06	10
2019	168	48	2019-11-25	2019-12-01	Hajjah	826.877	35.1657	35.1657	2.35138e+06	0
2019	169	49	2019-12-02	2019-12-08	Hajjah	711.742	30.2552	30.2552	2.35246e+06	0
2019	170	50	2019-12-09	2019-12-15	Hajjah	711.742	30.2412	30.2412	2.35355e+06	0
2019	171	51	2019-12-16	2019-12-22	Hajjah	711.742	30.2272	30.2272	2.35464e+06	0
2019	172	52	2019-12-23	2019-12-29	Hajjah	711.742	30.2132	30.2132	2.35573e+06	0
2016	1	37	2016-09-12	2016-09-18	Ibb	0	0	0	2.89267e+06	0
2016	2	38	2016-09-19	2016-09-25	Ibb	0	0	0	2.894e+06	18
2016	3	39	2016-09-26	2016-10-02	Ibb	0	0	0	2.89534e+06	0
2016	4	40	2016-10-03	2016-10-09	Ibb	0	0	0	2.89668e+06	0
2016	5	41	2016-10-10	2016-10-16	Ibb	1.15385	0.0398151	0.0398151	2.89801e+06	4
2016	6	42	2016-10-17	2016-10-23	Ibb	2.69231	0.092859	0.092859	2.89935e+06	5
2016	7	43	2016-10-24	2016-10-30	Ibb	2.7094	0.0934053	0.0934053	2.90069e+06	2
2016	8	44	2016-10-31	2016-11-06	Ibb	2.72222	0.0938039	0.0938039	2.90204e+06	0
2016	9	45	2016-11-07	2016-11-13	Ibb	2.72222	0.0937606	0.0937606	2.90337e+06	5
2016	10	46	2016-11-14	2016-11-20	Ibb	1.80291	0.0620688	0.0620688	2.9047e+06	17
2016	11	47	2016-11-21	2016-11-27	Ibb	1.80291	0.06204	0.06204	2.90605e+06	0
2016	12	48	2016-11-28	2016-12-04	Ibb	2.03467	0.0699832	0.0699832	2.90737e+06	20
2016	13	49	2016-12-05	2016-12-11	Ibb	2.69524	0.0926609	0.0926609	2.90872e+06	0
2016	14	50	2016-12-12	2016-12-18	Ibb	1.44211	0.0495559	0.0495559	2.91006e+06	6
2016	15	51	2016-12-19	2016-12-25	Ibb	0.753354	0.025876	0.025876	2.9114e+06	9
2016	16	52	2016-12-26	2017-01-01	Ibb	0.753354	0.0258641	0.0258641	2.91275e+06	0
2017	17	1	2017-01-02	2017-01-08	Ibb	0.753354	0.0258521	0.0258521	2.9141e+06	0
2017	18	2	2017-01-09	2017-01-15	Ibb	0.921543	0.031609	0.031609	2.91544e+06	1
2017	19	3	2017-01-16	2017-01-22	Ibb	0.488173	0.0167366	0.0167366	2.91679e+06	0
2017	20	4	2017-01-23	2017-01-29	Ibb	0.11269	0.00386169	0.00386169	2.91814e+06	8
2017	21	5	2017-01-30	2017-02-05	Ibb	0.11269	0.00385991	0.00385991	2.91949e+06	5
2017	22	6	2017-02-06	2017-02-12	Ibb	0.11269	0.00385813	0.00385813	2.92083e+06	12
2017	23	7	2017-02-13	2017-02-19	Ibb	0.11269	0.00385637	0.00385637	2.92217e+06	3
2017	24	8	2017-02-20	2017-02-26	Ibb	0.11269	0.00385459	0.00385459	2.92352e+06	0
2017	25	9	2017-02-27	2017-03-05	Ibb	0.0976677	0.00333921	0.00333921	2.92487e+06	0
2017	26	10	2017-03-06	2017-03-12	Ibb	0.162449	0.00555148	0.00555148	2.92623e+06	6
2017	27	11	2017-03-13	2017-03-19	Ibb	0.188362	0.00643405	0.00643405	2.92758e+06	0
2017	28	12	2017-03-20	2017-03-26	Ibb	0.0538176	0.00183745	0.00183745	2.92893e+06	0
2017	29	13	2017-03-27	2017-04-02	Ibb			1.44843	2.93029e+06	2
2017	30	14	2017-04-03	2017-04-09	Ibb			2.89368	2.93164e+06	0
2017	31	15	2017-04-10	2017-04-16	Ibb			4.33759	2.933e+06	3
2017	32	16	2017-04-17	2017-04-23	Ibb			5.78017	2.93435e+06	0
2017	33	17	2017-04-24	2017-04-30	Ibb	212	7.22142	7.22142	2.93571e+06	3
2017	34	18	2017-05-01	2017-05-07	Ibb	371	12.6316	12.6316	2.93707e+06	0
2017	35	19	2017-05-08	2017-05-14	Ibb	371	12.6258	12.6258	2.93843e+06	2
2017	36	20	2017-05-15	2017-05-21	Ibb	371	12.62	12.62	2.93979e+06	0
2017	37	21	2017-05-22	2017-05-28	Ibb	687.5	23.3752	23.3752	2.94115e+06	0
2017	38	22	2017-05-29	2017-06-04	Ibb	1625.75	55.2505	55.2505	2.94251e+06	0
2017	39	23	2017-06-05	2017-06-11	Ibb	3421.25	116.216	116.216	2.94387e+06	0
2017	40	24	2017-06-12	2017-06-18	Ibb	3969	134.76	134.76	2.94523e+06	1
2017	41	25	2017-06-19	2017-06-25	Ibb	2363	80.1943	80.1943	2.94659e+06	0
2017	42	26	2017-06-26	2017-07-02	Ibb	2702	91.6567	91.6567	2.94796e+06	0
2017	43	27	2017-07-03	2017-07-09	Ibb	4787	162.308	162.308	2.94932e+06	0
2017	44	28	2017-07-10	2017-07-16	Ibb	3194	108.246	108.246	2.95069e+06	10
2017	45	29	2017-07-17	2017-07-23	Ibb	2493	84.45	84.45	2.95204e+06	0
2017	46	30	2017-07-24	2017-07-30	Ibb	2589	87.6614	87.6614	2.95341e+06	4
2017	47	31	2017-07-31	2017-08-06	Ibb	2012	68.0932	68.0932	2.95477e+06	0
2017	48	32	2017-08-07	2017-08-13	Ibb	1603	54.2261	54.2261	2.95614e+06	0
2017	49	33	2017-08-14	2017-08-20	Ibb	1734	58.6304	58.6304	2.95751e+06	0
2017	50	34	2017-08-21	2017-08-27	Ibb	2620	88.5471	88.5471	2.95888e+06	0
2017	51	35	2017-08-28	2017-09-03	Ibb	2493	84.2159	84.2159	2.96025e+06	0
2017	52	36	2017-09-04	2017-09-10	Ibb	2027	68.4423	68.4423	2.96162e+06	0
2017	53	37	2017-09-11	2017-09-17	Ibb	1664	56.1595	56.1595	2.96299e+06	0
2017	54	38	2017-09-18	2017-09-24	Ibb	1654	55.7962	55.7962	2.96436e+06	0
2017	55	39	2017-09-25	2017-10-01	Ibb	1578	53.2078	53.2078	2.96573e+06	0
2017	56	40	2017-10-02	2017-10-08	Ibb	1466	49.4084	49.4084	2.96711e+06	0
2017	57	41	2017-10-09	2017-10-15	Ibb	1390	46.8253	46.8253	2.96848e+06	0
2017	58	42	2017-10-16	2017-10-22	Ibb	1291	43.4702	43.4702	2.96985e+06	0
2017	59	43	2017-10-23	2017-10-29	Ibb	1111	37.392	37.392	2.97123e+06	0
2017	60	44	2017-10-30	2017-11-05	Ibb	915	30.7811	30.7811	2.9726e+06	0
2017	61	45	2017-11-06	2017-11-12	Ibb	1036	34.8355	34.8355	2.97398e+06	0
2017	62	46	2017-11-13	2017-11-19	Ibb	874	29.3746	29.3746	2.97535e+06	0
2017	63	47	2017-11-20	2017-11-26	Ibb	1052	35.3408	35.3408	2.97673e+06	0
2017	64	48	2017-11-27	2017-12-03	Ibb	847	28.4409	28.4409	2.97811e+06	0
2017	65	49	2017-12-04	2017-12-10	Ibb	785	26.3468	26.3468	2.97949e+06	0
2017	66	50	2017-12-11	2017-12-17	Ibb	689	23.1141	23.1141	2.98087e+06	0
2017	67	51	2017-12-18	2017-12-24	Ibb	590	19.7837	19.7837	2.98225e+06	0
2017	68	52	2017-12-25	2017-12-31	Ibb	555	18.6015	18.6015	2.98363e+06	0
2018	69	1	2018-01-01	2018-01-07	Ibb	552	18.4924	18.4924	2.98501e+06	0
2018	70	2	2018-01-08	2018-01-14	Ibb	668	22.3681	22.3681	2.98639e+06	0
2018	71	3	2018-01-15	2018-01-21	Ibb	473	15.8312	15.8312	2.98777e+06	1
2018	72	4	2018-01-22	2018-01-28	Ibb	513	17.162	17.162	2.98915e+06	0
2018	73	5	2018-01-29	2018-02-04	Ibb	320	10.7004	10.7004	2.99054e+06	0
2018	74	6	2018-02-05	2018-02-11	Ibb	433	14.4723	14.4723	2.99192e+06	0
2018	75	7	2018-02-12	2018-02-18	Ibb	461	15.401	15.401	2.99331e+06	5
2018	76	8	2018-02-19	2018-02-25	Ibb			19.1339	2.99469e+06	0
2018	77	9	2018-02-26	2018-03-04	Ibb	685	22.8633	22.8633	2.99607e+06	7
2018	78	10	2018-03-05	2018-03-11	Ibb	541	18.0487	18.0487	2.99745e+06	0
2018	79	11	2018-03-12	2018-03-18	Ibb	491	16.373	16.373	2.99884e+06	10
2018	80	12	2018-03-19	2018-03-25	Ibb	49	1.63321	1.63321	3.00022e+06	0
2018	81	13	2018-03-26	2018-04-01	Ibb	72	2.39871	2.39871	3.00161e+06	0
2018	82	14	2018-04-02	2018-04-08	Ibb	77	2.5641	2.5641	3.003e+06	1
2018	83	15	2018-04-09	2018-04-15	Ibb	74	2.46307	2.46307	3.00439e+06	0
2018	84	16	2018-04-16	2018-04-22	Ibb	82	2.72808	2.72808	3.00578e+06	11
2018	85	17	2018-04-23	2018-04-29	Ibb	67	2.22802	2.22802	3.00716e+06	0
2018	86	18	2018-04-30	2018-05-06	Ibb	135	4.48721	4.48721	3.00855e+06	2
2018	87	19	2018-05-07	2018-05-13	Ibb	144	4.78415	4.78415	3.00994e+06	0
2018	88	20	2018-05-14	2018-05-20	Ibb	113	3.75249	3.75249	3.01133e+06	0
2018	89	21	2018-05-21	2018-05-27	Ibb	173	5.74231	5.74231	3.01273e+06	0
2018	90	22	2018-05-28	2018-06-03	Ibb	68	2.25605	2.25605	3.01412e+06	1
2018	91	23	2018-06-04	2018-06-10	Ibb	145	4.80847	4.80847	3.01552e+06	0
2018	92	24	2018-06-11	2018-06-17	Ibb	141	4.67365	4.67365	3.01691e+06	0
2018	93	25	2018-06-18	2018-06-24	Ibb	208	6.89128	6.89128	3.01831e+06	3
2018	94	26	2018-06-25	2018-07-01	Ibb	160	5.29854	5.29854	3.0197e+06	0
2018	95	27	2018-07-02	2018-07-08	Ibb			6.15563	3.0211e+06	8
2018	96	28	2018-07-09	2018-07-15	Ibb			7.01195	3.02249e+06	0
2018	97	29	2018-07-16	2018-07-22	Ibb			7.86746	3.02389e+06	10
2018	98	30	2018-07-23	2018-07-29	Ibb			8.7222	3.02528e+06	1
2018	99	31	2018-07-30	2018-08-05	Ibb	289.839	9.57613	9.57613	3.02668e+06	4
2018	100	32	2018-08-06	2018-08-12	Ibb	405.774	13.4004	13.4004	3.02807e+06	0
2018	101	33	2018-08-13	2018-08-19	Ibb	405.774	13.3942	13.3942	3.02948e+06	1
2018	102	34	2018-08-20	2018-08-26	Ibb	405.774	13.388	13.388	3.03088e+06	0
2018	103	35	2018-08-27	2018-09-02	Ibb	609.645	20.1052	20.1052	3.03228e+06	1
2018	104	36	2018-09-03	2018-09-09	Ibb	1119.32	36.8965	36.8965	3.03368e+06	9
2018	105	37	2018-09-10	2018-09-16	Ibb	1119.32	36.8795	36.8795	3.03508e+06	6
2018	106	38	2018-09-17	2018-09-23	Ibb	1119.32	36.8625	36.8625	3.03648e+06	2
[truncated: 1,442 more rows]

## Sheet: Excel Table S2
Excel Table S2. Simulated data used to plot an example cholera outbreak signature with three waves. Data were reported for 120 weeks with smoothed average rate of cholera infections and trivial derivative values. Data reported in this table are graphically represented in Figure 1.
Week	Rates	Location	Derivative
1	0	A	0.00683333
2	0.01	A	0.0219444
3	0.0516667	A	0.0472222
4	0.133333	A	0.0776667
5	0.25	A	0.102667
6	0.376667	A	0.114611
7	0.495	A	0.111333
8	0.595	A	0.0958333
9	0.671667	A	0.0711944
10	0.716667	A	0.0395278
11	0.719167	A	0.00469444
12	0.683333	A	-0.0278611
13	0.6225	A	-0.0523611
14	0.55	A	-0.0666389
15	0.475	A	-0.0729167
16	0.4	A	-0.07475
17	0.325	A	-0.07475
18	0.25	A	-0.0729167
19	0.1775	A	-0.0671389
20	0.116667	A	-0.0560278
21	0.0758333	A	-0.0404167
22	0.055	A	-0.0238611
23	0.05	A	-0.0109722
24	0.05	A	-0.00341667
25	0.05	A	-0.0005
26	0.05	A	0
27	0.05	A	0
28	0.05	A	0.002
29	0.05	A	0.0146667
30	0.07	A	0.0502222
31	0.163333	A	0.114222
32	0.363333	A	0.2
33	0.67	A	0.285778
34	1.05	A	0.349778
35	1.45	A	0.385333
36	1.85	A	0.398
37	2.25	A	0.4
38	2.65	A	0.4
39	3.05	A	0.4
40	3.45	A	0.4
41	3.85	A	0.399
42	4.25	A	0.392667
43	4.64	A	0.372889
44	4.99333	A	0.330222
45	5.27333	A	0.261944
46	5.44667	A	0.176778
47	5.525	A	0.0882222
48	5.52167	A	0.01
49	5.46167	A	-0.0551111
50	5.34833	A	-0.107778
51	5.19	A	-0.149111
52	5	A	-0.177556
53	4.8	A	-0.193167
54	4.6	A	-0.199
55	4.4	A	-0.2
56	4.2	A	-0.2
57	4	A	-0.2
58	3.8	A	-0.2
59	3.6	A	-0.2
60	3.4	A	-0.2
61	3.2	A	-0.2
62	3	A	-0.2
63	2.8	A	-0.2
64	2.6	A	-0.2
65	2.4	A	-0.2
66	2.2	A	-0.2
67	2	A	-0.2
68	1.8	A	-0.2
69	1.6	A	-0.2
70	1.4	A	-0.2
71	1.2	A	-0.199
72	1	A	-0.193667
73	0.81	A	-0.181222
74	0.646667	A	-0.161167
75	0.51	A	-0.135167
76	0.405	A	-0.108889
77	0.323333	A	-0.084
78	0.26	A	-0.0607778
79	0.223333	A	-0.0402222
80	0.205	A	-0.0223333
81	0.2	A	-0.00988889
82	0.2	A	-0.00316667
83	0.2	A	-0.0005
84	0.2	A	0
85	0.2	A	0
86	0.2	A	0
87	0.2	A	0
88	0.2	A	0
89	0.2	A	0.0008
90	0.2	A	0.00506667
91	0.208	A	0.0150222
92	0.237333	A	0.0306667
93	0.288	A	0.0493333
94	0.36	A	0.0649778
95	0.44	A	0.0749333
96	0.52	A	0.0792
97	0.6	A	0.08
98	0.68	A	0.08
99	0.76	A	0.08
100	0.84	A	0.08
101	0.92	A	0.08
102	1	A	0.08
103	1.08	A	0.0796
104	1.16	A	0.0770667
105	1.236	A	0.0697556
106	1.29733	A	0.0556889
107	1.33533	A	0.0349778
108	1.34467	A	0.0114222
109	1.32867	A	-0.00995556
110	1.298	A	-0.0256444
111	1.26	A	-0.0345778
112	1.22	A	-0.0385333
113	1.18	A	-0.0398
114	1.14	A	-0.04
115	1.1	A	-0.0396
116	1.06	A	-0.0374667
117	1.024	A	-0.0323889
118	0.998667	A	-0.0245
119	0.985	A	-0.0173333
120	0.98	A	-0.012
1	0	B	0.00683333
2	0.01	B	0.0219444
3	0.0516667	B	0.0472222
4	0.133333	B	0.0776667
5	0.25	B	0.102667
6	0.376667	B	0.114611
7	0.495	B	0.111333
8	0.595	B	0.0958333
9	0.671667	B	0.0711944
10	0.716667	B	0.0395278
11	0.719167	B	0.00469444
12	0.683333	B	-0.0278611
13	0.6225	B	-0.0523611
14	0.55	B	-0.0666389
15	0.475	B	-0.0729167
16	0.4	B	-0.07475
17	0.325	B	-0.07475
18	0.25	B	-0.0729167
19	0.1775	B	-0.0671389
20	0.116667	B	-0.0560278
21	0.0758333	B	-0.0404167
22	0.055	B	-0.0238611
23	0.05	B	-0.0109722
24	0.05	B	-0.00341667
25	0.05	B	-0.0005
26	0.05	B	0
27	0.05	B	0
28	0.05	B	0.002
29	0.05	B	0.0146667
30	0.07	B	0.0502222
31	0.163333	B	0.114222
32	0.363333	B	0.2
33	0.67	B	0.285778
34	1.05	B	0.349778
35	1.45	B	0.385333
36	1.85	B	0.398
37	2.25	B	0.4
38	2.65	B	0.4
39	3.05	B	0.4
40	3.45	B	0.4
41	3.85	B	0.399
42	4.25	B	0.392667
43	4.64	B	0.372889
44	4.99333	B	0.330222
45	5.27333	B	0.261944
46	5.44667	B	0.176778
47	5.525	B	0.0882222
48	5.52167	B	0.01
49	5.46167	B	-0.0551111
50	5.34833	B	-0.107778
51	5.19	B	-0.149111
52	5	B	-0.177556
53	4.8	B	-0.193167
54	4.6	B	-0.199
55	4.4	B	-0.2
56	4.2	B	-0.2
57	4	B	-0.2
58	3.8	B	-0.2
59	3.6	B	-0.2
60	3.4	B	-0.2
61	3.2	B	-0.2
62	3	B	-0.2
63	2.8	B	-0.2
64	2.6	B	-0.2
65	2.4	B	-0.2
66	2.2	B	-0.2
67	2	B	-0.2
68	1.8	B	-0.2
69	1.6	B	-0.2
70	1.4	B	-0.2
71	1.2	B	-0.199
72	1	B	-0.193667
73	0.81	B	-0.181222
74	0.646667	B	-0.161167
75	0.51	B	-0.135167
76	0.405	B	-0.108889
77	0.323333	B	-0.084
78	0.26	B	-0.0607778
79	0.223333	B	-0.0402222
80	0.205	B	-0.0223333
81	0.2	B	-0.00988889
82	0.2	B	-0.00316667
83	0.2	B	-0.0005
84	0.2	B	0
85	0.2	B	0
86	0.2	B	0
87	0.2	B	0
88	0.2	B	0
89	0.2	B	0.0008
90	0.2	B	0.00506667
91	0.208	B	0.0150222
92	0.237333	B	0.0306667
93	0.288	B	0.0493333
94	0.36	B	0.0649778
95	0.44	B	0.0749333
96	0.52	B	0.0792
97	0.6	B	0.08
98	0.68	B	0.08
99	0.76	B	0.08
100	0.84	B	0.08
101	0.92	B	0.08
102	1	B	0.08
103	1.08	B	0.0796
104	1.16	B	0.0770667
105	1.236	B	0.0697556
106	1.29733	B	0.0556889
107	1.33533	B	0.0349778
108	1.34467	B	0.0114222
109	1.32867	B	-0.00995556
110	1.298	B	-0.0256444
111	1.26	B	-0.0345778
112	1.22	B	-0.0385333
113	1.18	B	-0.0398
114	1.14	B	-0.04
115	1.1	B	-0.0396
116	1.06	B	-0.0374667
117	1.024	B	-0.0323889
118	0.998667	B	-0.0245
119	0.985	B	-0.0173333
120	0.98	B	-0.012
1	0	C	0.00683333
2	0.01	C	0.0219444
3	0.0516667	C	0.0472222
4	0.133333	C	0.0776667
5	0.25	C	0.102667
6	0.376667	C	0.114611
7	0.495	C	0.111333
8	0.595	C	0.0958333
9	0.671667	C	0.0711944
10	0.716667	C	0.0395278
11	0.719167	C	0.00469444
12	0.683333	C	-0.0278611
13	0.6225	C	-0.0523611
14	0.55	C	-0.0666389
15	0.475	C	-0.0729167
16	0.4	C	-0.07475
17	0.325	C	-0.07475
18	0.25	C	-0.0729167
19	0.1775	C	-0.0671389
20	0.116667	C	-0.0560278
21	0.0758333	C	-0.0404167
22	0.055	C	-0.0238611
23	0.05	C	-0.0109722
24	0.05	C	-0.00341667
25	0.05	C	-0.0005
26	0.05	C	0
27	0.05	C	0
28	0.05	C	0.002
29	0.05	C	0.0146667
30	0.07	C	0.0502222
31	0.163333	C	0.114222
32	0.363333	C	0.2
33	0.67	C	0.285778
34	1.05	C	0.349778
35	1.45	C	0.385333
36	1.85	C	0.398
37	2.25	C	0.4
38	2.65	C	0.4
39	3.05	C	0.4
40	3.45	C	0.4
41	3.85	C	0.399
42	4.25	C	0.392667
43	4.64	C	0.372889
44	4.99333	C	0.330222
45	5.27333	C	0.261944
46	5.44667	C	0.176778
47	5.525	C	0.0882222
48	5.52167	C	0.01
49	5.46167	C	-0.0551111
50	5.34833	C	-0.107778
51	5.19	C	-0.149111
52	5	C	-0.177556
53	4.8	C	-0.193167
54	4.6	C	-0.199
55	4.4	C	-0.2
56	4.2	C	-0.2
57	4	C	-0.2
58	3.8	C	-0.2
59	3.6	C	-0.2
60	3.4	C	-0.2
61	3.2	C	-0.2
62	3	C	-0.2
63	2.8	C	-0.2
64	2.6	C	-0.2
65	2.4	C	-0.2
66	2.2	C	-0.2
67	2	C	-0.2
68	1.8	C	-0.2
69	1.6	C	-0.2
70	1.4	C	-0.2
71	1.2	C	-0.199
72	1	C	-0.193667
73	0.81	C	-0.181222
74	0.646667	C	-0.161167
75	0.51	C	-0.135167
76	0.405	C	-0.108889
77	0.323333	C	-0.084
78	0.26	C	-0.0607778
79	0.223333	C	-0.0402222
80	0.205	C	-0.0223333
81	0.2	C	-0.00988889
82	0.2	C	-0.00316667
83	0.2	C	-0.0005
84	0.2	C	0
85	0.2	C	0
86	0.2	C	0
87	0.2	C	0
88	0.2	C	0
89	0.2	C	0.0008
90	0.2	C	0.00506667
91	0.208	C	0.0150222
92	0.237333	C	0.0306667
93	0.288	C	0.0493333
94	0.36	C	0.0649778
95	0.44	C	0.0749333
96	0.52	C	0.0792
97	0.6	C	0.08
98	0.68	C	0.08
99	0.76	C	0.08
100	0.84	C	0.08
101	0.92	C	0.08
102	1	C	0.08
103	1.08	C	0.0796
104	1.16	C	0.0770667
105	1.236	C	0.0697556
106	1.29733	C	0.0556889
107	1.33533	C	0.0349778
108	1.34467	C	0.0114222
109	1.32867	C	-0.00995556
110	1.298	C	-0.0256444
111	1.26	C	-0.0345778
112	1.22	C	-0.0385333
113	1.18	C	-0.0398
114	1.14	C	-0.04
115	1.1	C	-0.0396
116	1.06	C	-0.0374667
117	1.024	C	-0.0323889
118	0.998667	C	-0.0245
119	0.985	C	-0.0173333
120	0.98	C	-0.012
1	0	D	0.00683333
2	0.01	D	0.0219444
3	0.0516667	D	0.0472222
4	0.133333	D	0.0776667
5	0.25	D	0.102667
6	0.376667	D	0.114611
7	0.495	D	0.111333
8	0.595	D	0.0958333
9	0.671667	D	0.0711944
10	0.716667	D	0.0395278
11	0.719167	D	0.00469444
12	0.683333	D	-0.0278611
13	0.6225	D	-0.0523611
14	0.55	D	-0.0666389
15	0.475	D	-0.0729167
16	0.4	D	-0.07475
17	0.325	D	-0.07475
18	0.25	D	-0.0729167
19	0.1775	D	-0.0671389
20	0.116667	D	-0.0560278
21	0.0758333	D	-0.0404167
22	0.055	D	-0.0238611
23	0.05	D	-0.0109722
24	0.05	D	-0.00341667
25	0.05	D	-0.0005
26	0.05	D	0
27	0.05	D	0
28	0.05	D	0.002
29	0.05	D	0.0146667
30	0.07	D	0.0502222
31	0.163333	D	0.114222
32	0.363333	D	0.2
33	0.67	D	0.285778
34	1.05	D	0.349778
35	1.45	D	0.385333
36	1.85	D	0.398
37	2.25	D	0.4
38	2.65	D	0.4
39	3.05	D	0.4
40	3.45	D	0.4
41	3.85	D	0.399
42	4.25	D	0.392667
43	4.64	D	0.372889
44	4.99333	D	0.330222
45	5.27333	D	0.261944
46	5.44667	D	0.176778
47	5.525	D	0.0882222
48	5.52167	D	0.01
49	5.46167	D	-0.0551111
50	5.34833	D	-0.107778
51	5.19	D	-0.149111
52	5	D	-0.177556
53	4.8	D	-0.193167
54	4.6	D	-0.199
55	4.4	D	-0.2
56	4.2	D	-0.2
57	4	D	-0.2
58	3.8	D	-0.2
59	3.6	D	-0.2
60	3.4	D	-0.2
61	3.2	D	-0.2
62	3	D	-0.2
63	2.8	D	-0.2
64	2.6	D	-0.2
65	2.4	D	-0.2
66	2.2	D	-0.2
67	2	D	-0.2
68	1.8	D	-0.2
69	1.6	D	-0.2
70	1.4	D	-0.2
71	1.2	D	-0.199
72	1	D	-0.193667
73	0.81	D	-0.181222
74	0.646667	D	-0.161167
75	0.51	D	-0.135167
76	0.405	D	-0.108889
77	0.323333	D	-0.084
78	0.26	D	-0.0607778
79	0.223333	D	-0.0402222
80	0.205	D	-0.0223333
81	0.2	D	-0.00988889
82	0.2	D	-0.00316667
83	0.2	D	-0.0005
84	0.2	D	0
85	0.2	D	0
86	0.2	D	0
87	0.2	D	0
88	0.2	D	0
89	0.2	D	0.0008
90	0.2	D	0.00506667
91	0.208	D	0.0150222
92	0.237333	D	0.0306667
93	0.288	D	0.0493333
94	0.36	D	0.0649778
95	0.44	D	0.0749333
96	0.52	D	0.0792
97	0.6	D	0.08
98	0.68	D	0.08
99	0.76	D	0.08
100	0.84	D	0.08
101	0.92	D	0.08
102	1	D	0.08
103	1.08	D	0.0796
104	1.16	D	0.0770667
105	1.236	D	0.0697556
106	1.29733	D	0.0556889
107	1.33533	D	0.0349778
108	1.34467	D	0.0114222
109	1.32867	D	-0.00995556
110	1.298	D	-0.0256444
111	1.26	D	-0.0345778
112	1.22	D	-0.0385333
113	1.18	D	-0.0398
114	1.14	D	-0.04
115	1.1	D	-0.0396
116	1.06	D	-0.0374667
117	1.024	D	-0.0323889
118	0.998667	D	-0.0245
119	0.985	D	-0.0173333
120	0.98	D	-0.012
1	0	E	0.00683333
2	0.01	E	0.0219444
3	0.0516667	E	0.0472222
4	0.133333	E	0.0776667
5	0.25	E	0.102667
6	0.376667	E	0.114611
7	0.495	E	0.111333
8	0.595	E	0.0958333
9	0.671667	E	0.0711944
10	0.716667	E	0.0395278
11	0.719167	E	0.00469444
12	0.683333	E	-0.0278611
13	0.6225	E	-0.0523611
14	0.55	E	-0.0666389
15	0.475	E	-0.0729167
16	0.4	E	-0.07475
17	0.325	E	-0.07475
18	0.25	E	-0.0729167
19	0.1775	E	-0.0671389
20	0.116667	E	-0.0560278
21	0.0758333	E	-0.0404167
22	0.055	E	-0.0238611
23	0.05	E	-0.0109722
24	0.05	E	-0.00341667
25	0.05	E	-0.0005
26	0.05	E	0
27	0.05	E	0
28	0.05	E	0.002
29	0.05	E	0.0146667
30	0.07	E	0.0502222
31	0.163333	E	0.114222
32	0.363333	E	0.2
33	0.67	E	0.285778
34	1.05	E	0.349778
35	1.45	E	0.385333
36	1.85	E	0.398
37	2.25	E	0.4
38	2.65	E	0.4
39	3.05	E	0.4
40	3.45	E	0.4
41	3.85	E	0.399
42	4.25	E	0.392667
43	4.64	E	0.372889
44	4.99333	E	0.330222
45	5.27333	E	0.261944
46	5.44667	E	0.176778
47	5.525	E	0.0882222
48	5.52167	E	0.01
49	5.46167	E	-0.0551111
50	5.34833	E	-0.107778
51	5.19	E	-0.149111
52	5	E	-0.177556
53	4.8	E	-0.193167
54	4.6	E	-0.199
55	4.4	E	-0.2
56	4.2	E	-0.2
57	4	E	-0.2
58	3.8	E	-0.2
59	3.6	E	-0.2
60	3.4	E	-0.2
61	3.2	E	-0.2
62	3	E	-0.2
63	2.8	E	-0.2
64	2.6	E	-0.2
65	2.4	E	-0.2
66	2.2	E	-0.2
67	2	E	-0.2
68	1.8	E	-0.2
69	1.6	E	-0.2
70	1.4	E	-0.2
71	1.2	E	-0.199
72	1	E	-0.193667
73	0.81	E	-0.181222
74	0.646667	E	-0.161167
75	0.51	E	-0.135167
76	0.405	E	-0.108889
77	0.323333	E	-0.084
78	0.26	E	-0.0607778
79	0.223333	E	-0.0402222
80	0.205	E	-0.0223333
81	0.2	E	-0.00988889
82	0.2	E	-0.00316667
83	0.2	E	-0.0005
84	0.2	E	0
85	0.2	E	0
86	0.2	E	0
87	0.2	E	0
88	0.2	E	0
89	0.2	E	0.0008
90	0.2	E	0.00506667
91	0.208	E	0.0150222
92	0.237333	E	0.0306667
93	0.288	E	0.0493333
94	0.36	E	0.0649778
95	0.44	E	0.0749333
96	0.52	E	0.0792
97	0.6	E	0.08
98	0.68	E	0.08
99	0.76	E	0.08
100	0.84	E	0.08
101	0.92	E	0.08
102	1	E	0.08
103	1.08	E	0.0796
104	1.16	E	0.0770667
105	1.236	E	0.0697556
106	1.29733	E	0.0556889
107	1.33533	E	0.0349778
108	1.34467	E	0.0114222
109	1.32867	E	-0.00995556
110	1.298	E	-0.0256444
111	1.26	E	-0.0345778
112	1.22	E	-0.0385333
113	1.18	E	-0.0398
114	1.14	E	-0.04
115	1.1	E	-0.0396
116	1.06	E	-0.0374667
117	1.024	E	-0.0323889
118	0.998667	E	-0.0245
119	0.985	E	-0.0173333
120	0.98	E	-0.012

## Sheet: Excel Table S3
Excel Table S3. Weekly time series data of laboratory-confirmed cholera rates (cases per 100,000 persons, suffix 'Raw') for 20 of 21 governorates in Yemen (excluding the Hadramaut and Socotra island governorate where data were not consistently reported). Data were extracted, harmonized, and integrated from daily, weekly, and monthly epidemiological bulletins reported by the World Health Organizat…
Week	Abyan_Raw	Abyan_Rate	Aden_Raw	Aden_Rate	AlBayda_Rate	AlBayda_Raw	AlDhalee_Raw	AlDhalee_Rate	AlHudaydah_Rate	AlHudaydah_Raw	AlJawf_Rate	AlJawf_Raw	AlMaharah_Rate	AlMaharah_Raw	AlMahwit_Rate	AlMahwit_Raw	Amran_Rate	Amran_Raw	Dhamar_Rate	Dhamar_Raw	Hajjah_Rate	Hajjah_Raw	Ibb_Rate	Ibb_Raw	Lahj_Rate	Lahj_Raw	Marib_Rate	Marib_Raw	Raymah_Rate	Raymah_Raw	Saada_Rate	Saada_Raw	SanaaCity_Rate	SanaaCity_Raw	Sanaa_Rate	Sanaa_Raw	Shabwah_Rate	Shabwah_Raw	Taizz_Rate	Taizz_Raw	Yemen_Rate	Yemen_Raw
1	0.176945	0	0.109407	0	0.132802	0	0.138673	0	0.0313402	0	0.173168	0	0.670502	0	0.140097	0	0.0897792	0	0.0508582	0	0.0458054	0	0.0345702	0	0.100861	0	0.288323	0	0.169485	0	0.105733	0	0.0346179	0	0.0879297	0	0.161502	0	0.0331314	0	0.00462876	0.00376823
2	0.176864	0	0.109357	0	0.150425	0	0.13861	0	0.0313258	0	0.173102	0	0.670191	0	0.140032	0	0.0897378	0	0.0508346	0	0.0457844	0	0.0345542	0	0.100818	0	0.288222	0	0.169406	0	0.105687	0	0.0346021	0	0.163141	0	0.161429	0	0.0331168	0	0.00908971	0.00376653
3	0.176783	0	0.137028	0	0.215188	0	0.138547	0	0.0370866	0	0.173034	0	0.669881	0	0.139967	0	0.0896963	0	0.0508111	0	0.0468187	0	0.0385198	0	0.103099	0	0.288117	0	0.169328	0	0.105641	0	0.0377762	0	0.259045	0.163471	0.161357	0	0.0338653	0	0.0186684	0.0123701
4	0.176703	0	0.247836	0	0.274048	0.176829	0.138486	0	0.0601671	0	0.172964	0	0.669571	0	0.139902	0	0.0896548	0	0.0507876	0	0.0510175	0	0.0544256	0	0.112347	0	0.288018	0	0.16925	0	0.105596	0	0.0505162	0	0.289425	0.479978	0.161284	0	0.0369027	0	0.0327002	0.0340474
5	0.176624	0	0.402636	0.277217	0.279876	0.353512	0.147645	0	0.0883717	0.0577525	0.172893	0	0.669261	0	0.139838	0	0.091603	0	0.0507641	0	0.058183	0.0105513	0.0792267	0.0398151	0.128127	0.0232358	0.287928	0	0.169171	0	0.105553	0	0.0729909	0.0318974	0.270205	0.1594	0.161212	0	0.046492	0.00763217	0.0483443	0.0490919
6	0.176544	0	0.515003	0.646543	0.270456	0	0.179078	0	0.0979742	0.134694	0.17282	0	0.668951	0	0.139773	0	0.0983577	0	0.0507406	0	0.0668547	0.024609	0.104159	0.092859	0.147224	0.0541923	0.287844	0	0.169093	0	0.105511	0	0.101872	0.0743928	0.176576	0.038458	0.161141	0	0.0678156	0.0178004	0.0590414	0.0685434
7	0.176463	0	0.559212	0.47093	0.221252	0.0588667	0.222014	0.0922005	0.0883345	0.0577003	0.172747	0	0.668642	0	0.139708	0	0.107595	0.0198957	0.0507171	0	0.0745445	0.0308447	0.122517	0.0934053	0.164159	0.0679247	0.287754	0	0.169015	0	0.105469	0	0.128741	0.100915	0.101981	0.0164751	0.161071	0	0.0939281	0.0663712	0.0648148	0.0665857
8	0.182589	0	0.486412	0.339289	0.209206	0.102973	0.248818	0.161277	0.0663028	0	0.172677	0	0.668332	0	0.139644	0	0.119558	0.0348014	0.0569005	0	0.0814904	0.035514	0.124877	0.0938039	0.171996	0.0782079	0.287658	0	0.175143	0	0.105425	0	0.139463	0.120776	0.0858065	0	0.161003	0	0.113511	0.102761	0.0649583	0.0651112
9	0.199057	0	0.359768	0.339132	0.215886	0.102929	0.233388	0.161202	0.0597512	0	0.172609	0	0.668023	0	0.139579	0	0.132749	0.0347853	0.0734259	0	0.0904172	0.035498	0.116556	0.0937606	0.17176	0.0781756	0.287554	0	0.191614	0	0.105381	0	0.131738	0.12072	0.0957318	0	0.160934	0	0.117203	0.102718	0.0620161	0.0650819
10	0.216314	0.0620687	0.273415	0.0620688	0.210118	0.0620684	0.197226	0	0.0713051	0.0620686	0.175995	0	0.667714	0	0.139514	0	0.142256	0.0620682	0.0907408	0.0620689	0.0987327	0.0620665	0.108904	0.0620688	0.169227	0.0620684	0.287448	0	0.208874	0.0620689	0.105336	0	0.118839	0.0620689	0.11139	0.0620683	0.160863	0	0.110764	0.0620662	0.0602586	0.056296
11	0.237163	0.06204	0.203844	0.0620402	0.203537	0.06204	0.15417	0	0.0922207	0.0620402	0.19095	0	0.667405	0	0.13945	0	0.153867	0.0620395	0.111647	0.0620401	0.110175	0.0620407	0.104811	0.06204	0.169262	0.0620403	0.287339	0	0.229726	0.0620402	0.105291	0	0.107556	0.0620401	0.132288	0.06204	0.160791	0	0.104285	0.062041	0.0619451	0.0562708
12	0.247136	0.0699832	0.179937	0.0699821	0.203238	0.0699834	0.137989	0	0.102261	0.0699832	0.211276	0.0345476	0.667096	0	0.139385	0	0.160401	0.0699823	0.121678	0.069983	0.116661	0.0699839	0.105473	0.0699832	0.171453	0.0699832	0.287232	0	0.239702	0.069983	0.105245	0	0.105522	0.069983	0.14231	0.0699834	0.160718	0	0.104053	0.069984	0.0647658	0.0637447
13	0.241355	0.0926609	0.174189	0.0926611	0.197479	0.0926606	0.137928	0	0.0965463	0.0926609	0.222051	0.09266	0.666787	0	0.139321	0	0.15466	0.0926599	0.115955	0.092661	0.11094	0.0926609	0.0997577	0.0926609	0.165707	0.0926609	0.287125	0	0.233924	0.0926609	0.105198	0	0.0998061	0.0926609	0.136577	0.0926609	0.160644	0	0.0983382	0.0926607	0.0601748	0.0842046
14	0.230306	0.0495557	0.163173	0.0495567	0.18645	0.0495557	0.137867	0	0.0855631	0.049556	0.223122	0.0495545	0.666478	0	0.139256	0	0.14365	0.0495554	0.104963	0.049556	0.0999508	0.049556	0.0887731	0.0495559	0.154692	0.0495555	0.287018	0	0.222877	0.049556	0.105151	0	0.0888214	0.049556	0.125578	0.0495527	0.160573	0	0.0873542	0.0495543	0.0509123	0.046775
15	0.214679	0.0258758	0.147579	0.025876	0.170845	0.0258759	0.137804	0	0.0700028	0.025876	0.211051	0.0258747	0.66617	0	0.139192	0	0.128063	0.0258757	0.0893933	0.025876	0.0843842	0.0258758	0.0732113	0.025876	0.1391	0.0258757	0.286914	0	0.207253	0.025876	0.105104	0	0.0732595	0.025876	0.110004	0.0258743	0.160508	0	0.0717939	0.0258745	0.0374894	0.0262122
16	0.204543	0.0258638	0.137473	0.025864	0.160729	0.0258642	0.137741	0	0.0599325	0.0258641	0.200926	0.0258644	0.665862	0	0.139127	0	0.117967	0.025864	0.0793141	0.025864	0.0743076	0.0258641	0.0631396	0.0258641	0.128999	0.025864	0.286807	0	0.19712	0.025864	0.105057	0	0.0631878	0.025864	0.0999212	0.0258652	0.160447	0	0.0617251	0.0258629	0.0287565	0.0262005
17	0.202137	0.0258523	0.135096	0.0258521	0.158343	0.0258523	0.137678	0	0.0575917	0.0258521	0.198532	0.0258536	0.665553	0	0.139063	0	0.115599	0.0258521	0.0769643	0.0258521	0.0719604	0.0258522	0.0607973	0.0258521	0.126628	0.0258524	0.286698	0	0.194715	0.0258521	0.10501	0	0.0608454	0.0258521	0.0975668	0.0258541	0.160388	0	0.059386	0.0258534	0.026735	0.0261889
18	0.198335	0.0316091	0.131324	0.031609	0.154561	0.0316089	0.137615	0	0.0538548	0.0316088	0.194745	0.0316072	0.665245	0	0.138999	0	0.111836	0.031609	0.0732183	0.031609	0.0682169	0.0316091	0.0570587	0.031609	0.122861	0.0316088	0.286587	0	0.190915	0.031609	0.104964	0	0.0571069	0.031609	0.0938138	0.0316097	0.160327	0	0.0556509	0.0316095	0.023501	0.0311857
19	0.19239	0.0167366	0.125408	0.0167366	0.148637	0.0167366	0.137552	0	0.0479752	0.0167367	0.188814	0.0167381	0.664938	0	0.138934	0	0.105929	0.0167367	0.0673295	0.0167366	0.0623304	0.0167366	0.0511774	0.0167366	0.116951	0.0167368	0.286472	0	0.184972	0.0167366	0.104917	0	0.0512255	0.0167366	0.0879169	0.0167366	0.160264	0	0.0497724	0.0167368	0.0184063	0.0182704
20	0.185487	0.0038616	0.118534	0.0038617	0.141755	0.00386156	0.137489	0	0.0411369	0.00386165	0.181924	0.00386161	0.66463	0	0.13887	0	0.0990635	0.00386171	0.0604819	0.0038617	0.0554853	0.00386167	0.0443373	0.00386169	0.110082	0.00386165	0.286353	0	0.17807	0.00386171	0.10487	0	0.0443854	0.00386171	0.0810611	0.00386159	0.160199	0	0.0429347	0.00386145	0.0124791	0.00708934
21	0.180486	0.00385984	0.113562	0.00385992	0.136776	0.00385992	0.137426	0	0.0362013	0.00385987	0.176929	0.00385994	0.664322	0	0.138806	0	0.0941007	0.00385993	0.0555369	0.00385991	0.0505428	0.00385989	0.0393998	0.00385991	0.105116	0.00385992	0.286235	0	0.17307	0.00385992	0.104823	0	0.0394478	0.00385992	0.0761085	0.00385985	0.160131	0	0.0379994	0.00385997	0.00820395	0.00708616
22	0.179119	0.00385823	0.112223	0.00385813	0.135429	0.00385824	0.137363	0	0.0348981	0.0038582	0.175564	0.00385816	0.664015	0	0.138742	0	0.0927704	0.00385814	0.0542246	0.00385813	0.049233	0.00385816	0.038095	0.00385813	0.103781	0.00385818	0.286117	0	0.171703	0.00385813	0.104776	0	0.0381428	0.00385813	0.0747884	0.00385822	0.160061	0	0.0366965	0.00385825	0.00708296	0.00708297
23	0.178987	0.00385645	0.112119	0.00385636	0.135318	0.00385649	0.1373	0	0.0348309	0.00385642	0.175434	0.00385644	0.663708	0	0.138677	0	0.0926761	0.00385635	0.0541482	0.00385635	0.0491592	0.00385638	0.0380261	0.00385637	0.103682	0.0038564	0.286001	0	0.171573	0.00385635	0.10473	0	0.0380738	0.00385635	0.0747039	0.00385652	0.159989	0	0.0366292	0.00385659	0.00703514	0.00707976
24	0.178991	0.00385466	0.112152	0.00385457	0.135343	0.00385473	0.137236	0	0.0348994	0.00385464	0.175443	0.00385473	0.663401	0	0.138613	0	0.0927177	0.00385457	0.0542078	0.00385459	0.0492211	0.00385462	0.038093	0.00385459	0.103719	0.00385462	0.285886	0	0.171578	0.00385456	0.104683	0	0.0381407	0.00385456	0.0747547	0.00385476	0.159916	0	0.0366976	0.00385486	0.00710522	0.00707652
25	0.179452	0.00333917	0.112642	0.00333921	0.135827	0.00333913	0.137173	0	0.0354252	0.0033392	0.175916	0.00333892	0.663094	0	0.138549	0	0.0932168	0.00333918	0.0547248	0.00333921	0.0497404	0.00333921	0.0386173	0.00333921	0.104213	0.00333921	0.285769	0	0.17204	0.00333921	0.104636	0	0.0386649	0.00333921	0.0752627	0.00333919	0.159845	0	0.0372234	0.00333915	0.00757249	0.00662725
26	0.179602	0.0055515	0.11282	0.00555149	0.135998	0.00555145	0.13711	0	0.035639	0.00555143	0.176077	0.00555137	0.662787	0	0.138485	0	0.0934038	0.00555146	0.0549297	0.00555149	0.0499478	0.00555145	0.0388295	0.00555148	0.104395	0.00555146	0.285652	0	0.172191	0.00555149	0.104588	0	0.0388771	0.00555149	0.0754588	0.0055514	0.159774	0	0.0374372	0.0055514	0.00776878	0.00854649
27	0.753142	0.00643405	0.274802	0.00643405	0.740021	0.00643408	0.727285	0	0.164859	0.006434	0.275091	0.00643407	0.683164	0	1.19626	0	1.11356	0.006434	0.304203	0.00643404	0.698524	0.00643402	0.183021	0.00643405	0.155347	0.00643401	0.287294	0	0.454237	0.00643404	0.145159	0	1.00744	0.00643404	0.904968	0.00643402	0.170562	0	0.217345	0.00643406	0.415681	0.00931115
28	2.85671	0.00183745	0.869604	0.00183745	2.95528	0.00183746	2.89088	0	0.642746	0.00183749	0.63912	0.00183752	0.758677	0	5.07395	0	4.85419	0.00183744	1.21892	0.00183745	3.07699	0.00183747	0.712518	0.00183745	0.343139	0.00183747	0.293618	0	1.48924	0.00183745	0.294009	0	4.55886	0.00183745	3.94672	0.00183749	0.210301	0	0.877771	0.00183749	1.91214	0.00531826
29	6.48885	5.74256	1.89678	1.62667	6.78038	6.04716	6.62645	5.90238	1.47439	1.32964	1.2679	0.997152	0.889276	0.206834	11.7689	10.5784	11.3127	10.2083	2.79842	2.49932	7.18369	6.49233	1.62691	1.44843	0.667593	0.516341	0.304621	0.0175581	3.27645	2.82759	0.55104	0.406182	10.6907	9.69212	9.19867	8.30176	0.278964	0.108592	2.01823	1.80558	4.49709	4.08838
30	11.6492	11.4781	3.35697	3.25	12.215	12.0872	11.9326	11.7993	2.66052	2.65804	2.16225	1.99165	1.07491	0.413476	21.2786	21.1469	20.4877	20.4054	5.04314	4.99449	13.0181	12.9769	2.9269	2.89368	1.12963	1.03039	0.320301	0.035101	5.81622	5.65073	0.916151	0.812004	19.4016	19.3734	16.6599	16.5942	0.376522	0.217095	3.63937	3.60769	8.17144	8.17144
31	17.3793	17.2083	4.97875	4.87183	18.2497	18.1225	17.8242	17.6908	3.98772	3.98526	3.15583	2.98537	1.28105	0.619927	31.8374	31.7057	30.6753	30.593	7.53598	7.48736	19.4967	19.4554	4.3708	4.33759	1.64315	1.54395	0.337728	0.0526338	8.63667	8.47126	1.32154	1.21744	29.074	29.0458	24.9447	24.8792	0.484854	0.325492	5.43999	5.40822	12.2545	12.2545
32	24.6794	22.9333	7.04499	6.49217	25.9382	24.1517	25.3298	23.5775	5.68738	5.31127	4.42186	3.97811	1.48701	0.826187	45.2887	42.2547	43.6539	40.7712	10.7119	9.97791	27.7503	25.9281	6.21039	5.78017	2.29749	2.05704	0.359965	0.0701549	12.2299	11.2892	1.72656	1.62251	41.3963	38.7094	35.4994	33.1565	0.593088	0.433795	7.73425	7.20731	17.4589	16.3376
33	34.0263	28.6529	9.69073	8.11106	35.7829	30.1753	34.9398	29.4582	7.86129	6.63785	6.04314	4.97009	1.69287	1.03226	62.5113	52.7941	60.2713	50.94	14.7783	12.4662	38.318	32.3949	8.56593	7.22142	3.13549	2.56965	0.388467	0.0876616	16.8308	14.1045	2.13135	2.0272	57.1734	48.3639	49.0136	41.4263	0.701265	0.542011	10.672	9.00531	24.1222	20.4206
34	41.8398	50.1193	11.9025	14.1878	44.0129	52.7861	42.9732	51.528	9.68004	11.6109	7.3987	8.69408	1.89861	1.23813	76.9084	92.347	74.1627	89.1038	18.1778	21.8057	47.1522	56.6649	10.5351	12.6316	3.83607	4.49481	0.412274	0.153349	20.6769	24.6714	2.53585	2.43153	70.3623	84.5976	60.3111	72.4624	0.809374	0.650115	13.128	15.7523	29.6923	35.7168
35	49.424	50.0961	16.1447	14.1813	56.6855	52.7623	53.3732	51.5041	12.8279	11.6055	9.3781	8.69069	2.10399	1.44382	94.9989	92.3043	97.3766	89.0625	23.5019	21.7956	53.5776	56.6389	13.1943	12.6258	5.37581	4.49274	1.84903	0.153289	25.5682	24.66	2.93975	2.83547	82.7069	84.5585	72.8929	72.4306	0.917315	0.758129	18.5008	15.7453	36.4767	35.7005
36	53.5331	50.0729	27.7938	14.1747	70.6339	52.7388	62.8552	51.4807	21.2445	11.6001	11.8926	8.6873	2.30919	1.64933	111.368	92.2616	126.63	89.0213	30.8072	21.7855	54.2134	56.6127	19.7878	12.62	7.22875	4.49071	5.2195	0.153227	31.5971	24.6486	3.02458	3.23905	87.597	84.5194	83.4806	72.3979	0.940839	0.86605	27.396	15.7385	43.7024	35.6843
37	56.7787	63.076	52.3235	38.8093	79.6684	113.272	77.578	90.874	41.9024	28.4886	14.9612	17.5775	3.72872	1.85464	121.856	157.382	154.806	209.442	40.4359	47.6869	57.5095	49.8192	37.2504	23.3752	9.54311	14.2531	9.95691	14.3296	46.2295	42.6295	2.61535	3.64226	90.0788	101.896	96.5318	107.355	0.872467	0.973855	38.3867	49.7132	54.4567	58.7421
38	68.8689	48.1496	81.8237	83.566	95.1698	68.8497	120.667	58.7024	75.8723	62.6744	20.6415	15.3102	9.66205	2.05975	144.062	108.092	206.635	142.91	59.8323	42.384	64.9117	50.1627	66.7298	55.2505	18.3964	4.83564	19.6021	10.1663	76.6525	44.4633	2.3141	0.858136	105.623	68.434	125.398	89.1483	1.01351	0.238392	57.5427	41.3562	76.0722	54.3026
39	81.77	85.8206	99.2456	143.845	95.4092	116.319	165.692	186.759	105.194	133.075	29.0103	28.3483	20.9068	14.4116	157.07	170.916	236.17	281.122	77.9264	83.7793	64.235	100.42	92.0514	116.216	26.9742	27.0673	30.7681	30.8402	100.147	137.991	2.46359	1.63751	114.678	136.29	147.79	175.112	1.40486	0.834011	69.6577	82.9748	92.5766	112.256
40	109.992	111.42	109.543	93.0668	96.2866	101.81	214.992	256.936	119.136	148.845	44.3187	32.7262	34.1319	39.5107	177.459	183.272	259.984	287.186	96.6369	112.437	62.8929	57.6492	103.037	134.76	33.3487	55.3985	46.6005	45.4614	117.65	139.987	4.00913	2.4941	114.602	153.716	165.762	189.905	2.57409	2.22308	75.2209	95.2444	103.818	124.236
41	173.576	98.5115	112.2	97.965	105.727	74.2379	279.204	224.954	124.961	104.221	59.6377	67.1274	45.5784	51.3401	211.257	179.199	275.14	254.796	124.627	94.8105	66.8962	36.796	109.649	80.1943	41.3617	21.6935	66.2401	59.9277	125.576	97.3299	6.27326	6.64801	106.972	88.7003	172.811	158.732	4.88575	2.69824	77.5109	61.0039	113.992	91.5726
42	248.254	261.36	120.826	117.784	120.524	113.066	340.468	306.787	132.949	98.6671	72.3812	84.3008	53.572	51.9743	258.302	242.762	289.612	261.109	156.264	147.415	88.7524	58.6756	113.444	91.6567	44.5999	49.9016	87.4414	89.7193	122.61	129.547	9.42209	9.44833	99.93	67.3607	160.612	171.105	7.66642	8.56709	75.7456	72.5992	124.522	109.037
43	317.595	391.428	131.103	153.574	139.827	168.679	375.808	500.781	144.272	178.275	84.849	75.2466	60.7352	53.923	321.633	326.326	311.508	327.82	188.63	216.231	119.828	159.77	113.088	162.308	54.2958	46.9099	106.357	108.431	123.392	137.798	13.8346	10.4818	107.191	107.021	138.721	166.319	10.7138	10.4672	80.3529	81.5486	138.04	161.414
44	358.263	365.916	134.945	129.26	155.303	152.836	394.657	392.988	157.258	163.904	94.6466	84.9164	66.295	70.3304	375.753	402.946	333.515	358.121	211.398	227.15	156.42	148.781	112.634	108.246	71.0127	73.5974	110.226	137.905	121.015	111.982	17.843	19.8134	122.732	143.692	114.665	92.427	11.6461	14.9012	85.6858	88.1485	150.88	155.591
45	354.951	359.163	118.788	143.675	155.287	163.842	376.015	330.283	149.575	162.599	101.241	127.757	69.7058	79.4957	397.666	443.667	347.496	333.939	216.315	215.533	178.22	181.764	97.836	84.45	100.879	65.8514	102.214	104.66	107.958	123.389	22.6666	24.6775	131.365	134.67	87.3277	81.5043	11.1034	12.3593	82.6832	96.0766	151.332	152.714
46	333.802	342.182	97.4742	93.2383	173.777	144.373	344.754	374.284	131.721	127.527	113.628	92.6765	72.6295	61.0717	389.987	385.56	347.012	353.481	212.899	208.958	194.402	197.569	80.3356	87.6614	127.308	162.279	87.7322	73.7175	99.5566	83.8257	29.188	21.3499	119.123	131.929	71.3321	67.5054	10.5912	5.70191	73.5461	75.2042	144.29	147.177
47	308.352	310.316	77.7984	56.7741	213.409	153.417	329.43	331.2	112.027	106.418	119.436	121.198	70.7144	74.1711	353.928	363.164	341.091	358.151	207.958	208.712	204.651	213.673	70.3367	68.0932	154.335	156.282	77.3654	67.4561	94.9303	88.9302	34.1126	39.5722	92.0484	112.178	63.233	62.4246	10.385	11.0824	61.3774	53.1471	134.837	137.284
48	283.024	272.603	65.1441	61.2448	289.288	352.609	313.059	291.143	94.2156	95.5418	127.404	138.65	66.0055	76.7611	315.095	315.839	332.317	322.934	203.192	212.796	205.66	213.445	65.9079	54.2261	164.883	173.394	75.2924	81.0245	101.971	92.2058	38.0277	42.7645	66.8584	37.1269	58.2885	56.368	11.8154	11.7108	55.407	48.5133	126.16	121.504
49	260.62	255.688	62.0301	69.8855	391.529	234.544	287.964	304.986	91.2762	78.728	137.949	124.843	56.9738	55.7408	288.577	255.404	317.401	317.252	200.83	182.305	202.106	198.467	68.9724	58.6304	163.221	164.628	77.5952	73.6315	109.31	117.69	37.8686	38.9153	49.796	35.5183	66.5607	53.3295	13.7087	13.9205	58.2227	45.7337	122.168	113.08
50	244.932	250.036	62.4982	56.0538	358.706	772.35	270.059	282.068	110.495	65.8215	160.151	153.825	42.3967	41.2947	271.764	272.269	313.596	306.573	195.506	212.301	202.597	190.358	74.0055	88.5471	154.09	167.415	76.0958	84.0747	104.604	137.352	35.9364	34.5524	53.2405	43.4551	99.6694	55.6863	18.0072	12.9662	59.2565	85.4904	125.662	122.771
51	239.022	218.617	60.5726	63.2987	330.464	135.227	261.578	205.221	141.371	165.795	192.512	143.744	28.2458	25.5515	269.153	271.869	323.073	290.29	198.204	179.353	207.605	200.886	75.8342	84.2159	147.098	127.105	74.5793	69.0485	93.808	76.5108	40.2294	28.1256	65.9259	75.8426	134.06	161.458	22.1359	21.4957	63.5175	49.4559	134.756	131.447
52	230.551	243.41	59.284	58.0326	217.853	187.494	243.099	295.363	183.245	181.516	186.015	334.733	16.858	13.7522	269.933	268.322	323.619	374.51	194.24	211.21	208.076	239.515	70.1528	68.4423	139.011	142.126	72.8279	72.4235	77.327	68.0333	51.8392	44.6494	77.7322	82.0966	152.386	218.361	21.6145	37.7602	61.1402	61.9143	140.101	155.652
53	212.103	233.966	55.2423	61.7446	155.147	148.603	236.788	222.368	206.423	232.994	176.452	112.441	8.79676	5.23649	271.319	268.198	320.546	322.275	190.37	191.6	204.947	195.113	61.8823	56.1595	133.992	140.977	74.537	67.8735	69.9321	67.0091	63.3168	76.1375	82.0654	86.3508	154.875	125.223	18.8921	13.2654	60.4355	64.1551	141.137	141.497
54	175.139	197.765	50.1672	47.515	138.307	148.019	218.053	219.693	215.789	218.847	131.666	128.843	4.01465	1.96278	274.884	269.988	296.335	296.545	183.674	177.169	186.847	195.248	55.8624	55.7962	125.671	127.816	76.0558	83.1205	69.4144	70.1203	70.2611	85.7062	79.5928	82.0883	142.034	120.692	12.0005	8.20814	61.7033	57.5196	135.003	135.312
55	131.611	100.305	44.2164	41.9433	114.139	123.965	195.864	194.837	215.566	209.176	108.13	83.0398	1.87532	0	269.427	289.266	265.046	265.41	176.106	177.236	167.241	168.473	52.5755	53.2078	107.911	116.045	77.2431	77.7136	68.2982	74.0551	72.9601	53.3613	73.4077	76.3777	137.565	148.527	6.94374	7.88899	58.6314	65.0046	126.44	126.693
56	87.6364	87.4886	39.5257	39.3637	92.3174	72.7149	170.695	185.423	204.84	213.358	98.8802	115.369	1.08954	0.653654	253.801	272.606	237.803	230.015	170.103	169.023	150.828	138.283	49.8114	49.4084	82.1901	87.3623	75.4421	75.4205	65.5645	61.2985	66.3697	83.0492	67.7217	60.6486	137.819	149.44	5.33151	2.36571	53.5774	56.9836	116.543	118.375
57	59.3135	52.2633	36.2944	35.8268	71.9568	72.2946	143.791	135.049	182.75	212.007	91.6716	94.4943	1.00181	0	236.418	206.408	214.397	215.386	159.777	173.157	135.071	138.175	46.348	46.8253	51.4469	53.8889	75.1076	71.7192	58.5111	66.3897	63.3749	60.12	63.5867	63.0832	128.391	133.31	3.54246	5.35989	47.6509	43.1479	104.68	108.552
58	40.1864	36.7226	33.5027	34.3183	61.7439	56.5926	113.066	111.747	155.902	137.141	81.3307	77.192	0.892561	0.653049	215.817	217.911	201.301	185.118	150.432	138.253	123.112	126.104	42.1026	43.4702	25.8878	6.97873	78.9253	68.8665	52.8658	45.8901	59.1032	52.8782	63.4925	61.1657	112.155	106.727	2.42746	1.89094	43.8095	37.5679	93.5288	87.1295
59	27.4976	20.5069	31.392	27.9107	55.5424	56.7012	82.2659	89.141	124.722	118.005	71.529	66.5035	0.892108	0	202.473	215.082	189.585	196.307	139.116	138.883	111.746	108.288	37.9713	37.392	8.80499	2.16148	82.0952	94.522	46.3835	46.5288	55.3757	56.5638	63.7728	66.0918	94.6995	96.0757	1.32374	0.315026	43.0476	43.9826	82.8365	82.6289
60	19.0659	20.6701	27.9815	33.1154	51.4171	48.5261	55.0568	48.0599	103.403	99.6188	67.2896	61.0724	0.956839	0	193.869	179.129	179.325	190.625	129.557	134.018	101.581	98.8726	34.7871	30.7811	2.94321	2.45509	83.1989	84.0557	41.8477	42.2194	53.4989	54.7873	61.9287	66.3644	81.0804	75.1116	0.519724	0.157445	43.207	48.2592	74.9186	74.7534
61	14.0978	13.2572	24.6137	22.7768	46.9081	50.3154	32.0414	22.3998	91.7419	88.8715	64.1487	73.0554	1.06503	0.652143	179.912	184.633	170.83	154.124	120.369	121.097	97.8046	90.1352	32.6379	34.8355	2.69276	2.25775	72.7044	86.5598	39.399	36.76	49.284	54.662	58.1302	57.9831	69.4737	71.8812	0.403883	0	41.7342	40.8458	68.8311	67.7821
62	11.2792	7.05581	19.9571	20.9579	42.8287	41.5035	17.3864	11.8691	85.158	79.2617	62.8292	58.9952	1.17332	0.651841	165.245	175.831	158.326	164.439	109.565	106.158	98.8994	96.4666	32.5027	29.3746	2.75707	3.13979	54.7738	53.2682	37.9021	36.2487	44.2551	38.3796	53.197	49.946	61.2269	55.196	0.42469	0.471925	37.5338	39.2788	63.6933	61.6179
63	9.47235	9.46073	16.6894	12.2288	38.059	36.833	10.0283	10.3807	78.4968	85.1041	57.8146	58.2977	1.06433	0.651544	147.661	143.758	144.796	153.284	96.6342	100.92	97.6103	108.047	30.9935	35.3408	2.63184	2.84412	33.8559	32.6791	36.5182	38.5376	36.5767	41.0359	47.7027	50.0911	52.0996	58.7944	0.424585	0.471715	33.5564	30.6797	57.791	61.2731
64	8.45979	11.0038	13.7973	16.1558	33.7484	35.3959	6.61801	5.39005	70.9067	76.3573	50.8327	57.934	0.955235	0	125.622	127.363	127.955	133.505	84.2006	86.0037	86.473	103.947	29.3167	28.4409	3.84485	2.15663	21.3603	0.844924	33.6388	37.6967	29.2209	29.1951	43.6439	43.8819	47.0639	40.8033	0.372043	0	28.8013	31.2783	51.1831	53.7181
65	7.08194	6.35863	12.4097	11.4739	31.8127	25.6957	4.51754	2.82847	63.2914	53.8636	45.043	36.1294	0.8896	0	108.35	98.7438	114.326	89.6894	74.7182	63.2015	73.4459	62.9623	26.3198	26.3468	7.07175	1.37177	15.2953	17.7362	30.5299	26.8197	22.3876	20.4481	41.554	34.923	47.1989	35.635	0.261861	0.157096	24.3772	24.4309	45.5661	39.1697
66	4.63376	4.29438	11.1296	9.66335	29.8359	33.5567	3.0879	3.36567	54.9455	55.3003	36.5913	41.346	0.824144	0.65064	95.296	92.7164	103.493	110.296	67.8393	68.3544	68.398	34.6029	23.203	23.1141	9.24349	17.3351	14.54	20.8243	28.6001	23.6826	18.1985	10.9902	40.3752	42.4336	52.5179	54.1267	0.256482	0	20.6564	18.0413	41.5727	39.1172
67	2.50213	1.88866	9.11513	11.3572	32.7833	27.6075	2.35981	2.55672	49.0618	52.7822	28.8347	29.3521	0.823843	0	87.0198	88.1893	98.9678	99.7949	65.2357	65.6096	69.1393	88.6024	20.9173	19.7837	10.3745	11.2577	12.7085	12.3779	33.2498	29.9183	14.8127	20.1234	39.9075	41.8099	61.3198	64.3258	0.256391	0.156982	17.8586	16.1015	39.8231	42.3745
68	1.15046	0.171617	7.04985	7.42651	38.8115	30.0461	1.84307	0.807023	44.228	40.9366	19.3646	21.4176	0.715102	0	80.2168	78.5051	88.7267	101.141	61.7855	66.1216	76.8367	83.1413	19.7491	18.6015	7.37419	9.39348	7.83892	5.90544	48.2515	32.2048	11.8867	14.2652	36.8157	41.7572	66.777	72.7804	0.240619	0.156918	15.867	18.7667	38.3127	40.2453
69	0.406167	0	4.78054	2.75714	44.4515	57.6202	1.2147	1.47888	38.9796	39.0665	11.3433	4.88901	0.649737	0	70.3933	78.3331	74.6634	69.1657	57.1577	55.1006	72.2513	77.729	19.4515	18.4924	3.78065	0.0978044	3.6934	2.24892	62.6009	75.2192	7.47132	5.64192	32.8902	27.8141	65.7917	66.9128	0.214389	0	14.8029	12.7417	35.0331	34.4289
70	0.18862	0	2.9649	2.33189	52.3714	45.8722	0.824462	0.806288	35.8168	32.5821	6.98323	2.19083	0.649437	0	62.6388	54.6864	58.1112	55.8292	50.813	50.7893	53.494	68.0595	18.7276	22.3681	1.08926	0.0977611	1.49934	0	70.7949	90.9436	3.12581	0.102534	28.6693	28.3714	56.1139	68.8975	0.172467	0	12.8412	13.3472	29.9316	31.8799
71	0.171379	0	2.38736	2.01298	52.8153	59.5158	0.537478	0	32.4799	36.4826	6.17661	6.40166	0.649138	0	55.13	50.3208	44.0356	42.939	43.9536	46.7774	32.4439	22.9872	17.7158	15.8312	0.143331	0	0.58066	0	68.1128	65.4688	0.776006	0.204984	26.1883	25.5761	44.7445	36.6551	0.156704	0	10.6605	11.9912	24.7263	23.8125
72	0.205527	0	2.37912	2.22384	48.8547	57.6904	0.322247	0	30.3636	28.5783	6.11378	10.7788	0.648839	0	48.8946	57.6184	33.9933	31.2771	38.1779	34.4024	13.3484	1.28635	15.3691	17.162	0.133485	0	0.355656	0.280778	54.8635	56.4181	0.194682	0.102445	24.165	26.5694	32.9088	27.7568	0.156633	0	8.44864	7.77646	19.9044	18.7471
73	0.262495	0	2.32524	2.5404	44.2759	34.3689	0.254965	0.402595	27.6834	25.0476	5.98889	3.53565	0.648541	0	46.0763	37.9428	26.2299	23.5338	32.2201	32.0252	2.73336	0.0443366	14.4459	10.7004	0.123665	0.0976299	0.411632	0	43.5023	36.7205	0.150222	0	22.562	19.022	26.4072	24.3458	0.156562	0	6.13627	5.23577	16.5147	14.3285
74	0.262416	0.342282	2.04933	2.32769	39.3806	37.1867	0.290652	0	23.5039	30.4615	5.64134	2.01987	0.648243	0	42.1592	43.8849	20.3865	22.5683	27.5596	28.6176	0.237938	0.132949	14.4827	14.4723	0.123622	0	0.500262	0	36.2282	33.0987	0.122835	0	20.3196	23.164	25.3239	22.8096	0.156491	0	5.04056	4.14196	14.3865	15.4621
75	0.262337	0	1.5867	1.26906	40.4869	37.3	0.259224	0.134078	20.7418	15.8151	5.77101	8.24538	0.647944	0	42.8973	37.2308	18.1312	12.1466	24.5956	21.4778	0.166818	0	16.4584	15.401	0.107309	0	0.570201	0.560891	34.033	31.2818	0.150041	0	20.2501	16.3612	25.7512	26.9576	0.15642	0	6.17058	3.30575	14.0454	11.9006
76	0.205211	0	1.0151	0.845652	44.3267	44.5473	0.294789	0.134017	17.3449	15.9595	6.61082	7.14897	0.647645	0	46.9665	45.1299	17.3002	16.3903	22.9468	21.7135	0.230182	0.177109	18.5917	19.1339	0.107246	0	0.672885	0.420539	32.3653	34.6232	0.204517	0.102276	20.7271	20.1662	26.9458	27.1538	0.156348	0	8.14696	8.48542	14.1576	13.9412
77	0.170904	0	0.570776	0.422639	48.1388	51.7896	0.455333	0.133955	15.4376	16.1042	6.32315	6.05385	0.647345	0	49.6839	53.0217	17.8613	20.6301	24.3763	21.9491	0.312695	0.354056	19.223	22.8633	0.123441	0	0.672758	0.280284	26.4528	37.9616	0.248755	0.204476	21.1693	23.9676	26.9655	27.3504	0.156275	0	9.249	13.6607	14.2552	15.9818
78	0.170826	0	0.30288	0	51.6678	48.4302	0.589048	0.535591	14.3977	15.0082	5.07444	5.21098	0.647045	0	44.6185	63.4073	17.9673	18.4546	26.9825	26.6507	0.387791	0.309659	17.386	18.0487	0.123398	0.0974198	0.546504	0.560545	18.8998	11.9394	0.248693	0.204386	20.4096	22.453	23.6896	28.7242	0.156203	0	8.64253	9.13519	13.4285	14.5843
79	0.170747	0	0.147826	0	52.8832	56.757	0.695904	0.93685	13.1495	12.7335	3.46251	4.20109	0.711361	0	35.6756	27.4323	15.7056	17.6666	27.4939	34.2914	0.406793	0.442178	12.1742	16.373	0.123355	0	0.457651	0	9.88925	6.21213	0.204345	0.102155	17.469	17.4331	18.1098	20.0631	0.156131	0	6.1576	5.44668	11.1388	11.9651
80	0.170669	0	0.105514	0	54.3961	52.2416	0.833861	0.133776	12.2856	10.793	1.98858	0.671975	0.818753	0	24.5614	16.0735	13.6088	11.0798	25.6548	26.577	0.446376	0.309384	7.53592	1.63321	0.107075	0	0.336094	0	4.83251	3.10463	0.149792	0	13.6353	13.3191	12.4787	6.01646	0.156059	0	3.93262	2.30584	8.74751	6.92674
81	0.170591	0	0.105466	0	54.3131	55.9477	0.73101	1.20348	12.0912	12.3292	0.767245	0	0.818454	0.646148	18.9195	17.2812	12.6666	9.69034	21.5424	19.1148	0.443251	0.441777	3.67586	2.39871	0.0972914	0	0.279928	0	3.50084	2.61321	0.112288	0	11.0297	8.50829	8.01947	6.91236	0.155987	0	2.81303	2.56104	6.98902	6.13629
82	0.170513	0	0.105417	0	52.0974	54.3901	0.761893	0.400976	12.6836	11.9309	0.235085	0	0.818155	0	18.5009	18.7576	13.2046	14.2695	17.1812	16.1178	0.395989	0.529891	2.44967	2.5641	0.0972501	0	0.279827	0	3.56392	2.93851	0.102033	0	9.69404	8.87121	6.71363	7.39292	0.155916	0	2.74751	2.36795	6.33844	6.14908
83	0.170435	0	0.105369	0	46.5451	51.5459	0.77485	0.400797	12.7036	14.4013	0.36908	0	0.710165	0	18.7534	21.4467	15.5119	14.6951	14.3487	15.8165	0.388436	0.132414	2.56402	2.46307	0.0972092	0	0.279736	0	4.07897	4.07937	0.101993	0	9.23271	10.6672	7.22382	5.24898	0.155844	0	2.92233	3.07063	6.2515	6.69278
84	0.170356	0	0.10532	0	39.5205	35.7599	0.85007	0.801234	12.3241	12.6445	0.805019	0	0.645251	0	20.4426	14.2912	17.9268	17.0212	15.2761	8.61429	0.427869	0.264707	2.71684	2.72808	0.0971681	0	0.279649	0	4.69689	5.21918	0.112138	0	9.10662	8.49649	8.04843	8.28416	0.155772	0	3.02032	3.51698	6.52475	5.84923
85	0.170278	0	0.105271	0	32.111	30.3656	1.01435	0.934346	11.8286	10.4669	1.27422	2.01248	0.644953	0	21.4209	23.583	19.8993	21.9359	17.6745	15.7529	0.5893	0.529177	3.27619	2.22802	0.106831	0	0.27956	0	5.66724	3.91257	0.129075	0	8.27558	8.72569	10.4912	8.83237	0.155701	0	3.24486	2.46087	6.95424	6.53582
86	0.1702	0	0.105223	0	26.9531	25.7431	1.08955	1.06733	11.2271	10.9746	1.79361	1.00585	0.644654	0	22.4628	26.1313	22.2152	21.0625	18.974	28.9974	0.706679	0.837486	3.7478	4.48721	0.152061	0	0.279463	0	6.27297	7.16973	0.129034	0.101868	7.33752	7.49008	14.1113	12.7597	0.155629	0	3.31055	3.38626	7.31133	8.22417
87	0.170123	0	0.115682	0	25.8269	23.3002	1.15571	0.933482	10.7691	12.6874	1.56977	3.01625	0.644356	0	23.7047	20.7338	24.0887	23.3824	19.0169	18.1333	0.693244	0.969282	4.30328	4.78415	0.229602	0.0970414	0.279357	0	6.71032	7.49216	0.128992	0	6.80255	5.8562	18.069	19.3033	0.155557	0	3.38802	4.0874	7.61869	7.89167
88	0.170047	0	0.133147	0	28.4043	20.7328	1.34165	0.933051	10.9761	8.31423	1.40729	0.167501	0.644058	0	24.9753	21.128	25.4434	27.2525	15.701	12.9464	0.66798	0.132115	4.51525	3.75249	0.278035	0.29099	0.279246	0	6.90816	6.34911	0.111973	0	6.65488	5.68722	21.9204	23.0848	0.155486	0	3.34534	2.77701	7.704	6.85962
89	0.16997	0	0.143597	0.105078	29.7967	40.5533	2.09996	1.46555	10.8446	11.6528	0.932249	0.837199	0.64376	0	26.0087	30.803	27.6954	26.8951	11.9116	13.7217	0.582481	0.79233	4.12601	5.74231	0.261817	0.290859	0.279133	0	7.30579	5.53256	0.101744	0	6.60862	8.21107	25.1803	24.1074	0.155414	0	2.95465	3.76484	7.61476	8.3832
90	0.169892	0	0.234498	0	30.4267	31.4565	4.37063	2.13074	11.1753	11.4068	0.781067	0.669505	0.643462	0	26.5633	28.5031	30.293	25.7626	10.2282	8.05351	0.81233	0.351991	4.29094	2.25605	0.20357	0	0.279016	0	7.61148	8.6203	0.101702	0	6.79082	6.04747	26.8266	28.4337	0.155342	0	3.0478	1.40327	7.88798	7.1239
91	0.169814	0	0.349846	0.104981	27.7898	26.0744	7.22142	6.65553	10.9638	11.794	0.992672	0.167303	0.643165	0	25.0334	23.5176	32.2309	39.6164	9.44342	7.90342	1.09046	1.01151	4.4267	4.80847	0.12595	0	0.278901	0	7.70071	9.26659	0.10166	0	6.82171	6.70892	27.8152	30.1415	0.155271	0	3.04425	3.95301	8.02719	8.61135
92	0.169735	0	0.35677	0.734527	25.9534	20.6974	8.91369	14.1034	10.273	10.1952	1.07596	1.5054	0.642867	0	23.3415	22.2978	36.6234	28.7516	9.90311	9.70403	1.33766	1.80231	5.15484	4.67365	0.0968205	0	0.278787	0	7.76759	5.68738	0.111771	0	7.72413	5.97548	28.4635	24.0059	0.155199	0	3.51665	3.05909	8.48018	7.70433
93	0.171844	0	0.385196	0.104884	26.2231	27.4584	9.86918	8.37849	9.87349	8.62835	1.23677	1.17046	0.64257	0	24.2557	20.005	38.4209	43.5377	11.3298	11.7954	1.82606	1.23029	5.62647	6.89128	0.134207	0	0.278674	0	7.72549	6.98412	0.491675	0	9.21167	9.72227	27.0986	33.1398	0.155128	0	3.84025	3.91783	8.92825	9.38318
94	0.179784	0	0.420747	0	28.106	28.8526	9.53324	7.97597	10.2522	9.37616	1.31234	0.835723	0.642272	0	26.4176	28.0478	40.6196	41.1958	13.344	12.0823	2.6819	1.80068	6.0938	5.29854	0.271377	0	0.278562	0	8.17094	8.92905	1.81226	0.101536	11.4153	11.1108	27.7477	22.7479	0.155057	0	3.9955	4.29811	9.79558	9.14762
95	0.193548	0.0218711	0.620718	0.459711	29.5782	29.5238	9.80865	9.48542	11.6019	11.4411	1.39743	1.16416	0.641975	0	29.6289	30.0953	41.4163	41.1052	15.7013	15.3557	4.1187	3.92092	6.43327	6.15563	0.508242	0.374301	0.278447	0	8.71387	8.76264	4.0728	3.63022	13.7272	13.5866	28.6493	27.1075	0.154986	0	4.03473	4.06419	10.8907	10.7108
96	0.213131	0.043722	1.02346	0.919	30.3205	30.1927	11.1253	10.9934	13.5332	13.5046	1.65926	1.49234	0.641678	0	32.2738	32.141	41.1007	41.0146	18.6727	18.626	6.08183	6.03918	7.0445	7.01195	0.844715	0.748279	0.278332	0	8.75869	8.59639	7.25571	7.1559	16.0918	16.0602	31.5297	31.4636	0.154915	0	3.86246	3.83053	12.274	12.274
97	0.234884	0.0655527	1.48228	1.37786	30.9901	30.8629	12.6318	12.4999	15.5945	15.5656	1.9872	1.82043	0.641381	0	34.3175	34.1848	41.0103	40.9244	21.94	21.8934	8.19822	8.15566	7.90001	7.86746	1.21832	1.12194	0.278218	0	8.59252	8.4303	10.7789	10.6793	18.563	18.5314	35.8816	35.8159	0.154844	0	3.62895	3.59702	13.8371	13.8371
98	0.258798	0.0873632	1.98655	1.83632	32.8792	31.5316	14.6062	14.0053	18.2346	17.6251	2.38112	2.14819	0.641084	0	37.6837	36.2266	42.5561	40.8342	26.0134	25.1577	10.5961	10.2701	9.05184	8.7222	1.62892	1.49524	0.278108	0	8.76648	8.26435	14.6553	14.1999	21.7227	21.0004	41.573	40.1639	0.154774	0	3.54396	3.36374	15.9213	15.4003
99	0.284148	0.109153	2.52098	2.29436	36.7317	32.2024	17.21	15.5092	21.634	19.6828	2.85229	2.47568	0.640788	0	43.0492	38.2666	46.8353	40.7439	31.1049	28.419	13.2529	12.3827	10.6122	9.57613	2.06409	1.8682	0.278004	0	9.52325	8.09855	18.7704	17.7173	25.7836	23.4671	49.0632	44.5071	0.154703	0	3.72943	3.13063	18.7165	16.9634
100	0.303661	0.152746	2.93272	3.21063	40.4006	45.066	19.4096	21.7033	24.4811	27.5452	3.23571	3.46501	0.640491	0	47.8634	53.5484	51.1316	57.0151	35.3207	39.7682	15.3436	17.3278	11.9429	13.4004	2.39935	2.61427	0.277906	0	10.3229	11.3327	21.9438	24.7931	29.1818	32.8387	55.3858	62.2827	0.154632	0	3.9766	4.38088	21.092	23.7368
101	0.368551	0.152676	3.32427	3.20914	44.5742	45.046	20.6229	21.6932	27.5841	27.5333	3.61211	3.46368	0.652574	0	53.2201	53.5237	58.9637	56.9891	39.9114	39.7498	17.1705	17.3199	13.7165	13.3942	2.60436	2.61312	0.33512	0	11.4804	11.3275	24.729	24.7841	32.4403	32.8235	61.9595	62.2539	0.155557	0	4.67598	4.3789	23.7463	23.7261
102	0.637263	0.152605	3.94334	3.2077	49.3967	45.029	18.2246	21.6835	32.5327	27.5224	4.12635	3.4627	0.716219	0	60.3727	53.4989	78.7416	56.9628	47.4853	39.7314	19.2167	17.313	17.566	13.388	2.52055	2.61191	0.63105	0	13.426	11.3222	28.2831	24.7736	36.0614	32.8086	71.0314	62.2259	0.160631	0	6.81648	4.37695	28.0219	23.7157
103	1.11476	0.664616	4.8968	4.23006	55.7941	51.8902	12.7813	15.8483	40.0568	35.5896	4.87719	4.2677	0.83139	0.123794	70.5454	64.407	111.536	92.1239	59.1247	52.2115	22.0237	20.3226	23.8309	20.1052	2.23522	2.3062	1.16555	0.57312	16.3588	14.467	33.4297	30.2915	40.9178	38.0162	84.222	76.3691	0.169852	0.00996245	10.4575	8.28049	34.5264	30.6899
104	1.59204	1.94393	5.84982	6.78652	62.1894	69.0542	7.34038	1.28487	47.5778	55.7618	5.62778	6.28082	0.946508	0.433079	80.7133	91.6965	144.315	180.009	70.7588	83.419	24.8292	27.8537	30.093	36.8965	1.95003	1.54401	1.69983	2.00511	19.2902	22.3316	38.5745	44.0942	45.772	51.0497	97.4069	111.749	0.179069	0.0348525	14.097	18.0365	41.0281	48.1303
105	1.98375	1.94305	6.63178	6.78339	67.4363	69.0271	2.87285	1.28429	53.7496	55.7383	6.24374	6.27881	1.04094	0.432878	89.0544	91.6541	171.215	179.926	80.3043	83.3804	27.1306	27.8412	35.2316	36.8795	1.71572	1.54331	2.13842	2.00422	21.6953	22.3213	42.7962	44.0764	49.7533	51.0261	108.225	111.698	0.186622	0.0348364	17.084	18.0287	46.3629	48.1089
106	2.20593	1.94216	7.21154	6.78034	68.2757	69.0023	1.29065	1.28371	58.6224	55.7172	7.13052	6.27662	1.02817	0.432678	90.8359	91.6117	180.893	179.843	84.5282	83.3419	27.7564	27.8289	36.9958	36.8625	2.24229	1.5426	2.13696	2.00355	22.2612	22.311	44.699	44.0612	50.9588	51.0024	111.35	111.65	0.185547	0.0348203	18.602	18.021	48.6539	48.088
107	2.45856	1.94128	8.08011	6.77727	65.9726	68.9791	0.956003	1.28313	66.2674	55.6945	8.96103	6.27466	0.912416	0.432478	88.3692	91.5693	183.382	179.759	87.5233	83.3034	27.4342	27.8167	37.2462	36.8455	3.85051	1.54192	1.75247	2.00293	21.6876	22.3008	46.1165	44.0418	50.7308	50.9789	110.319	111.603	0.176186	0.034805	20.059	18.0129	50.1419	48.0668
108	2.71107	2.89155	8.94828	10.0436	63.6695	60.4099	0.62151	0.0298264	73.9088	84.4295	10.7906	13.1464	0.79672	0	85.9037	82.4345	185.87	189.324	90.517	94.643	27.112	26.6422	37.4964	37.8315	5.45804	7.57579	1.36813	0.56314	21.1143	20.178	47.533	49.4066	50.503	50.1889	109.29	107.868	0.166828	0	21.5155	23.4994	51.6292	53.7059
109	2.96347	2.89021	9.81602	10.039	61.3659	60.3852	0.287169	0.0298127	81.5474	84.3933	12.6195	13.1405	0.681077	0	83.4393	82.3963	188.356	189.236	93.5093	94.5993	26.7899	26.63	37.7466	37.814	7.06485	7.57253	0.983907	0.562927	20.5412	20.1686	48.9488	49.3863	50.2753	50.1656	108.26	107.824	0.157475	0	22.9714	23.4893	53.1159	53.682
110	2.90531	2.88888	10.2377	10.0344	60.6661	60.3586	0.170273	0.029799	81.0024	84.3593	13.8036	13.1355	0.637534	0	82.4519	82.3582	186.714	189.149	93.339	94.5556	27.3711	26.618	38.4062	37.7966	7.25656	7.56918	0.839663	0.562758	20.4181	20.1593	48.7855	49.3665	50.242	50.1424	108.163	107.777	0.153923	0	23.4039	23.4795	53.1202	53.6584
111	2.38501	2.88754	10.5722	10.0297	61.2558	60.3338	0.199256	0.0297858	69.3948	84.3288	15.5122	13.1311	0.637239	0	82.279	82.3201	178.018	189.061	88.9745	94.5118	29.7826	26.6059	40.3588	37.7791	5.85738	7.56571	0.83938	0.562569	20.7422	20.15	46.4371	49.3457	50.4465	50.1193	109.199	107.733	0.153852	0	23.0276	23.4695	51.2577	53.6351
112	1.67515	1.36715	11.0305	11.018	62.071	62.1089	0.238858	0.114835	53.5586	50.412	17.8473	18.1417	0.636945	0	82.0569	81.887	166.176	163.771	83.0316	81.819	33.0798	33.6889	43.0311	43.5291	3.94827	3.47624	0.839095	0.562376	21.1882	21.1171	43.2378	42.5103	50.7341	50.7626	110.63	110.854	0.153781	0	22.5175	22.3874	48.7234	48.228
113	0.965624	0.227753	11.4887	11.7571	62.8868	63.434	0.278451	0.178551	37.7286	24.9892	20.1812	21.8976	0.636651	0	81.8349	81.5542	154.341	144.803	77.0914	72.2987	36.3759	38.993	45.7021	47.8325	2.04002	0.411511	0.838825	0.562164	21.6339	21.8392	40.0398	37.3828	51.0216	51.2387	112.06	113.18	0.153709	0	22.0074	21.5738	46.1903	44.1708
114	0.509603	0.227647	11.6908	11.7517	63.0724	63.4125	0.30895	0.178494	29.2603	24.9813	21.737	21.8886	0.636358	0	81.4047	81.5164	145.738	144.736	73.0394	72.2652	38.2346	38.9771	47.1647	47.8104	1.12636	0.411332	0.829659	0.562004	21.9219	21.8291	38.0679	37.3669	51.0695	51.2149	112.589	113.129	0.154629	0	21.3962	21.5643	44.6022	44.152
115	0.395492	0.227542	11.2929	11.7463	61.4788	63.3863	0.34153	0.178426	35.5342	24.972	22.4087	21.8798	0.636066	0	79.9208	81.4787	138.754	144.669	70.9067	72.2318	37.4398	38.9602	46.3048	47.7883	2.43486	0.411142	0.783361	0.561894	22.0118	21.819	38.0002	37.3515	50.4328	51.1913	110.855	113.08	0.159672	0	19.8604	21.5546	44.4198	44.1327
116	0.395311	0.227439	10.4443	10.837	58.3766	60.061	0.388941	0.22931	51.461	42.0464	22.9493	22.4591	0.635774	0	77.325	78.6985	129.608	134.869	68.7954	69.9707	35.0567	36.407	43.9885	45.3066	5.35148	3.53804	0.699945	0.472534	22.05	21.8608	38.8142	38.2248	49.2119	49.8841	107.337	109.313	0.168838	0.00990298	17.2398	18.7458	44.8351	44.5792
117	0.395131	0.227334	9.59612	8.57325	55.2752	51.7951	0.436334	0.356548	67.3809	84.7227	23.4896	23.9233	0.635481	0	74.7303	71.8088	120.468	110.486	66.6851	64.3717	32.6743	30.0516	41.6732	39.1394	8.26679	11.3508	0.616533	0.249575	22.0881	21.9802	39.628	40.4311	47.9916	46.6536	103.821	99.969	0.178	0.0346445	14.6204	11.7426	45.25	45.7238
118	0.394951	0.227233	8.89896	8.5693	52.7247	51.7744	0.475214	0.356423	80.4463	84.6883	23.9316	23.9134	0.635187	0	72.594	71.7756	112.953	110.435	64.947	64.3419	30.7156	30.038	39.769	39.1213	10.6596	11.3457	0.548014	0.249496	22.1176	21.97	40.2935	40.4153	46.9857	46.632	100.927	99.9288	0.185507	0.0346285	12.4686	11.7373	45.5871	45.7037
119	0.39153	0.22713	8.47659	8.56534	50.1939	51.7526	0.467418	0.356282	81.7722	84.6525	23.9539	23.9028	0.634893	0	69.5946	71.7424	108.45	110.384	62.5174	64.3121	29.9772	30.0242	38.1688	39.1033	10.9903	11.3405	0.514919	0.249398	22.1111	21.9599	40.035	40.3991	45.5769	46.6104	96.6513	99.8883	0.187896	0.0346124	11.4669	11.7319	44.5031	45.6832
120	0.382166	0.227025	7.92758	8.56137	45.4001	51.7293	0.409594	0.356131	73.4938	84.6158	23.6178	23.894	0.6346	0	63.1013	71.7093	102.68	110.333	57.267	64.2824	29.7069	30.0108	35.4108	39.0853	9.72222	11.3352	0.48453	0.249409	22.0745	21.9497	38.7029	40.3828	42.5346	46.5889	87.2475	99.8488	0.18781	0.0345964	10.6216	11.7266	41.1393	45.6631
121	0.371906	0.194503	7.32541	6.63352	40.1402	34.8633	0.34614	0.152565	64.4105	55.4841	23.2506	22.7321	0.634308	0	55.9778	48.8714	96.3526	90.094	51.5073	45.8234	29.4117	29.0911	32.3855	29.3949	8.3309	6.87205	0.451189	0.142486	22.0353	21.8465	37.243	35.7209	39.1976	35.9039	76.929	66.7555	0.187724	0.0345804	9.69434	8.75606	37.4494	33.8402
122	0.361651	0.189014	6.72351	6.30995	34.8829	32.042	0.282713	0.118609	55.3308	50.6123	22.8848	22.5319	0.634017	0	48.8576	45.0498	90.0278	86.6893	45.7503	42.732	29.1168	28.9274	29.3615	27.77	6.94023	6.12621	0.417825	0.124637	21.9961	21.8209	35.7842	34.9351	35.8622	34.1109	66.6142	61.2192	0.187638	0.0345652	8.76757	8.25823	33.7611	31.8589
123	0.348715	0.188927	6.38068	6.30703	33.1254	32.0279	0.862216	0.118561	51.2452	50.5893	22.6851	22.5264	0.640509	0	45.3271	45.029	85.8866	86.6492	42.8111	42.7123	28.8822	28.9145	27.957	27.7572	6.55946	6.12342	0.402819	0.124592	21.9783	21.8108	35.0367	34.923	34.7128	34.0951	61.6361	61.1932	0.186073	0.0345492	8.40463	8.25457	32.0439	31.8448
124	0.315662	0.188842	6.09824	6.30412	35.5901	32.0153	3.29415	0.118511	51.302	50.5669	22.5502	22.5249	0.667344	0	44.0688	45.0081	80.7755	86.6091	41.4591	42.6925	28.4903	28.9023	27.8068	27.7443	7.54702	6.12064	0.403169	0.124543	21.9896	21.8007	34.6906	34.9109	36.1478	34.0794	60.3562	61.1664	0.180071	0.0345332	8.62818	8.25102	31.8423	31.8309
125	0.265197	0.10786	5.71056	5.68251	39.8671	38.9013	7.08125	6.20848	52.1569	51.9554	22.3731	22.2422	0.709234	0.0678365	42.7147	42.8434	73.3733	74.7296	39.8453	40.1093	27.9114	27.9791	27.8311	27.7912	9.19977	8.7803	0.406558	0.130208	22.0152	21.8481	34.2786	34.2586	38.6643	38.1359	59.2374	59.383	0.170785	0.0197241	9.05472	8.939	31.8425	31.8397
126	0.214753	0	5.32306	4.85535	44.1423	48.0794	10.8668	14.3226	53.0114	53.8132	22.195	21.8668	0.751104	0.158212	41.3613	39.9663	65.9746	58.9164	38.2323	36.6743	27.3328	26.7531	27.8554	27.8579	10.8518	12.3246	0.409937	0.13777	22.0408	21.9147	33.8668	33.3875	41.1796	43.5455	58.1191	57.0169	0.161504	0	9.48104	9.85715	31.8426	31.8561
127	0.197194	0	5.58181	4.8531	52.3979	48.0602	13.0848	14.3167	53.3358	53.7887	22.9421	21.8605	0.774878	0.158139	44.3444	39.9478	65.2165	58.8891	39.0089	36.6576	28.0926	26.7414	29.6766	27.845	11.8525	12.3189	1.13345	0.137706	23.195	21.9046	33.8603	33.3746	47.1547	43.5254	63.1769	56.9925	0.167982	0	10.8848	9.85275	33.5841	31.8418
128	0.263827	0	7.66829	4.85087	73.8215	48.0385	11.6874	14.3108	52.3228	53.7641	26.4171	21.8533	0.756481	0.158065	59.9501	39.9293	82.2615	58.8624	46.4947	36.6406	32.7039	26.7301	36.8974	27.8321	11.3749	12.3133	4.01772	0.137643	27.744	21.8945	34.955	33.3655	64.2318	43.5052	86.4439	56.9666	0.219081	0	15.3434	9.84839	40.5524	31.8277
129	0.384255	0.193791	11.0423	10.2782	105.716	99.3426	8.25512	8.79513	50.4685	50.7971	31.8825	30.6445	0.714012	0.0902819	84.6714	79.6967	111.236	105.474	58.6758	56.2402	40.07	38.5819	48.1205	45.8884	10.0834	10.2398	8.50189	7.34851	34.8115	33.2663	36.797	36.3352	89.9533	84.8819	123.002	115.773	0.301646	0.132892	22.1354	20.7735	51.3913	49.2665
130	0.504627	0.451971	14.4147	17.5097	137.595	167.699	4.82422	1.44817	48.615	46.8522	37.3463	42.363	0.671563	0	109.381	132.683	140.197	167.583	70.8513	82.3574	47.4333	54.3771	59.3384	69.9485	8.79245	7.47938	12.9843	16.9562	41.8756	48.4199	38.6377	40.2932	115.663	140.013	159.543	194.126	0.384173	0.309937	28.9246	35.3306	62.2253	72.505
131	0.592645	0.451762	16.8807	17.5016	160.907	167.624	2.31303	1.44756	47.2529	46.8309	41.3419	42.3508	0.640418	0	127.449	132.622	161.371	167.506	79.7517	82.3193	52.816	54.3556	67.5396	69.9162	7.84676	7.47592	16.2629	16.9498	47.0395	48.3975	39.9806	40.2765	134.461	139.948	186.264	194.04	0.444513	0.309794	33.8891	35.3149	70.1457	72.4728
132	2.5077	0.451553	18.7667	17.4935	166.263	167.548	15.2228	1.44695	49.7412	46.8097	47.5802	42.3363	2.36712	0	140.8	132.56	166.898	167.428	85.5805	82.2813	61.3971	54.3318	71.181	69.884	9.88682	7.47247	18.9205	16.9424	48.0003	48.3751	45.2191	40.2636	140.655	139.883	197.917	193.953	1.35815	0.309651	37.1163	35.2997	75.4358	72.4406
133	7.54522	0.451344	21.8786	17.4855	162.416	167.485	51.6046	1.44642	57.4576	46.7881	61.1076	42.3238	6.99543	0	162.356	132.499	165.182	167.351	94.2112	82.2432	80.0977	54.3072	74.52	69.8519	16.067	7.46902	23.4547	16.9353	46.5534	48.3527	58.1527	40.248	142.559	139.819	208.219	193.868	3.74719	0.309508	41.861	35.284	83.3897	72.4082
134	12.5804	19.3462	24.9891	29.1794	158.571	153.253	87.9742	137.896	65.1706	75.7878	74.6311	93.0932	11.6216	17.3602	183.902	213.517	163.467	161.127	102.838	114.719	98.7908	124.509	77.8576	82.4638	22.2443	30.6582	27.9871	33.9608	45.1071	42.9875	71.0818	88.7959	144.463	147.14	218.518	232.739	6.13515	9.27064	46.6036	53.1227	91.3403	102.329
135	17.6133	19.3372	28.0981	29.1659	154.726	153.184	124.334	137.853	72.8802	75.7544	88.15	93.0668	16.2457	17.3523	205.438	213.418	161.752	161.053	111.461	114.666	117.477	124.46	81.1937	82.4262	28.4189	30.6441	32.5173	33.9479	43.6615	42.9676	84.0064	88.7643	146.366	147.072	228.812	232.645	8.52202	9.26635	51.344	53.0988	99.2876	102.284
136	18.6165	19.3283	27.9654	29.1526	149.929	153.115	133.758	137.801	74.2488	75.72	91.1238	93.0351	17.6805	17.3443	208.864	213.319	156.533	160.978	112.445	114.613	121.845	124.407	80.1821	82.3884	30.1578	30.6305	33.0008	33.9322	42.1204	42.9477	87.5997	88.7326	141.944	147.004	226.708	232.544	9.46154	9.26221	51.6936	53.0751	99.6526	102.239
137	15.9153	19.3194	23.9967	29.1391	139.704	153.052	120.878	137.788	69.6134	75.6859	84.725	93.0071	16.7717	17.3363	194.703	213.221	142.57	160.904	105.599	114.56	113.803	124.356	73.2802	82.3506	28.4036	30.6169	29.2892	33.9167	39.0754	42.9279	83.787	88.7023	126.264	146.936	208.516	232.436	9.60225	9.25792	47.3378	53.052	91.6765	102.195
138	12.6302	10.5296	19.1703	16.2256	127.277	119.851	105.212	95.8618	63.9799	60.6444	76.9433	72.2059	15.6676	14.3912	177.492	167.256	125.595	115.531	97.2791	92.3501	104.027	98.2448	64.8896	59.9252	26.2719	24.9267	24.7758	21.8457	35.3745	33.0419	79.1543	76.3373	107.197	95.9467	186.399	173.335	9.77438	9.72664	42.0424	38.8987	81.9801	76.2819
139	9.34658	7.01395	14.3461	11.0605	114.855	106.555	89.5478	79.0815	58.349	54.6168	69.164	63.8734	14.564	13.2103	160.289	148.841	108.628	97.3672	88.9634	83.4491	94.2553	87.7833	56.5027	50.9466	24.1411	22.6458	20.2647	17.0159	31.6753	29.082	74.5235	71.3809	88.1397	75.5433	164.291	149.668	9.94643	9.91125	36.7492	33.2317	72.2879	65.9056
140	7.7149	7.01071	11.6101	11.0554	108.803	106.511	80.6607	79.0574	56.1637	54.5919	65.3515	63.8539	13.963	13.2042	150.195	148.772	98.727	97.3221	84.3383	83.4105	89.3199	87.7441	51.8333	50.923	22.8052	22.6355	17.5313	17.0087	29.7567	29.0685	72.4935	71.3575	77.3327	75.5083	152.242	149.6	10.0449	9.90667	33.9831	33.2169	67.0634	65.8763
141	8.32581	7.00748	10.7584	11.0503	111.788	106.463	77.8883	79.049	60.4037	54.5676	67.0973	63.8317	13.9041	13.1981	145.484	148.703	94.3331	97.2771	83.382	83.3719	90.7678	87.7075	50.8233	50.8995	21.7826	22.625	15.8344	17.0022	30.0436	29.0551	74.7821	71.3329	73.9957	75.4735	150.929	149.531	10.087	9.90208	34.2803	33.2017	66.7855	65.8476
142	10.066	8.87346	10.1563	10.4052	119.607	114.85	75.9251	76.939	69.1646	63.9616	71.7684	68.8391	14.0148	13.3176	140.344	143.199	89.7067	92.3203	83.2867	83.2724	95.2956	92.564	50.6353	50.6997	20.3543	21.0945	13.6465	14.657	31.2853	30.3874	79.8253	76.7428	71.6759	72.9889	152.874	151.621	10.1325	9.95132	35.8497	34.8858	68.1759	67.3401
143	11.8054	13.5403	9.55448	8.80124	127.423	135.872	73.961	71.7093	77.9213	87.4695	76.438	81.3877	14.1256	13.6254	135.208	129.549	85.0824	80.0039	83.1913	83.0818	99.8213	104.756	50.4475	50.2359	18.9267	17.2864	11.4595	8.80874	32.5264	33.736	84.8679	90.2872	69.3571	66.8337	154.818	156.946	10.1781	10.0812	37.4186	39.1143	69.5655	71.1126
144	13.2324	13.534	9.05961	8.79717	133.831	135.814	72.3431	71.6966	85.1044	87.4294	80.2686	81.362	14.2153	13.6191	130.979	129.489	81.2789	79.9669	83.1062	83.0434	103.529	104.709	50.2891	50.2126	17.7531	17.2784	9.66304	8.805	33.5426	33.7204	89.0031	90.264	67.4477	66.8028	156.401	156.873	10.2146	10.0765	38.7037	39.0971	70.701	71.0815
145	13.605	13.5278	8.71007	8.7931	135.801	135.756	67.0511	71.6706	89.6992	87.3901	79.515	81.3337	13.8991	13.6128	125.474	129.429	78.9547	79.9299	82.039	83.0049	103.175	104.666	50.6876	50.1894	16.9853	17.2706	9.34268	8.80141	33.7798	33.7048	92.6518	90.2319	68.9876	66.7719	158.38	156.801	9.72967	10.0719	39.8709	39.08	71.3229	71.05
146	13.3629	13.5216	8.21156	8.78903	135.532	135.697	54.361	71.6509	95.7376	87.3511	74.1947	81.3137	12.9831	13.6065	114.518	129.369	76.0936	79.8929	79.2981	82.9665	99.0444	104.619	51.9063	50.1662	15.9648	17.2628	10.053	8.79844	33.5413	33.6892	98.8076	90.2037	74.7778	66.7412	162.34	156.728	8.40858	10.0674	41.8793	39.0631	72.0188	71.019
147	13.1209	12.6309	7.71328	6.93064	135.262	134.846	41.6743	24.1166	101.774	110.107	68.8768	61.4266	12.0676	10.1896	103.567	88.4424	73.2339	69.2639	76.5586	72.7924	94.9156	89.2496	53.1244	54.801	14.9447	13.4569	10.7634	11.4717	33.3029	32.8378	104.962	113.369	80.5654	88.5431	166.299	171.781	7.08811	5.12535	43.8868	46.6429	72.7145	73.7148
148	12.879	12.6251	7.21523	6.92746	134.993	134.788	28.9912	24.1089	107.807	110.058	63.5585	61.4113	11.1525	10.1848	92.621	88.4015	70.3756	69.2319	73.8203	72.7587	90.7885	89.2138	54.342	54.7758	13.9251	13.4507	11.4737	11.4681	33.0646	32.8226	111.115	113.337	86.3502	88.5021	170.255	171.701	5.76821	5.12299	45.8932	46.6224	73.4098	73.6829
149	12.4777	12.6192	6.98431	6.92426	133.536	134.733	23.987	24.0996	110.315	110.01	60.8579	61.3879	10.6368	10.1801	87.407	88.3606	68.6291	69.1999	71.6025	72.7251	87.4419	89.1747	54.4052	54.7505	13.1327	13.4447	11.4351	11.4654	32.8168	32.8074	110.538	113.302	86.4844	88.4612	170.858	171.622	5.23673	5.12064	45.954	46.6014	72.8057	73.6503
150	11.4234	12.6135	6.83707	6.92105	128.971	134.672	23.1474	24.092	111.209	109.96	58.4706	61.3605	10.0528	10.1754	83.6617	88.3197	66.3599	69.169	67.572	72.6914	81.3391	89.1352	53.0905	54.7251	11.7387	13.4385	10.3973	11.4612	32.2927	32.7922	100.725	113.267	79.5807	88.4202	167.94	171.542	5.11447	5.11828	43.6162	46.58	69.8887	73.6174
151	9.98621	9.53835	6.63732	6.49623	122.759	121.42	22.0042	21.6503	112.447	112.672	55.2193	54.418	9.25721	8.4756	78.5632	77.4343	63.2734	62.5868	62.0815	60.9571	73.0207	71.344	51.3046	50.9249	9.83767	9.36944	8.98124	8.43046	31.5829	31.2877	87.3387	84.6044	70.17	68.2884	163.986	163.154	4.94843	4.7651	40.4319	39.7767	65.9179	65.1407
152	8.54966	7.23346	6.43773	6.17745	116.548	111.476	20.8609	19.8194	113.684	114.691	51.9705	49.2099	8.46203	7.20093	73.467	69.2688	60.188	57.6474	56.5936	52.1575	64.7059	58.0053	49.5196	48.0714	7.93752	6.3194	7.56539	6.15755	30.8734	30.1567	73.956	63.1248	60.7636	53.1955	160.033	156.849	4.78247	4.49992	37.2491	34.6743	61.9489	58.782
153	7.66506	7.23011	6.39709	6.17503	112.758	111.424	20.0611	19.8108	114.728	114.639	49.9377	49.195	7.847	7.19759	70.6502	69.2367	58.3929	57.6207	53.1551	52.1333	59.5362	57.979	48.5174	48.0492	6.83227	6.31647	6.65456	6.1547	30.4415	30.1427	65.4988	63.1014	54.8387	53.1711	157.471	156.777	4.64102	4.49783	35.1393	34.6583	59.5051	58.7555
154	7.77587	7.22677	7.13018	6.17221	113.61	111.376	19.3331	19.8024	117.203	114.586	49.9304	49.1767	6.82628	7.19426	73.8729	69.2047	59.5829	57.5941	53.0923	52.1092	59.7633	57.9535	49.537	48.0269	7.53706	6.31363	6.42647	6.15202	30.5676	30.1288	64.6306	63.0835	54.4213	53.1465	156.794	156.708	4.31769	4.49575	34.1043	34.6429	59.8529	58.7293
155	8.51403	7.62089	8.77995	7.05512	117.632	113.513	18.1679	19.1738	122.144	117.211	51.0523	49.7685	4.9063	6.16366	82.6005	73.8684	63.234	59.5389	54.8749	53.0531	63.1491	59.7561	52.3677	49.534	9.71422	7.47936	6.4275	6.15139	31.0959	30.4055	67.4045	64.5643	56.7955	54.4077	156.763	156.658	3.68057	4.15339	32.9893	34.0378	61.9957	59.8656
156	9.25187	10.0014	10.4289	12.3648	121.653	126.546	17.0032	15.4472	127.084	133.213	52.1747	53.4145	2.9872	0	91.3241	101.995	66.8835	71.335	56.6566	58.8372	66.5339	70.6971	55.1971	58.6828	11.8904	14.4846	6.4286	6.16101	31.624	32.1349	70.1759	73.5232	59.1685	62.0941	156.731	156.713	3.04376	2.11	31.8748	30.4883	64.1376	66.8124
157	9.92314	9.99689	11.9295	12.3592	125.308	126.493	15.9423	15.4405	131.575	133.152	53.1963	53.397	1.24021	0	99.261	101.948	70.2026	71.302	58.2762	58.81	69.6132	70.6667	57.7703	58.6557	13.8707	14.4779	6.42936	6.15857	32.1033	32.1201	72.6948	73.4941	61.3261	62.0654	156.695	156.64	2.46396	2.10909	30.8589	30.4744	66.0848	66.7824
158	10.6136	9.99227	13.8525	12.3535	124.035	126.44	15.1373	15.434	128.841	133.092	53.5092	53.3854	1.3229	0	99.3815	101.901	70.7101	71.269	58.01	58.7828	68.8971	70.6383	57.0041	58.6285	14.8177	14.4712	6.83165	6.15591	31.8907	32.1052	72.5484	73.4647	60.1535	62.0367	153.655	156.569	2.22377	2.10812	33.7491	30.4605	65.6572	66.7527
159	11.9022	9.98788	17.8047	12.3479	116.819	126.382	13.9229	15.4273	116.658	133.031	53.3876	53.3659	3.30371	0	91.8284	101.854	68.8571	71.2361	55.6599	58.7556	63.8148	70.6093	52.2843	58.6014	15.5265	14.4645	7.97273	6.15323	30.8216	32.0903	69.6387	73.4393	54.6989	62.008	145.142	156.496	2.12379	2.10718	42.9636	30.4464	62.5242	66.7227
160	13.3169	14.5484	22.143	26.314	108.905	101.051	12.5907	11.1574	103.291	90.1742	53.2544	52.9784	5.47778	6.99345	83.5431	75.31	66.8266	64.7785	53.0831	50.5281	58.2388	52.7424	47.1068	42.0087	16.3051	16.9836	9.2253	10.1885	29.6497	28.3543	66.4473	63.2399	48.715	42.8254	135.806	126.627	2.01414	1.75687	53.0785	63.0099	59.0883	55.7387
161	14.731	15.3023	26.4793	28.6294	100.994	96.7971	11.2592	10.4422	89.9304	83.0041	53.1205	52.8971	7.65085	8.15525	75.2616	70.8611	64.797	63.6782	50.5075	49.1387	52.6647	49.7474	41.9316	39.2298	17.0833	17.3965	10.4773	10.8564	28.4783	27.7212	63.2563	61.5177	42.7339	39.6148	126.473	121.604	1.90456	1.69785	63.1888	68.4079	55.6539	53.8884
162	15.6452	15.2952	27.4647	28.6162	97.6796	96.7525	10.4844	10.4386	82.9357	82.9662	52.0174	52.8795	8.47619	8.15148	68.1055	70.8283	62.8966	63.6487	48.7034	49.116	49.4812	49.7254	39.4854	39.2116	17.1023	17.3884	11.3641	10.8514	27.928	27.7084	61.8868	61.492	39.5969	39.5965	121.841	121.548	1.81061	1.69712	65.7658	68.377	53.4474	53.8642
163	16.7606	15.2883	23.6047	28.6029	98.7389	96.7102	9.79102	10.4345	79.0935	82.9287	47.8718	52.8577	7.86436	8.14771	68.1055	70.7956	58.991	63.6192	46.159	49.0932	46.8253	49.7038	39.0534	39.1936	15.7853	17.3804	12.6597	10.8464	27.8541	27.6956	62.1938	61.4674	37.8558	39.5781	120.208	121.492	1.63347	1.69633	57.8827	68.3466	50.8438	53.8399
164	18.3806	17.8978	17.2477	18.3879	101.065	100.478	8.82544	8.88437	74.2491	75.1608	41.4454	42.5362	6.73397	6.33261	64.5649	65.1216	53.1008	54.1647	42.4276	43.1064	43.1698	43.8388	38.821	38.8309	13.6765	13.994	14.5726	13.9259	27.8428	27.6853	62.9483	62.6986	35.6551	36.0502	118.472	118.734	1.36754	1.26926	44.7972	47.3222	47.0924	47.8221
165	19.9999	21.3769	10.8937	4.78337	103.39	105.51	7.86015	6.82034	69.4071	64.8243	35.0213	28.7915	5.60411	3.9157	61.0258	57.5733	47.2132	41.5786	38.698	35.138	39.5156	36.0316	38.5888	38.3538	11.5687	9.48516	16.4848	18.0303	27.8315	27.6759	63.7022	64.3416	33.4554	31.3561	116.737	115.079	1.10172	0.700513	31.7176	19.3213	43.3428	39.8126
166	21.1265	21.3672	6.1978	4.78115	105.087	105.462	7.10307	6.81746	65.6416	64.7964	30.3152	28.7805	4.75483	3.91389	58.2641	57.5466	42.8421	41.5594	35.9175	35.1217	36.755	36.0149	38.3552	38.336	9.98638	9.48077	17.723	18.0219	27.804	27.6631	63.8987	64.3147	31.7578	31.3416	115.326	115.026	0.914977	0.700191	22.1754	19.3126	40.5084	39.7946
167	20.9817	21.3573	4.44522	4.77895	105.628	105.415	6.46257	6.81453	62.7272	64.7671	28.9195	28.7682	4.32215	3.91208	56.0597	57.52	41.0706	41.5402	34.7028	35.1055	35.2523	35.9983	37.7818	38.3184	9.19831	9.47638	16.7454	18.0154	27.6548	27.6503	61.0309	64.2858	30.5484	31.3271	113.819	114.973	0.926171	0.699878	19.6503	19.3041	38.9525	39.7765
168	19.93	20.7893	3.60298	4.32647	105.754	105.459	5.53044	6.31398	58.7042	62.5968	28.8851	28.7433	3.91294	3.69203	52.9634	55.8479	39.9842	40.949	33.8183	34.6238	33.7132	35.1657	36.6664	37.7123	8.47641	9.0874	13.7637	16.4134	27.3477	27.4797	54.5278	60.7873	28.9686	30.4736	111.409	113.656	1.07312	0.778536	20.2507	19.6218	37.3436	38.9057
169	18.8791	17.43	2.76114	1.62405	105.88	105.97	4.59873	3.32381	54.6829	49.7291	28.8504	28.6606	3.50391	2.3815	49.8686	45.9539	38.8983	37.4993	32.9341	31.8163	32.1749	30.2552	35.5515	34.166	7.75486	6.77666	10.7832	6.84559	27.0407	26.5211	48.0274	39.9449	27.3895	25.4273	109.001	106.028	1.22	1.25185	20.8508	21.5711	35.7355	33.774
170	17.9218	17.4226	1.99474	1.62332	105.991	105.924	3.75042	3.32237	51.0202	49.7069	28.818	28.6478	3.13145	2.3804	47.0495	45.9327	37.9082	37.4819	32.1279	31.8016	30.7733	30.2412	34.5352	34.1502	7.09773	6.77352	8.06947	6.84242	26.7602	26.5088	42.1085	39.9269	25.951	25.4156	106.804	105.98	1.35365	1.25127	21.3961	21.5612	34.2702	33.7586
171	17.5811	17.4158	1.72398	1.62258	106.012	105.876	3.45053	3.32116	49.7189	49.684	28.8017	28.6356	2.99946	2.3793	46.0462	45.9114	37.5519	37.4646	31.8376	31.7869	30.2732	30.2272	34.1703	34.1344	6.86459	6.77039	7.11058	6.83926	26.6563	26.4966	40.013	39.9096	25.4388	25.4038	106.01	105.931	1.40055	1.2507	21.5846	21.5514	33.7471	33.7432
172	17.5775	17.4081	1.72358	1.62183	105.988	105.828	3.44987	3.31996	49.7076	49.6617	28.7956	28.624	2.99877	2.3782	46.0356	45.8902	37.5433	37.4473	31.8303	31.7722	30.2662	30.2132	34.1624	34.1186	6.86301	6.76728	7.10896	6.83632	26.6502	26.4843	40.0043	39.8931	25.4329	25.3921	105.985	105.882	1.40023	1.25012	21.5797	21.5416	33.7394	33.7279

## Sheet: Excel Table S4
Excel Table S4. Long format of weekly time series data of smoothed laboratory-confirmed cholera rates and trivial derivatives for 20 of 21 governorates in Yemen (excluding the Hadramaut and Socotra island governorate where data were not consistently reported). Smoothed rates (laboratory-confirmed cholera cases per 100,000 persons) and trivial derivative values (Δ rates per epidemiological week) w…
indicators	governorate	order2	1	2	3	4	5	6	7	8	9	10	11	12	13	14	15	16	17	18	19	20	21	22	23	24	25	26	27	28	29	30	31	32	33	34	35	36	37	38	39	40	41	42	43	44	45	46	47
Periods	Abyan	15	1	1	1	1	1	1	2	2	2	2	2	2	3	3	3	3	3	3	3	3	1	1	1	2	2	2	2	2	2	2	2	2	2	2	2	2	2	2	2	2	2	2	2	2	3	3	3
Rate	Abyan	15	0.176945	0.176864	0.176783	0.176703	0.176624	0.176544	0.176463	0.182589	0.199057	0.216314	0.237163	0.247136	0.241355	0.230306	0.214679	0.204543	0.202137	0.198335	0.19239	0.185487	0.180486	0.179119	0.178987	0.178991	0.179452	0.179602	0.753142	2.85671	6.48885	11.6492	17.3793	24.6794	34.0263	41.8398	49.424	53.5331	56.7787	68.8689	81.77	109.992	173.576	248.254	317.595	358.263	354.951	333.802	308.352
Derivative	Abyan	15	-8.06236e-05	-8.07966e-05	-8.06257e-05	-8.01731e-05	-7.9617e-05	-8.008e-05	-8.03971e-05	0.00612599	0.0164677	0.0172573	0.020849	0.00997316	-0.00578103	-0.0110498	-0.0156267	-0.0101357	-0.0024059	-0.00380198	-0.00594511	-0.00690357	-0.00500013	-0.00136769	-0.00013157	3.81473e-06	0.000461232	0.000149228	0.573541	2.10356	3.63214	5.16035	5.73014	7.30005	9.34688	7.81352	7.58421	4.10905	3.24563	12.0902	12.9011	28.222	63.5844	74.6775	69.3416	40.6674	-3.31212	-21.1492	-25.4495
Periods	Aden	16	1	1	2	2	2	2	2	3	3	3	3	3	3	3	3	3	1	1	1	1	1	1	1	2	2	2	2	2	2	2	2	2	2	2	2	2	2	2	2	2	2	2	2	2	3	3	3
Rate	Aden	16	0.109407	0.109357	0.137028	0.247836	0.402636	0.515003	0.559212	0.486412	0.359768	0.273415	0.203844	0.179937	0.174189	0.163173	0.147579	0.137473	0.135096	0.131324	0.125408	0.118534	0.113562	0.112223	0.112119	0.112152	0.112642	0.11282	0.274802	0.869604	1.89678	3.35697	4.97875	7.04499	9.69073	11.9025	16.1447	27.7938	52.3235	81.8237	99.2456	109.543	112.2	120.826	131.103	134.945	118.788	97.4742	77.7984
Derivative	Aden	16	-4.96052e-05	-5.04179e-05	0.0276714	0.110807	0.1548	0.112367	0.0442086	-0.0728	-0.126644	-0.0863531	-0.0695709	-0.0239071	-0.00574736	-0.0110161	-0.0155943	-0.0101058	-0.00237676	-0.0037729	-0.00591567	-0.00687441	-0.0049718	-0.00133915	-0.000103169	3.26834e-05	0.000490103	0.000178018	0.161981	0.594803	1.02717	1.46019	1.62179	2.06624	2.64574	2.21175	4.24227	11.649	24.5298	29.5002	17.4219	10.2972	2.65723	8.62596	10.2766	3.84248	-16.1569	-21.3139	-19.6758
Periods	Al-Bayda	4	1	2	2	2	2	3	3	3	3	3	3	3	3	3	3	3	1	1	1	1	1	1	1	2	2	2	2	2	2	2	2	2	2	2	2	2	2	2	2	2	2	2	2	2	2	2	2
Rate	Al-Bayda	4	0.132802	0.150425	0.215188	0.274048	0.279876	0.270456	0.221252	0.209206	0.215886	0.210118	0.203537	0.203238	0.197479	0.18645	0.170845	0.160729	0.158343	0.154561	0.148637	0.141755	0.136776	0.135429	0.135318	0.135343	0.135827	0.135998	0.740021	2.95528	6.78038	12.215	18.2497	25.9382	35.7829	44.0129	56.6855	70.6339	79.6684	95.1698	95.4092	96.2866	105.727	120.524	139.827	155.303	155.287	173.777	213.409
Derivative	Al-Bayda	4	-5.81915e-05	0.0176237	0.0647629	0.0588597	0.00582813	-0.00942051	-0.0492036	-0.0120463	0.00668065	-0.00576841	-0.00658118	-0.000298582	-0.00575978	-0.0110284	-0.0156053	-0.0101154	-0.00238631	-0.00378225	-0.00592413	-0.00688173	-0.00497885	-0.00134681	-0.000111262	2.51661e-05	0.000483293	0.000171431	0.604023	2.21526	3.8251	5.43458	6.03472	7.68852	9.84472	8.23001	12.6726	13.9484	9.03447	15.5014	0.23945	0.877396	9.44082	14.7966	19.3028	15.476	-0.0160508	18.4898	39.632
Periods	Al-Dhale'e	14	1	1	1	1	2	2	2	2	3	3	3	3	1	1	1	1	1	1	1	1	1	1	1	1	1	1	2	2	2	2	2	2	2	2	2	2	2	2	2	2	2	2	2	2	3	3	3
Rate	Al-Dhale'e	14	0.138673	0.13861	0.138547	0.138486	0.147645	0.179078	0.222014	0.248818	0.233388	0.197226	0.15417	0.137989	0.137928	0.137867	0.137804	0.137741	0.137678	0.137615	0.137552	0.137489	0.137426	0.137363	0.1373	0.137236	0.137173	0.13711	0.727285	2.89088	6.62645	11.9326	17.8242	25.3298	34.9398	42.9732	53.3732	62.8552	77.578	120.667	165.692	214.992	279.204	340.468	375.808	394.657	376.015	344.754	329.43
Derivative	Al-Dhale'e	14	-6.40242e-05	-6.36503e-05	-6.22277e-05	-6.13686e-05	0.0091589	0.0314328	0.0429368	0.0268037	-0.0154302	-0.0361622	-0.0430559	-0.016181	-6.05082e-05	-6.16363e-05	-6.26678e-05	-6.27951e-05	-6.30499e-05	-6.30136e-05	-6.28194e-05	-6.30211e-05	-6.30175e-05	-6.32407e-05	-6.34006e-05	-6.34027e-05	-6.33799e-05	-6.31504e-05	0.590175	2.1636	3.73557	5.30615	5.8916	7.50565	9.60996	8.03338	10.4	9.48203	14.7228	43.0895	45.0242	49.2999	64.2125	61.2637	35.3403	18.849	-18.6416	-31.2618	-15.3236
Periods	Al-Hudaydah	7	1	1	2	2	2	2	3	3	3	3	3	3	3	3	3	3	1	1	1	1	1	1	1	2	2	2	2	2	2	2	2	2	2	2	2	2	2	2	2	2	2	2	2	2	3	3	3
Rate	Al-Hudaydah	7	0.0313402	0.0313258	0.0370866	0.0601671	0.0883717	0.0979742	0.0883345	0.0663028	0.0597512	0.0713051	0.0922207	0.102261	0.0965463	0.0855631	0.0700028	0.0599325	0.0575917	0.0538548	0.0479752	0.0411369	0.0362013	0.0348981	0.0348309	0.0348994	0.0354252	0.035639	0.164859	0.642746	1.47439	2.66052	3.98772	5.68738	7.86129	9.68004	12.8279	21.2445	41.9024	75.8723	105.194	119.136	124.961	132.949	144.272	157.258	149.575	131.721	112.027
Derivative	Al-Hudaydah	7	-1.44263e-05	-1.44174e-05	0.00576088	0.0230804	0.0282046	0.00960245	-0.00963968	-0.0220316	-0.00655165	0.0115539	0.0209156	0.0100399	-0.00571435	-0.0109832	-0.0155603	-0.0100703	-0.0023408	-0.0037369	-0.00587967	-0.00683828	-0.00493563	-0.00130313	-6.71928e-05	6.84375e-05	0.000525812	0.000213845	0.12922	0.477887	0.831645	1.18613	1.3272	1.69966	2.17391	1.81875	3.14785	8.4166	20.6579	33.9698	29.3215	13.9422	5.82532	7.98774	11.3226	12.986	-7.68284	-17.8543	-19.6939
Periods	Al-Jawf	12	1	1	1	1	1	1	1	1	1	2	2	2	2	2	3	3	1	1	1	1	1	1	1	2	2	2	2	2	2	2	2	2	2	2	2	2	2	2	2	2	2	2	2	2	2	2	2
Rate	Al-Jawf	12	0.173168	0.173102	0.173034	0.172964	0.172893	0.17282	0.172747	0.172677	0.172609	0.175995	0.19095	0.211276	0.222051	0.223122	0.211051	0.200926	0.198532	0.194745	0.188814	0.181924	0.176929	0.175564	0.175434	0.175443	0.175916	0.176077	0.275091	0.63912	1.2679	2.16225	3.15583	4.42186	6.04314	7.3987	9.3781	11.8926	14.9612	20.6415	29.0103	44.3187	59.6377	72.3812	84.849	94.6466	101.241	113.628	119.436
Derivative	Al-Jawf	12	-6.68225e-05	-6.65408e-05	-6.80757e-05	-6.93497e-05	-7.1808e-05	-7.27979e-05	-7.25234e-05	-7.00842e-05	-6.82204e-05	0.00338631	0.0149547	0.0203265	0.0107751	0.00107072	-0.0120714	-0.0101249	-0.00239395	-0.00378667	-0.00593107	-0.00689042	-0.0049946	-0.00136564	-0.0001297	9.57273e-06	0.000472413	0.000161436	0.0990135	0.364029	0.628781	0.894352	0.99358	1.26603	1.62128	1.35555	1.97941	2.51451	3.0686	5.68031	8.36873	15.3085	15.319	12.7435	12.4678	9.79755	6.59462	12.3872	5.80809
Periods	Al-Maharah	19	1	1	1	1	1	1	1	1	1	1	1	1	1	1	1	1	1	1	1	1	1	1	1	1	1	1	2	2	2	2	2	2	2	2	2	2	2	2	2	2	2	2	2	2	2	2	3
Rate	Al-Maharah	19	0.670502	0.670191	0.669881	0.669571	0.669261	0.668951	0.668642	0.668332	0.668023	0.667714	0.667405	0.667096	0.666787	0.666478	0.66617	0.665862	0.665553	0.665245	0.664938	0.66463	0.664322	0.664015	0.663708	0.663401	0.663094	0.662787	0.683164	0.758677	0.889276	1.07491	1.28105	1.48701	1.69287	1.89861	2.10399	2.30919	3.72872	9.66205	20.9068	34.1319	45.5784	53.572	60.7352	66.295	69.7058	72.6295	70.7144
Derivative	Al-Maharah	19	-0.000310497	-0.000310353	-0.00031021	-0.000310066	-0.000309923	-0.000309779	-0.000309636	-0.000309492	-0.000309349	-0.000309206	-0.000309063	-0.00030892	-0.000308777	-0.000308634	-0.000308491	-0.000308334	-0.000308153	-0.000307973	-0.000307792	-0.000307635	-0.000307493	-0.000307351	-0.000307209	-0.000307066	-0.000306924	-0.000306782	0.0203767	0.0755134	0.130599	0.185634	0.206145	0.205954	0.205861	0.205736	0.205386	0.205196	1.41954	5.93333	11.2448	13.2251	11.4465	7.99363	7.16325	5.55977	3.41084	2.92363	-1.91503
Periods	Al-Mahwit	2	1	1	1	1	1	1	1	1	1	1	1	1	1	1	1	1	1	1	1	1	1	1	1	1	1	1	2	2	2	2	2	2	2	2	2	2	2	2	2	2	2	2	2	2	2	3	3
Rate	Al-Mahwit	2	0.140097	0.140032	0.139967	0.139902	0.139838	0.139773	0.139708	0.139644	0.139579	0.139514	0.13945	0.139385	0.139321	0.139256	0.139192	0.139127	0.139063	0.138999	0.138934	0.13887	0.138806	0.138742	0.138677	0.138613	0.138549	0.138485	1.19626	5.07395	11.7689	21.2786	31.8374	45.2887	62.5113	76.9084	94.9989	111.368	121.856	144.062	157.07	177.459	211.257	258.302	321.633	375.753	397.666	389.987	353.928
Derivative	Al-Mahwit	2	-6.48762e-05	-6.48462e-05	-6.48162e-05	-6.47862e-05	-6.47562e-05	-6.47262e-05	-6.46963e-05	-6.46663e-05	-6.46364e-05	-6.46065e-05	-6.45766e-05	-6.45467e-05	-6.45168e-05	-6.44869e-05	-6.44571e-05	-6.44243e-05	-6.43865e-05	-6.43488e-05	-6.42918e-05	-6.42269e-05	-6.41972e-05	-6.41675e-05	-6.417e-05	-6.41596e-05	-6.41107e-05	-6.40491e-05	1.05777	3.87769	6.695	9.5097	10.5587	13.4513	17.2225	14.3971	18.0906	16.3689	10.4881	22.2057	13.0086	20.389	33.7976	47.0454	63.3308	54.1204	21.9124	-7.67925	-36.059
Periods	Amran	1	1	1	1	1	2	2	2	2	2	2	2	2	3	3	3	3	1	1	1	1	1	1	1	2	2	2	2	2	2	2	2	2	2	2	2	2	2	2	2	2	2	2	2	2	2	3	3
Rate	Amran	1	0.0897792	0.0897378	0.0896963	0.0896548	0.091603	0.0983577	0.107595	0.119558	0.132749	0.142256	0.153867	0.160401	0.15466	0.14365	0.128063	0.117967	0.115599	0.111836	0.105929	0.0990635	0.0941007	0.0927704	0.0926761	0.0927177	0.0932168	0.0934038	1.11356	4.85419	11.3127	20.4877	30.6753	43.6539	60.2713	74.1627	97.3766	126.63	154.806	206.635	236.17	259.984	275.14	289.612	311.508	333.515	347.496	347.012	341.091
Derivative	Amran	1	-4.1193e-05	-4.14429e-05	-4.15045e-05	-4.14318e-05	0.00194817	0.00675471	0.00923735	0.0119629	0.0131913	0.00950694	0.0116106	0.00653427	-0.00574127	-0.0110099	-0.0155868	-0.0100967	-0.00236729	-0.0037637	-0.00590662	-0.00686542	-0.00496287	-0.00133026	-9.42813e-05	4.15747e-05	0.00049909	0.000187019	1.02016	3.74063	6.45854	9.17497	10.1876	12.9786	16.6175	13.8913	23.2139	29.2533	28.1763	51.8291	29.5348	23.8144	15.1555	14.4722	21.896	22.0067	13.9809	-0.48361	-5.92107
Periods	Dhamar	3	1	1	1	1	1	1	1	2	2	2	2	3	3	3	3	3	1	1	1	1	1	1	1	2	2	2	2	2	2	2	2	2	2	2	2	2	2	2	2	2	2	2	2	2	2	3	3
Rate	Dhamar	3	0.0508582	0.0508346	0.0508111	0.0507876	0.0507641	0.0507406	0.0507171	0.0569005	0.0734259	0.0907408	0.111647	0.121678	0.115955	0.104963	0.0893933	0.0793141	0.0769643	0.0732183	0.0673295	0.0604819	0.0555369	0.0542246	0.0541482	0.0542078	0.0547248	0.0549297	0.304203	1.21892	2.79842	5.04314	7.53598	10.7119	14.7783	18.1778	23.5019	30.8072	40.4359	59.8323	77.9264	96.6369	124.627	156.264	188.63	211.398	216.315	212.899	207.958
Derivative	Dhamar	3	-2.35333e-05	-2.3538e-05	-2.35228e-05	-2.35119e-05	-2.3501e-05	-2.34944e-05	-2.34862e-05	0.00618342	0.0165254	0.0173149	0.0209065	0.0100309	-0.00572338	-0.0109922	-0.0155693	-0.0100792	-0.00234979	-0.00374601	-0.00588881	-0.00684757	-0.00494501	-0.00131237	-7.63218e-05	5.95555e-05	0.00051702	0.000204881	0.249273	0.914721	1.5795	2.24471	2.49284	3.17589	4.06648	3.39941	5.3241	7.3053	9.62874	19.3964	18.0941	18.7105	27.9906	31.6361	32.3662	22.7678	4.91747	-3.41659	-4.94078
Periods	Hajjah	11	1	1	2	2	2	2	2	2	2	2	2	2	3	3	3	3	1	1	1	1	1	1	1	2	2	2	2	2	2	2	2	2	2	2	2	2	2	2	2	2	2	2	2	2	2	2	2
Rate	Hajjah	11	0.0458054	0.0457844	0.0468187	0.0510175	0.058183	0.0668547	0.0745445	0.0814904	0.0904172	0.0987327	0.110175	0.116661	0.11094	0.0999508	0.0843842	0.0743076	0.0719604	0.0682169	0.0623304	0.0554853	0.0505428	0.049233	0.0491592	0.0492211	0.0497404	0.0499478	0.698524	3.07699	7.18369	13.0181	19.4967	27.7503	38.318	47.1522	53.5776	54.2134	57.5095	64.9117	64.235	62.8929	66.8962	88.7524	119.828	156.42	178.22	194.402	204.651
Derivative	Hajjah	11	-2.09498e-05	-2.09825e-05	0.00103429	0.00419883	0.00716553	0.00867171	0.00768976	0.00694592	0.00892683	0.00831543	0.0114428	0.00648507	-0.00572014	-0.0109896	-0.0155666	-0.0100766	-0.00234718	-0.00374354	-0.00588647	-0.00684518	-0.00494247	-0.00130983	-7.37981e-05	6.19506e-05	0.000519342	0.000207337	0.648576	2.37846	4.1067	5.83441	6.47859	8.25358	10.5678	8.83418	6.42538	0.635806	3.29611	7.40219	-0.676684	-1.34216	4.00331	21.8562	31.0756	36.592	21.7996	16.1829	10.2487
Periods	Ibb	9	1	1	2	2	2	2	2	2	3	3	3	3	3	3	3	3	1	1	1	1	1	1	1	2	2	2	2	2	2	2	2	2	2	2	2	2	2	2	2	2	2	2	3	3	3	3	3
Rate	Ibb	9	0.0345702	0.0345542	0.0385198	0.0544256	0.0792267	0.104159	0.122517	0.124877	0.116556	0.108904	0.104811	0.105473	0.0997577	0.0887731	0.0732113	0.0631396	0.0607973	0.0570587	0.0511774	0.0443373	0.0393998	0.038095	0.0380261	0.038093	0.0386173	0.0388295	0.183021	0.712518	1.62691	2.9269	4.3708	6.21039	8.56593	10.5351	13.1943	19.7878	37.2504	66.7298	92.0514	103.037	109.649	113.444	113.088	112.634	97.836	80.3356	70.3367
Derivative	Ibb	9	-1.59515e-05	-1.59441e-05	0.00396557	0.0159058	0.0248011	0.024932	0.0183583	0.00235974	-0.00832054	-0.00765204	-0.00409302	0.000662383	-0.00571578	-0.0109846	-0.0155618	-0.0100717	-0.00234231	-0.00373855	-0.00588134	-0.00684007	-0.00493748	-0.00130486	-6.89041e-05	6.68897e-05	0.000524316	0.000212223	0.144191	0.529497	0.914396	1.29998	1.4439	1.8396	2.35554	1.96916	2.65925	6.59349	17.4625	29.4794	25.3216	10.9854	6.61254	3.79435	-0.355758	-0.45442	-14.7975	-17.5004	-9.99888
Periods	Lahj	17	1	1	2	2	2	2	2	2	3	3	3	3	3	3	3	3	1	1	1	1	1	1	1	2	2	2	2	2	2	2	2	2	2	2	2	2	2	2	2	2	2	2	2	2	2	2	2
Rate	Lahj	17	0.100861	0.100818	0.103099	0.112347	0.128127	0.147224	0.164159	0.171996	0.17176	0.169227	0.169262	0.171453	0.165707	0.154692	0.1391	0.128999	0.126628	0.122861	0.116951	0.110082	0.105116	0.103781	0.103682	0.103719	0.104213	0.104395	0.155347	0.343139	0.667593	1.12963	1.64315	2.29749	3.13549	3.83607	5.37581	7.22875	9.54311	18.3964	26.9742	33.3487	41.3617	44.5999	54.2958	71.0127	100.879	127.308	154.335
Derivative	Lahj	17	-4.39505e-05	-4.29085e-05	0.00228076	0.00924866	0.0157802	0.0190968	0.016935	0.00783637	-0.000235301	-0.00253305	3.4652e-05	0.00219079	-0.00574619	-0.0110149	-0.0155916	-0.010101	-0.0023712	-0.00376707	-0.00591001	-0.00686872	-0.00496663	-0.00133447	-9.88514e-05	3.66138e-05	0.000493926	0.000182008	0.0509527	0.187791	0.324454	0.462035	0.513519	0.654346	0.837999	0.700579	1.53974	1.85294	2.31436	8.8533	8.57779	6.37445	8.01309	3.23819	9.6959	16.7168	29.8662	26.4291	27.0268
Periods	Marib	18	1	1	1	1	1	1	1	1	1	1	1	1	1	1	1	1	1	1	1	1	1	1	1	1	1	1	2	2	2	2	2	2	2	2	2	2	2	2	2	2	2	2	2	2	3	3	3
Rate	Marib	18	0.288323	0.288222	0.288117	0.288018	0.287928	0.287844	0.287754	0.287658	0.287554	0.287448	0.287339	0.287232	0.287125	0.287018	0.286914	0.286807	0.286698	0.286587	0.286472	0.286353	0.286235	0.286117	0.286001	0.285886	0.285769	0.285652	0.287294	0.293618	0.304621	0.320301	0.337728	0.359965	0.388467	0.412274	1.84903	5.2195	9.95691	19.6021	30.7681	46.6005	66.2401	87.4414	106.357	110.226	102.214	87.7322	77.3654
Derivative	Marib	18	-9.23164e-05	-0.000100662	-0.000105053	-9.92803e-05	-8.9611e-05	-8.47011e-05	-8.93478e-05	-9.65022e-05	-0.000103847	-0.000106084	-0.000108364	-0.000107233	-0.000107205	-0.000107396	-0.000103685	-0.000106967	-0.00010867	-0.000111495	-0.00011508	-0.000118314	-0.000117838	-0.00011799	-0.000116063	-0.000115283	-0.000117422	-0.000117139	0.00164273	0.00632352	0.011003	0.0156802	0.0174267	0.0222372	0.0285019	0.0238076	1.43676	3.37046	4.73741	9.64519	11.166	15.8324	19.6396	21.2013	18.9159	3.86906	-8.01202	-14.4822	-10.3667
Periods	Raymah	8	1	1	1	1	1	1	1	2	2	2	2	2	3	3	3	3	1	1	1	1	1	1	1	1	2	2	2	2	2	2	2	2	2	2	2	2	2	2	2	2	2	2	2	3	3	3	3
Rate	Raymah	8	0.169485	0.169406	0.169328	0.16925	0.169171	0.169093	0.169015	0.175143	0.191614	0.208874	0.229726	0.239702	0.233924	0.222877	0.207253	0.19712	0.194715	0.190915	0.184972	0.17807	0.17307	0.171703	0.171573	0.171578	0.17204	0.172191	0.454237	1.48924	3.27645	5.81622	8.63667	12.2299	16.8308	20.6769	25.5682	31.5971	46.2295	76.6525	100.147	117.65	125.576	122.61	123.392	121.015	107.958	99.5566	94.9303
Derivative	Raymah	8	-7.84853e-05	-7.8449e-05	-7.84127e-05	-7.83764e-05	-7.83401e-05	-7.83039e-05	-7.82676e-05	0.00612866	0.0164706	0.0172602	0.0208518	0.00997618	-0.00577804	-0.0110468	-0.0156239	-0.0101338	-0.00240433	-0.00380051	-0.00594327	-0.006902	-0.00499941	-0.00136679	-0.000130796	5.05148e-06	0.000462532	0.000150477	0.282046	1.035	1.78721	2.53977	2.82045	3.59327	4.60088	3.84613	4.89131	6.02881	14.6324	30.423	23.4943	17.5028	7.92606	-2.9658	0.782083	-2.37687	-13.0571	-8.40123	-4.62636
Periods	Sa'ada	13	1	1	1	1	1	1	1	1	1	1	1	1	1	1	1	1	1	1	1	1	1	1	1	1	1	1	2	2	2	2	2	2	2	2	2	2	2	2	2	2	2	2	2	2	2	2	2
Rate	Sa'ada	13	0.105733	0.105687	0.105641	0.105596	0.105553	0.105511	0.105469	0.105425	0.105381	0.105336	0.105291	0.105245	0.105198	0.105151	0.105104	0.105057	0.10501	0.104964	0.104917	0.10487	0.104823	0.104776	0.10473	0.104683	0.104636	0.104588	0.145159	0.294009	0.55104	0.916151	1.32154	1.72656	2.13135	2.53585	2.93975	3.02458	2.61535	2.3141	2.46359	4.00913	6.27326	9.42209	13.8346	17.843	22.6666	29.188	34.1126
Derivative	Sa'ada	13	-4.61371e-05	-4.6114e-05	-4.58801e-05	-4.43952e-05	-4.31158e-05	-4.16515e-05	-4.22659e-05	-4.38188e-05	-4.43002e-05	-4.51384e-05	-4.53265e-05	-4.58176e-05	-4.65563e-05	-4.68389e-05	-4.69878e-05	-4.70246e-05	-4.70022e-05	-4.66853e-05	-4.67173e-05	-4.70688e-05	-4.71006e-05	-4.65462e-05	-4.6723e-05	-4.66362e-05	-4.73467e-05	-4.77609e-05	0.0405708	0.14885	0.257031	0.36511	0.405394	0.40502	0.404782	0.404499	0.403901	0.0848336	-0.409232	-0.301244	0.14949	1.54554	2.26413	3.14883	4.41252	4.00834	4.82368	6.52137	4.92464
Periods	Sana'a City	6	1	1	2	2	2	2	2	2	3	3	3	3	3	3	3	3	1	1	1	1	1	1	1	2	2	2	2	2	2	2	2	2	2	2	2	2	2	2	2	2	2	2	2	2	2	3	3
Rate	Sana'a City	6	0.0346179	0.0346021	0.0377762	0.0505162	0.0729909	0.101872	0.128741	0.139463	0.131738	0.118839	0.107556	0.105522	0.0998061	0.0888214	0.0732595	0.0631878	0.0608454	0.0571069	0.0512255	0.0443854	0.0394478	0.0381428	0.0380738	0.0381407	0.0386649	0.0388771	1.00744	4.55886	10.6907	19.4016	29.074	41.3963	57.1734	70.3623	82.7069	87.597	90.0788	105.623	114.678	114.602	106.972	99.93	107.191	122.732	131.365	119.123	92.0484
Derivative	Sana'a City	6	-1.60109e-05	-1.58562e-05	0.00317415	0.0127399	0.0224747	0.0288809	0.0268692	0.0107225	-0.00772557	-0.0128985	-0.0112837	-0.00203372	-0.00571591	-0.0109847	-0.0155618	-0.0100718	-0.00234235	-0.00373856	-0.00588136	-0.00684012	-0.00493756	-0.00130497	-6.90042e-05	6.6815e-05	0.000524267	0.000212183	0.96856	3.55142	6.13184	8.71094	9.6724	12.3223	15.7771	13.1889	12.3446	4.89012	2.48184	15.5443	9.05475	-0.0758702	-7.62959	-7.04241	7.26064	15.5411	8.63307	-12.2418	-27.0746
Periods	Sana'a	5	2	2	2	2	3	3	3	3	3	3	3	3	3	3	3	3	1	1	1	1	1	1	1	2	2	2	2	2	2	2	2	2	2	2	2	2	2	2	2	2	2	3	3	3	3	3	3
Rate	Sana'a	5	0.0879297	0.163141	0.259045	0.289425	0.270205	0.176576	0.101981	0.0858065	0.0957318	0.11139	0.132288	0.14231	0.136577	0.125578	0.110004	0.0999212	0.0975668	0.0938138	0.0879169	0.0810611	0.0761085	0.0747884	0.0747039	0.0747547	0.0752627	0.0754588	0.904968	3.94672	9.19867	16.6599	24.9447	35.4994	49.0136	60.3111	72.8929	83.4806	96.5318	125.398	147.79	165.762	172.811	160.612	138.721	114.665	87.3277	71.3321	63.233
Derivative	Sana'a	5	0.0163155	0.075211	0.0959042	0.0303804	-0.01922	-0.0936289	-0.0745958	-0.0161742	0.00992534	0.0156586	0.0208976	0.0100215	-0.0057325	-0.010999	-0.0155741	-0.0100827	-0.00235439	-0.00375305	-0.00589693	-0.00685574	-0.00495261	-0.00132017	-8.45014e-05	5.08281e-05	0.000507986	0.000196118	0.829509	3.04175	5.25195	7.46119	8.28486	10.5547	13.5142	11.2975	12.5818	10.5877	13.0512	28.8664	22.3917	17.9723	7.04924	-12.1995	-21.891	-24.0562	-27.337	-15.9956	-8.09918
Periods	Shabwah	20	1	1	1	1	1	1	1	1	1	1	1	1	1	1	1	1	1	1	1	1	1	1	1	1	1	1	2	2	2	2	2	2	2	2	2	2	2	2	2	2	2	2	2	2	2	2	2
Rate	Shabwah	20	0.161502	0.161429	0.161357	0.161284	0.161212	0.161141	0.161071	0.161003	0.160934	0.160863	0.160791	0.160718	0.160644	0.160573	0.160508	0.160447	0.160388	0.160327	0.160264	0.160199	0.160131	0.160061	0.159989	0.159916	0.159845	0.159774	0.170562	0.210301	0.278964	0.376522	0.484854	0.593088	0.701265	0.809374	0.917315	0.940839	0.872467	1.01351	1.40486	2.57409	4.88575	7.66642	10.7138	11.6461	11.1034	10.5912	10.385
Derivative	Shabwah	20	-7.27967e-05	-7.22786e-05	-7.25422e-05	-7.22845e-05	-7.25046e-05	-7.13937e-05	-6.9323e-05	-6.87144e-05	-6.84775e-05	-7.08139e-05	-7.23197e-05	-7.33307e-05	-7.35568e-05	-7.05714e-05	-6.5135e-05	-6.18439e-05	-5.89193e-05	-6.05109e-05	-6.30096e-05	-6.50465e-05	-6.78622e-05	-7.04601e-05	-7.19601e-05	-7.24931e-05	-7.1414e-05	-7.10419e-05	0.0107887	0.0397388	0.0686624	0.0975587	0.108332	0.108234	0.108177	0.108109	0.107941	0.0235234	-0.0683721	0.141044	0.391354	1.16923	2.31166	2.78067	3.04737	0.93233	-0.542746	-0.512164	-0.206209
Periods	Taizz	10	1	1	2	2	2	2	2	2	2	3	3	3	3	3	3	3	1	1	1	1	1	1	1	2	2	2	2	2	2	2	2	2	2	2	2	2	2	2	2	2	2	2	2	2	3	3	3
Rate	Taizz	10	0.0331314	0.0331168	0.0338653	0.0369027	0.046492	0.0678156	0.0939281	0.113511	0.117203	0.110764	0.104285	0.104053	0.0983382	0.0873542	0.0717939	0.0617251	0.059386	0.0556509	0.0497724	0.0429347	0.0379994	0.0366965	0.0366292	0.0366976	0.0372234	0.0374372	0.217345	0.877771	2.01823	3.63937	5.43999	7.73425	10.672	13.128	18.5008	27.396	38.3867	57.5427	69.6577	75.2209	77.5109	75.7456	80.3529	85.6858	82.6832	73.5461	61.3774
Derivative	Taizz	10	-1.45898e-05	-1.46368e-05	0.000748551	0.00303741	0.00958927	0.0213236	0.0261125	0.0195824	0.00369291	-0.00643912	-0.0064796	-0.000231577	-0.00571492	-0.010984	-0.0155603	-0.0100688	-0.00233902	-0.00373516	-0.0058785	-0.00683766	-0.00493535	-0.00130286	-6.73143e-05	6.83925e-05	0.00052586	0.000213788	0.179908	0.660426	1.14046	1.62114	1.80062	2.29426	2.93776	2.45601	5.37277	8.89522	10.9907	19.1559	12.1151	5.5632	2.28996	-1.76528	4.60731	5.33293	-3.00261	-9.1371	-12.1687
[truncated: 125 more columns]

## Sheet: Excel Table S5
Excel Table S5. Wide format of weekly time series data of smoothed laboratory-confirmed cholera rates and trivial derivatives for 20 of 21 governorates in Yemen (excluding the Hadramaut and Socotra island governorate where data were not consistently reported). Smoothed rates (laboratory-confirmed cholera cases per 100,000 persons) and trivial derivative values (Δ rates per epidemiological week) w…
week	governorate	abyan_derive	aden_derive	bayda_derive	dhale_derive	huday_derive	jawf_derive	mahar_derive	mahwit_derive	amran_derive	dhamar_derive	hajjah_derive	ibb_derive	lahj_derive	marib_derive	raymah_derive	saada_derive	city_derive	sanaa_derive	shabwah_derive	taizz_derive	yemen_derive	abyan_rate	aden_rate	bayda_rate	dhale_rate	huday_rate	jawf_rate	mahar_rate	mahwit_rate	amran_rate	dhamar_rate	hajjah_rate	ibb_rate	lahj_rate	marib_rate	raymah_rate	saada_rate	city_rate	sanaa_rate	shabwah_rate	taizz_rate	yemen_rate
1	0	-8.06236e-05	-4.96052e-05	-5.81915e-05	-6.40242e-05	-1.44263e-05	-6.68225e-05	-0.000310497	-6.48762e-05	-4.1193e-05	-2.35333e-05	-2.09498e-05	-1.59515e-05	-4.39505e-05	-9.23164e-05	-7.84853e-05	-4.61371e-05	-1.60109e-05	0.0163155	-7.27967e-05	-1.45898e-05	0.000858832	0.176945	0.109407	0.132802	0.138673	0.0313402	0.173168	0.670502	0.140097	0.0897792	0.0508582	0.0458054	0.0345702	0.100861	0.288323	0.169485	0.105733	0.0346179	0.0879297	0.161502	0.0331314	0.00462876
2	0	-8.07966e-05	-5.04179e-05	0.0176237	-6.36503e-05	-1.44174e-05	-6.65408e-05	-0.000310353	-6.48462e-05	-4.14429e-05	-2.3538e-05	-2.09825e-05	-1.59441e-05	-4.29085e-05	-0.000100662	-7.8449e-05	-4.6114e-05	-1.58562e-05	0.075211	-7.22786e-05	-1.46368e-05	0.00446095	0.176864	0.109357	0.150425	0.13861	0.0313258	0.173102	0.670191	0.140032	0.0897378	0.0508346	0.0457844	0.0345542	0.100818	0.288222	0.169406	0.105687	0.0346021	0.163141	0.161429	0.0331168	0.00908971
3	0	-8.06257e-05	0.0276714	0.0647629	-6.22277e-05	0.00576088	-6.80757e-05	-0.00031021	-6.48162e-05	-4.15045e-05	-2.35228e-05	0.00103429	0.00396557	0.00228076	-0.000105053	-7.84127e-05	-4.58801e-05	0.00317415	0.0959042	-7.25422e-05	0.000748551	0.00957873	0.176783	0.137028	0.215188	0.138547	0.0370866	0.173034	0.669881	0.139967	0.0896963	0.0508111	0.0468187	0.0385198	0.103099	0.288117	0.169328	0.105641	0.0377762	0.259045	0.161357	0.0338653	0.0186684
4	0	-8.01731e-05	0.110807	0.0588597	-6.13686e-05	0.0230804	-6.93497e-05	-0.000310066	-6.47862e-05	-4.14318e-05	-2.35119e-05	0.00419883	0.0159058	0.00924866	-9.92803e-05	-7.83764e-05	-4.43952e-05	0.0127399	0.0303804	-7.22845e-05	0.00303741	0.0140317	0.176703	0.247836	0.274048	0.138486	0.0601671	0.172964	0.669571	0.139902	0.0896548	0.0507876	0.0510175	0.0544256	0.112347	0.288018	0.16925	0.105596	0.0505162	0.289425	0.161284	0.0369027	0.0327002
5	0	-7.9617e-05	0.1548	0.00582813	0.0091589	0.0282046	-7.1808e-05	-0.000309923	-6.47562e-05	0.00194817	-2.3501e-05	0.00716553	0.0248011	0.0157802	-8.9611e-05	-7.83401e-05	-4.31158e-05	0.0224747	-0.01922	-7.25046e-05	0.00958927	0.0156441	0.176624	0.402636	0.279876	0.147645	0.0883717	0.172893	0.669261	0.139838	0.091603	0.0507641	0.058183	0.0792267	0.128127	0.287928	0.169171	0.105553	0.0729909	0.270205	0.161212	0.046492	0.0483443
6	0	-8.008e-05	0.112367	-0.00942051	0.0314328	0.00960245	-7.27979e-05	-0.000309779	-6.47262e-05	0.00675471	-2.34944e-05	0.00867171	0.024932	0.0190968	-8.47011e-05	-7.83039e-05	-4.16515e-05	0.0288809	-0.0936289	-7.13937e-05	0.0213236	0.0106971	0.176544	0.515003	0.270456	0.179078	0.0979742	0.17282	0.668951	0.139773	0.0983577	0.0507406	0.0668547	0.104159	0.147224	0.287844	0.169093	0.105511	0.101872	0.176576	0.161141	0.0678156	0.0590414
7	0	-8.03971e-05	0.0442086	-0.0492036	0.0429368	-0.00963968	-7.25234e-05	-0.000309636	-6.46963e-05	0.00923735	-2.34862e-05	0.00768976	0.0183583	0.016935	-8.93478e-05	-7.82676e-05	-4.22659e-05	0.0268692	-0.0745958	-6.9323e-05	0.0261125	0.00577333	0.176463	0.559212	0.221252	0.222014	0.0883345	0.172747	0.668642	0.139708	0.107595	0.0507171	0.0745445	0.122517	0.164159	0.287754	0.169015	0.105469	0.128741	0.101981	0.161071	0.0939281	0.0648148
8	0	0.00612599	-0.0728	-0.0120463	0.0268037	-0.0220316	-7.00842e-05	-0.000309492	-6.46663e-05	0.0119629	0.00618342	0.00694592	0.00235974	0.00783637	-9.65022e-05	0.00612866	-4.38188e-05	0.0107225	-0.0161742	-6.87144e-05	0.0195824	0.0001435	0.182589	0.486412	0.209206	0.248818	0.0663028	0.172677	0.668332	0.139644	0.119558	0.0569005	0.0814904	0.124877	0.171996	0.287658	0.175143	0.105425	0.139463	0.0858065	0.161003	0.113511	0.0649583
9	0	0.0164677	-0.126644	0.00668065	-0.0154302	-0.00655165	-6.82204e-05	-0.000309349	-6.46364e-05	0.0131913	0.0165254	0.00892683	-0.00832054	-0.000235301	-0.000103847	0.0164706	-4.43002e-05	-0.00772557	0.00992534	-6.84775e-05	0.00369291	-0.00294221	0.199057	0.359768	0.215886	0.233388	0.0597512	0.172609	0.668023	0.139579	0.132749	0.0734259	0.0904172	0.116556	0.17176	0.287554	0.191614	0.105381	0.131738	0.0957318	0.160934	0.117203	0.0620161
10	0	0.0172573	-0.0863531	-0.00576841	-0.0361622	0.0115539	0.00338631	-0.000309206	-6.46065e-05	0.00950694	0.0173149	0.00831543	-0.00765204	-0.00253305	-0.000106084	0.0172602	-4.51384e-05	-0.0128985	0.0156586	-7.08139e-05	-0.00643912	-0.00175749	0.216314	0.273415	0.210118	0.197226	0.0713051	0.175995	0.667714	0.139514	0.142256	0.0907408	0.0987327	0.108904	0.169227	0.287448	0.208874	0.105336	0.118839	0.11139	0.160863	0.110764	0.0602586
11	0	0.020849	-0.0695709	-0.00658118	-0.0430559	0.0209156	0.0149547	-0.000309063	-6.45766e-05	0.0116106	0.0209065	0.0114428	-0.00409302	3.4652e-05	-0.000108364	0.0208518	-4.53265e-05	-0.0112837	0.0208976	-7.23197e-05	-0.0064796	0.00168648	0.237163	0.203844	0.203537	0.15417	0.0922207	0.19095	0.667405	0.13945	0.153867	0.111647	0.110175	0.104811	0.169262	0.287339	0.229726	0.105291	0.107556	0.132288	0.160791	0.104285	0.0619451
12	0	0.00997316	-0.0239071	-0.000298582	-0.016181	0.0100399	0.0203265	-0.00030892	-6.45467e-05	0.00653427	0.0100309	0.00648507	0.000662383	0.00219079	-0.000107233	0.00997618	-4.58176e-05	-0.00203372	0.0100215	-7.33307e-05	-0.000231577	0.00282074	0.247136	0.179937	0.203238	0.137989	0.102261	0.211276	0.667096	0.139385	0.160401	0.121678	0.116661	0.105473	0.171453	0.287232	0.239702	0.105245	0.105522	0.14231	0.160718	0.104053	0.0647658
13	0	-0.00578103	-0.00574736	-0.00575978	-6.05082e-05	-0.00571435	0.0107751	-0.000308777	-6.45168e-05	-0.00574127	-0.00572338	-0.00572014	-0.00571578	-0.00574619	-0.000107205	-0.00577804	-4.65563e-05	-0.00571591	-0.0057325	-7.35568e-05	-0.00571492	-0.00459102	0.241355	0.174189	0.197479	0.137928	0.0965463	0.222051	0.666787	0.139321	0.15466	0.115955	0.11094	0.0997577	0.165707	0.287125	0.233924	0.105198	0.0998061	0.136577	0.160644	0.0983382	0.0601748
14	0	-0.0110498	-0.0110161	-0.0110284	-6.16363e-05	-0.0109832	0.00107072	-0.000308634	-6.44869e-05	-0.0110099	-0.0109922	-0.0109896	-0.0109846	-0.0110149	-0.000107396	-0.0110468	-4.68389e-05	-0.0109847	-0.010999	-7.05714e-05	-0.010984	-0.00926245	0.230306	0.163173	0.18645	0.137867	0.0855631	0.223122	0.666478	0.139256	0.14365	0.104963	0.0999508	0.0887731	0.154692	0.287018	0.222877	0.105151	0.0888214	0.125578	0.160573	0.0873542	0.0509123
15	0	-0.0156267	-0.0155943	-0.0156053	-6.26678e-05	-0.0155603	-0.0120714	-0.000308491	-6.44571e-05	-0.0155868	-0.0155693	-0.0155666	-0.0155618	-0.0155916	-0.000103685	-0.0156239	-4.69878e-05	-0.0155618	-0.0155741	-6.5135e-05	-0.0155603	-0.0134229	0.214679	0.147579	0.170845	0.137804	0.0700028	0.211051	0.66617	0.139192	0.128063	0.0893933	0.0843842	0.0732113	0.1391	0.286914	0.207253	0.105104	0.0732595	0.110004	0.160508	0.0717939	0.0374894
16	0	-0.0101357	-0.0101058	-0.0101154	-6.27951e-05	-0.0100703	-0.0101249	-0.000308334	-6.44243e-05	-0.0100967	-0.0100792	-0.0100766	-0.0100717	-0.010101	-0.000106967	-0.0101338	-4.70246e-05	-0.0100718	-0.0100827	-6.18439e-05	-0.0100688	-0.0087329	0.204543	0.137473	0.160729	0.137741	0.0599325	0.200926	0.665862	0.139127	0.117967	0.0793141	0.0743076	0.0631396	0.128999	0.286807	0.19712	0.105057	0.0631878	0.0999212	0.160447	0.0617251	0.0287565
17	0	-0.0024059	-0.00237676	-0.00238631	-6.30499e-05	-0.0023408	-0.00239395	-0.000308153	-6.43865e-05	-0.00236729	-0.00234979	-0.00234718	-0.00234231	-0.0023712	-0.00010867	-0.00240433	-4.70022e-05	-0.00234235	-0.00235439	-5.89193e-05	-0.00233902	-0.00202154	0.202137	0.135096	0.158343	0.137678	0.0575917	0.198532	0.665553	0.139063	0.115599	0.0769643	0.0719604	0.0607973	0.126628	0.286698	0.194715	0.10501	0.0608454	0.0975668	0.160388	0.059386	0.026735
18	0	-0.00380198	-0.0037729	-0.00378225	-6.30136e-05	-0.0037369	-0.00378667	-0.000307973	-6.43488e-05	-0.0037637	-0.00374601	-0.00374354	-0.00373855	-0.00376707	-0.000111495	-0.00380051	-4.66853e-05	-0.00373856	-0.00375305	-6.05109e-05	-0.00373516	-0.00323397	0.198335	0.131324	0.154561	0.137615	0.0538548	0.194745	0.665245	0.138999	0.111836	0.0732183	0.0682169	0.0570587	0.122861	0.286587	0.190915	0.104964	0.0571069	0.0938138	0.160327	0.0556509	0.023501
19	0	-0.00594511	-0.00591567	-0.00592413	-6.28194e-05	-0.00587967	-0.00593107	-0.000307792	-6.42918e-05	-0.00590662	-0.00588881	-0.00588647	-0.00588134	-0.00591001	-0.00011508	-0.00594327	-4.67173e-05	-0.00588136	-0.00589693	-6.30096e-05	-0.0058785	-0.0050947	0.19239	0.125408	0.148637	0.137552	0.0479752	0.188814	0.664938	0.138934	0.105929	0.0673295	0.0623304	0.0511774	0.116951	0.286472	0.184972	0.104917	0.0512255	0.0879169	0.160264	0.0497724	0.0184063
20	0	-0.00690357	-0.00687441	-0.00688173	-6.30211e-05	-0.00683828	-0.00689042	-0.000307635	-6.42269e-05	-0.00686542	-0.00684757	-0.00684518	-0.00684007	-0.00686872	-0.000118314	-0.006902	-4.70688e-05	-0.00684012	-0.00685574	-6.50465e-05	-0.00683766	-0.00592718	0.185487	0.118534	0.141755	0.137489	0.0411369	0.181924	0.66463	0.13887	0.0990635	0.0604819	0.0554853	0.0443373	0.110082	0.286353	0.17807	0.10487	0.0443854	0.0810611	0.160199	0.0429347	0.0124791
21	0	-0.00500013	-0.0049718	-0.00497885	-6.30175e-05	-0.00493563	-0.0049946	-0.000307493	-6.41972e-05	-0.00496287	-0.00494501	-0.00494247	-0.00493748	-0.00496663	-0.000117838	-0.00499941	-4.71006e-05	-0.00493756	-0.00495261	-6.78622e-05	-0.00493535	-0.00427517	0.180486	0.113562	0.136776	0.137426	0.0362013	0.176929	0.664322	0.138806	0.0941007	0.0555369	0.0505428	0.0393998	0.105116	0.286235	0.17307	0.104823	0.0394478	0.0761085	0.160131	0.0379994	0.00820395
22	0	-0.00136769	-0.00133915	-0.00134681	-6.32407e-05	-0.00130313	-0.00136564	-0.000307351	-6.41675e-05	-0.00133026	-0.00131237	-0.00130983	-0.00130486	-0.00133447	-0.00011799	-0.00136679	-4.65462e-05	-0.00130497	-0.00132017	-7.04601e-05	-0.00130286	-0.00112099	0.179119	0.112223	0.135429	0.137363	0.0348981	0.175564	0.664015	0.138742	0.0927704	0.0542246	0.049233	0.038095	0.103781	0.286117	0.171703	0.104776	0.0381428	0.0747884	0.160061	0.0366965	0.00708296
23	0	-0.00013157	-0.000103169	-0.000111262	-6.34006e-05	-6.71928e-05	-0.0001297	-0.000307209	-6.417e-05	-9.42813e-05	-7.63218e-05	-7.37981e-05	-6.89041e-05	-9.88514e-05	-0.000116063	-0.000130796	-4.6723e-05	-6.90042e-05	-8.45014e-05	-7.19601e-05	-6.73143e-05	-4.78154e-05	0.178987	0.112119	0.135318	0.1373	0.0348309	0.175434	0.663708	0.138677	0.0926761	0.0541482	0.0491592	0.0380261	0.103682	0.286001	0.171573	0.10473	0.0380738	0.0747039	0.159989	0.0366292	0.00703514
24	0	3.81473e-06	3.26834e-05	2.51661e-05	-6.34027e-05	6.84375e-05	9.57273e-06	-0.000307066	-6.41596e-05	4.15747e-05	5.95555e-05	6.19506e-05	6.68897e-05	3.66138e-05	-0.000115283	5.05148e-06	-4.66362e-05	6.6815e-05	5.08281e-05	-7.24931e-05	6.83925e-05	7.008e-05	0.178991	0.112152	0.135343	0.137236	0.0348994	0.175443	0.663401	0.138613	0.0927177	0.0542078	0.0492211	0.038093	0.103719	0.285886	0.171578	0.104683	0.0381407	0.0747547	0.159916	0.0366976	0.00710522
25	0	0.000461232	0.000490103	0.000483293	-6.33799e-05	0.000525812	0.000472413	-0.000306924	-6.41107e-05	0.00049909	0.00051702	0.000519342	0.000524316	0.000493926	-0.000117422	0.000462532	-4.73467e-05	0.000524267	0.000507986	-7.1414e-05	0.00052586	0.000467273	0.179452	0.112642	0.135827	0.137173	0.0354252	0.175916	0.663094	0.138549	0.0932168	0.0547248	0.0497404	0.0386173	0.104213	0.285769	0.17204	0.104636	0.0386649	0.0752627	0.159845	0.0372234	0.00757249
26	0	0.000149228	0.000178018	0.000171431	-6.31504e-05	0.000213845	0.000161436	-0.000306782	-6.40491e-05	0.000187019	0.000204881	0.000207337	0.000212223	0.000182008	-0.000117139	0.000150477	-4.77609e-05	0.000212183	0.000196118	-7.10419e-05	0.000213788	0.000196288	0.179602	0.11282	0.135998	0.13711	0.035639	0.176077	0.662787	0.138485	0.0934038	0.0549297	0.0499478	0.0388295	0.104395	0.285652	0.172191	0.104588	0.0388771	0.0754588	0.159774	0.0374372	0.00776878
27	0	0.573541	0.161981	0.604023	0.590175	0.12922	0.0990135	0.0203767	1.05777	1.02016	0.249273	0.648576	0.144191	0.0509527	0.00164273	0.282046	0.0405708	0.96856	0.829509	0.0107887	0.179908	0.407912	0.753142	0.274802	0.740021	0.727285	0.164859	0.275091	0.683164	1.19626	1.11356	0.304203	0.698524	0.183021	0.155347	0.287294	0.454237	0.145159	1.00744	0.904968	0.170562	0.217345	0.415681
28	0	2.10356	0.594803	2.21526	2.1636	0.477887	0.364029	0.0755134	3.87769	3.74063	0.914721	2.37846	0.529497	0.187791	0.00632352	1.035	0.14885	3.55142	3.04175	0.0397388	0.660426	1.49645	2.85671	0.869604	2.95528	2.89088	0.642746	0.63912	0.758677	5.07395	4.85419	1.21892	3.07699	0.712518	0.343139	0.293618	1.48924	0.294009	4.55886	3.94672	0.210301	0.877771	1.91214
29	0	3.63214	1.02717	3.8251	3.73557	0.831645	0.628781	0.130599	6.695	6.45854	1.5795	4.1067	0.914396	0.324454	0.011003	1.78721	0.257031	6.13184	5.25195	0.0686624	1.14046	2.58495	6.48885	1.89678	6.78038	6.62645	1.47439	1.2679	0.889276	11.7689	11.3127	2.79842	7.18369	1.62691	0.667593	0.304621	3.27645	0.55104	10.6907	9.19867	0.278964	2.01823	4.49709
30	0	5.16035	1.46019	5.43458	5.30615	1.18613	0.894352	0.185634	9.5097	9.17497	2.24471	5.83441	1.29998	0.462035	0.0156802	2.53977	0.36511	8.71094	7.46119	0.0975587	1.62114	3.67436	11.6492	3.35697	12.215	11.9326	2.66052	2.16225	1.07491	21.2786	20.4877	5.04314	13.0181	2.9269	1.12963	0.320301	5.81622	0.916151	19.4016	16.6599	0.376522	3.63937	8.17144
31	0	5.73014	1.62179	6.03472	5.8916	1.3272	0.99358	0.206145	10.5587	10.1876	2.49284	6.47859	1.4439	0.513519	0.0174267	2.82045	0.405394	9.6724	8.28486	0.108332	1.80062	4.08306	17.3793	4.97875	18.2497	17.8242	3.98772	3.15583	1.28105	31.8374	30.6753	7.53598	19.4967	4.3708	1.64315	0.337728	8.63667	1.32154	29.074	24.9447	0.484854	5.43999	12.2545
32	0	7.30005	2.06624	7.68852	7.50565	1.69966	1.26603	0.205954	13.4513	12.9786	3.17589	8.25358	1.8396	0.654346	0.0222372	3.59327	0.40502	12.3223	10.5547	0.108234	2.29426	5.20437	24.6794	7.04499	25.9382	25.3298	5.68738	4.42186	1.48701	45.2887	43.6539	10.7119	27.7503	6.21039	2.29749	0.359965	12.2299	1.72656	41.3963	35.4994	0.593088	7.73425	17.4589
33	0	9.34688	2.64574	9.84472	9.60996	2.17391	1.62128	0.205861	17.2225	16.6175	4.06648	10.5678	2.35554	0.837999	0.0285019	4.60088	0.404782	15.7771	13.5142	0.108177	2.93776	6.66329	34.0263	9.69073	35.7829	34.9398	7.86129	6.04314	1.69287	62.5113	60.2713	14.7783	38.318	8.56593	3.13549	0.388467	16.8308	2.13135	57.1734	49.0136	0.701265	10.672	24.1222
34	0	7.81352	2.21175	8.23001	8.03338	1.81875	1.35555	0.205736	14.3971	13.8913	3.39941	8.83418	1.96916	0.700579	0.0238076	3.84613	0.404499	13.1889	11.2975	0.108109	2.45601	5.57014	41.8398	11.9025	44.0129	42.9732	9.68004	7.3987	1.89861	76.9084	74.1627	18.1778	47.1522	10.5351	3.83607	0.412274	20.6769	2.53585	70.3623	60.3111	0.809374	13.128	29.6923
35	0	7.58421	4.24227	12.6726	10.4	3.14785	1.97941	0.205386	18.0906	23.2139	5.3241	6.42538	2.65925	1.53974	1.43676	4.89131	0.403901	12.3446	12.5818	0.107941	5.37277	6.78439	49.424	16.1447	56.6855	53.3732	12.8279	9.3781	2.10399	94.9989	97.3766	23.5019	53.5776	13.1943	5.37581	1.84903	25.5682	2.93975	82.7069	72.8929	0.917315	18.5008	36.4767
36	0	4.10905	11.649	13.9484	9.48203	8.4166	2.51451	0.205196	16.3689	29.2533	7.3053	0.635806	6.59349	1.85294	3.37046	6.02881	0.0848336	4.89012	10.5877	0.0235234	8.89522	7.22574	53.5331	27.7938	70.6339	62.8552	21.2445	11.8926	2.30919	111.368	126.63	30.8072	54.2134	19.7878	7.22875	5.2195	31.5971	3.02458	87.597	83.4806	0.940839	27.396	43.7024
37	0	3.24563	24.5298	9.03447	14.7228	20.6579	3.0686	1.41954	10.4881	28.1763	9.62874	3.29611	17.4625	2.31436	4.73741	14.6324	-0.409232	2.48184	13.0512	-0.0683721	10.9907	10.7543	56.7787	52.3235	79.6684	77.578	41.9024	14.9612	3.72872	121.856	154.806	40.4359	57.5095	37.2504	9.54311	9.95691	46.2295	2.61535	90.0788	96.5318	0.872467	38.3867	54.4567
38	0	12.0902	29.5002	15.5014	43.0895	33.9698	5.68031	5.93333	22.2057	51.8291	19.3964	7.40219	29.4794	8.8533	9.64519	30.423	-0.301244	15.5443	28.8664	0.141044	19.1559	21.6155	68.8689	81.8237	95.1698	120.667	75.8723	20.6415	9.66205	144.062	206.635	59.8323	64.9117	66.7298	18.3964	19.6021	76.6525	2.3141	105.623	125.398	1.01351	57.5427	76.0722
39	0	12.9011	17.4219	0.23945	45.0242	29.3215	8.36873	11.2448	13.0086	29.5348	18.0941	-0.676684	25.3216	8.57779	11.166	23.4943	0.14949	9.05475	22.3917	0.391354	12.1151	16.5045	81.77	99.2456	95.4092	165.692	105.194	29.0103	20.9068	157.07	236.17	77.9264	64.235	92.0514	26.9742	30.7681	100.147	2.46359	114.678	147.79	1.40486	69.6577	92.5766
40	0	28.222	10.2972	0.877396	49.2999	13.9422	15.3085	13.2251	20.389	23.8144	18.7105	-1.34216	10.9854	6.37445	15.8324	17.5028	1.54554	-0.0758702	17.9723	1.16923	5.5632	11.2411	109.992	109.543	96.2866	214.992	119.136	44.3187	34.1319	177.459	259.984	96.6369	62.8929	103.037	33.3487	46.6005	117.65	4.00913	114.602	165.762	2.57409	75.2209	103.818
41	0	63.5844	2.65723	9.44082	64.2125	5.82532	15.319	11.4465	33.7976	15.1555	27.9906	4.00331	6.61254	8.01309	19.6396	7.92606	2.26413	-7.62959	7.04924	2.31166	2.28996	10.1746	173.576	112.2	105.727	279.204	124.961	59.6377	45.5784	211.257	275.14	124.627	66.8962	109.649	41.3617	66.2401	125.576	6.27326	106.972	172.811	4.88575	77.5109	113.992
42	0	74.6775	8.62596	14.7966	61.2637	7.98774	12.7435	7.99363	47.0454	14.4722	31.6361	21.8562	3.79435	3.23819	21.2013	-2.9658	3.14883	-7.04241	-12.1995	2.78067	-1.76528	10.5299	248.254	120.826	120.524	340.468	132.949	72.3812	53.572	258.302	289.612	156.264	88.7524	113.444	44.5999	87.4414	122.61	9.42209	99.93	160.612	7.66642	75.7456	124.522
43	0	69.3416	10.2766	19.3028	35.3403	11.3226	12.4678	7.16325	63.3308	21.896	32.3662	31.0756	-0.355758	9.6959	18.9159	0.782083	4.41252	7.26064	-21.891	3.04737	4.60731	13.5176	317.595	131.103	139.827	375.808	144.272	84.849	60.7352	321.633	311.508	188.63	119.828	113.088	54.2958	106.357	123.392	13.8346	107.191	138.721	10.7138	80.3529	138.04
44	0	40.6674	3.84248	15.476	18.849	12.986	9.79755	5.55977	54.1204	22.0067	22.7678	36.592	-0.45442	16.7168	3.86906	-2.37687	4.00834	15.5411	-24.0562	0.93233	5.33293	12.84	358.263	134.945	155.303	394.657	157.258	94.6466	66.295	375.753	333.515	211.398	156.42	112.634	71.0127	110.226	121.015	17.843	122.732	114.665	11.6461	85.6858	150.88
45	0	-3.31212	-16.1569	-0.0160508	-18.6416	-7.68284	6.59462	3.41084	21.9124	13.9809	4.91747	21.7996	-14.7975	29.8662	-8.01202	-13.0571	4.82368	8.63307	-27.337	-0.542746	-3.00261	0.451941	354.951	118.788	155.287	376.015	149.575	101.241	69.7058	397.666	347.496	216.315	178.22	97.836	100.879	102.214	107.958	22.6666	131.365	87.3277	11.1034	82.6832	151.332
46	0	-21.1492	-21.3139	18.4898	-31.2618	-17.8543	12.3872	2.92363	-7.67925	-0.48361	-3.41659	16.1829	-17.5004	26.4291	-14.4822	-8.40123	6.52137	-12.2418	-15.9956	-0.512164	-9.1371	-7.04204	333.802	97.4742	173.777	344.754	131.721	113.628	72.6295	389.987	347.012	212.899	194.402	80.3356	127.308	87.7322	99.5566	29.188	119.123	71.3321	10.5912	73.5461	144.29
47	0	-25.4495	-19.6758	39.632	-15.3236	-19.6939	5.80809	-1.91503	-36.059	-5.92107	-4.94078	10.2487	-9.99888	27.0268	-10.3667	-4.62636	4.92464	-27.0746	-8.09918	-0.206209	-12.1687	-9.45273	308.352	77.7984	213.409	329.43	112.027	119.436	70.7144	353.928	341.091	207.958	204.651	70.3367	154.335	77.3654	94.9303	34.1126	92.0484	63.233	10.385	61.3774	134.837
48	0	-25.3284	-12.6543	75.8792	-16.3713	-17.811	7.96782	-4.70889	-38.8325	-8.77467	-4.76546	1.00896	-4.4288	10.5478	-2.07302	7.04042	3.91502	-25.19	-4.94448	1.43039	-5.97038	-8.6771	283.024	65.1441	289.288	313.059	94.2156	127.404	66.0055	315.095	332.317	203.192	205.66	65.9079	164.883	75.2924	101.971	38.0277	66.8584	58.2885	11.8154	55.407	126.16
49	0	-22.4033	-3.11406	102.241	-25.0952	-2.93939	10.5446	-9.03173	-26.5183	-14.9154	-2.36239	-3.5541	3.06442	-1.66195	2.30276	7.3388	-0.159108	-17.0625	8.27222	1.89329	2.8157	-3.99194	260.62	62.0301	391.529	287.964	91.2762	137.949	56.9738	288.577	317.401	200.83	202.106	68.9724	163.221	77.5952	109.31	37.8686	49.796	66.5607	13.7087	58.2227	122.168
50	0	-15.6883	0.468101	-32.8227	-17.9042	19.2185	22.2025	-14.5771	-16.8125	-3.80481	-5.32395	0.491068	5.0332	-9.13034	-1.49937	-4.70561	-1.93214	3.4445	33.1086	4.29853	1.0338	3.49384	244.932	62.4982	358.706	270.059	110.495	160.151	42.3967	271.764	313.596	195.506	202.597	74.0055	154.09	76.0958	104.604	35.9364	53.2405	99.6694	18.0072	59.2565	125.662
51	0	-5.91003	-1.92557	-28.2422	-8.48142	30.8765	32.3607	-14.1509	-2.61111	9.47705	2.69793	5.00817	1.82864	-6.99203	-1.51653	-10.7959	4.29295	12.6854	34.3907	4.12868	4.26092	9.09457	239.022	60.5726	330.464	261.578	141.371	192.512	28.2458	269.153	323.073	198.204	207.605	75.8342	147.098	74.5793	93.808	40.2294	65.9259	134.06	22.1359	63.5175	134.756
52	0	-8.47063	-1.28864	-112.61	-18.4794	41.8739	-6.49753	-11.3878	0.779909	0.54616	-3.96373	0.47043	-5.68137	-8.0875	-1.75139	-16.481	11.6099	11.8063	18.3256	-0.521437	-2.37731	5.34421	230.551	59.284	217.853	243.099	183.245	186.015	16.858	269.933	323.619	194.24	208.076	70.1528	139.011	72.8279	77.327	51.8392	77.7322	152.386	21.6145	61.1402	140.101
53	0	-18.4485	-4.04171	-62.7066	-6.31105	23.1775	-9.56218	-8.06123	1.38618	-3.07385	-3.87052	-3.12826	-8.27057	-5.01852	1.70913	-7.39489	11.4776	4.33318	2.4896	-2.72239	-0.704648	1.03644	212.103	55.2423	155.147	236.788	206.423	176.452	8.79676	271.319	320.546	190.37	204.947	61.8823	133.992	74.537	69.9321	63.3168	82.0654	154.875	18.8921	60.4355	141.137
54	0	-36.9639	-5.07509	-16.8395	-18.7342	9.36644	-44.7865	-4.78212	3.56427	-24.2109	-6.69545	-18.1006	-6.01986	-8.32131	1.51878	-0.517678	6.94429	-2.47258	-12.8409	-6.8916	1.26781	-6.13375	175.139	50.1672	138.307	218.053	215.789	131.666	4.01465	274.884	296.335	183.674	186.847	55.8624	125.671	76.0558	69.4144	70.2611	79.5928	142.034	12.0005	61.7033	135.003
55	0	-43.5277	-5.95077	-24.1681	-22.189	-0.223569	-23.536	-2.13933	-5.45683	-31.2892	-7.56823	-19.6056	-3.28689	-17.7596	1.18729	-1.1162	2.69895	-6.18507	-4.46889	-5.05672	-3.0719	-8.5637	131.611	44.2164	114.139	195.864	215.566	108.13	1.87532	269.427	265.046	176.106	167.241	52.5755	107.911	77.2431	68.2982	72.9601	73.4077	137.565	6.94374	58.6314	126.44
56	0	-43.9748	-4.69072	-21.8219	-25.1696	-10.7253	-9.24963	-0.785776	-15.6255	-27.2423	-6.00338	-16.4129	-2.76409	-25.7211	-1.80103	-2.73374	-6.59034	-5.68604	0.253501	-1.61223	-5.05402	-9.89689	87.6364	39.5257	92.3174	170.695	204.84	98.8802	1.08954	253.801	237.803	170.103	150.828	49.8114	82.1901	75.4421	65.5645	66.3697	67.7217	137.819	5.33151	53.5774	116.543
57	0	-28.3229	-3.23132	-20.3606	-26.9037	-22.0901	-7.20861	-0.0877386	-17.3832	-23.4057	-10.3258	-15.7575	-3.46337	-30.7432	-0.334487	-7.05339	-2.99481	-4.13499	-9.4282	-1.78905	-5.92649	-11.8622	59.3135	36.2944	71.9568	143.791	182.75	91.6716	1.00181	236.418	214.397	159.777	135.071	46.348	51.4469	75.1076	58.5111	63.3749	63.5867	128.391	3.54246	47.6509	104.68
58	0	-19.1271	-2.79167	-10.2129	-30.7247	-26.8479	-10.341	-0.109245	-20.6011	-13.0963	-9.34517	-11.9593	-4.24543	-25.5591	3.81768	-5.64526	-4.27169	-0.0941477	-16.2356	-1.115	-3.8414	-11.1516	40.1864	33.5027	61.7439	113.066	155.902	81.3307	0.892561	215.817	201.301	150.432	123.112	42.1026	25.8878	78.9253	52.8658	59.1032	63.4925	112.155	2.42746	43.8095	93.5288
59	0	-12.6887	-2.11063	-6.20142	-30.8005	-31.18	-9.8017	-0.000453203	-13.3438	-11.7158	-11.3158	-11.3653	-4.13135	-17.0828	3.16991	-6.48231	-3.72755	0.280301	-17.4557	-1.10371	-0.761909	-10.6923	27.4976	31.392	55.5424	82.2659	124.722	71.529	0.892108	202.473	189.585	139.116	111.746	37.9713	8.80499	82.0952	46.3835	55.3757	63.7728	94.6995	1.32374	43.0476	82.8365
60	0	-8.43172	-3.4105	-4.12537	-27.2092	-21.3194	-4.2394	0.0647311	-8.60397	-10.2604	-9.55932	-10.1657	-3.1842	-5.86178	1.1037	-4.53585	-1.87678	-1.84418	-13.6191	-0.80402	0.159392	-7.91793	19.0659	27.9815	51.4171	55.0568	103.403	67.2896	0.956839	193.869	179.325	129.557	101.581	34.7871	2.94321	83.1989	41.8477	53.4989	61.9287	81.0804	0.519724	43.207	74.9186
61	0	-4.96811	-3.3678	-4.50897	-23.0153	-11.6609	-3.14086	0.108188	-13.9571	-8.49484	-9.1875	-3.77605	-2.14917	-0.250452	-10.4945	-2.44867	-4.21496	-3.79844	-11.6066	-0.115841	-1.4728	-6.08746	14.0978	24.6137	46.9081	32.0414	91.7419	64.1487	1.06503	179.912	170.83	120.369	97.8046	32.6379	2.69276	72.7044	39.399	49.284	58.1302	69.4737	0.403883	41.7342	68.8311
62	0	-2.81862	-4.65663	-4.07944	-14.655	-6.58388	-1.31946	0.10829	-14.6671	-12.5039	-10.8043	1.09488	-0.135182	0.0643104	-17.9306	-1.49691	-5.02882	-4.93321	-8.24682	0.0208066	-4.20035	-5.13778	11.2792	19.9571	42.8287	17.3864	85.158	62.8292	1.17332	165.245	158.326	109.565	98.8994	32.5027	2.75707	54.7738	37.9021	44.2551	53.197	61.2269	0.42469	37.5338	63.6933
63	0	-1.8068	-3.2677	-4.76968	-7.35816	-6.66122	-5.01459	-0.108991	-17.5836	-13.5301	-12.9305	-1.28909	-1.50922	-0.125228	-20.9179	-1.38393	-7.67846	-5.49434	-9.12736	-0.000105027	-3.97742	-5.90236	9.47235	16.6894	38.059	10.0283	78.4968	57.8146	1.06433	147.661	144.796	96.6342	97.6103	30.9935	2.63184	33.8559	36.5182	36.5767	47.7027	52.0996	0.424585	33.5564	57.791
64	0	-1.01256	-2.89207	-4.31056	-3.41025	-7.59015	-6.98198	-0.109091	-22.0396	-16.8412	-12.4337	-11.1373	-1.6768	1.21302	-12.4957	-2.87932	-7.35581	-4.0588	-5.03565	-0.0525421	-4.75511	-6.60785	8.45979	13.7973	33.7484	6.61801	70.9067	50.8327	0.955235	125.622	127.955	84.2006	86.473	29.3167	3.84485	21.3603	33.6388	29.2209	43.6439	47.0639	0.372043	28.8013	51.1831
65	0	-1.37785	-1.38769	-1.93571	-2.10046	-7.61527	-5.78967	-0.0656356	-17.2712	-13.6291	-9.48238	-13.0271	-2.99689	3.2269	-6.06493	-3.10896	-6.83328	-2.08988	0.135007	-0.110182	-4.42415	-5.61699	7.08194	12.4097	31.8127	4.51754	63.2914	45.043	0.8896	108.35	114.326	74.7182	73.4459	26.3198	7.07175	15.2953	30.5299	22.3876	41.554	47.1989	0.261861	24.3772	45.5661
66	0	-2.44818	-1.28004	-1.97681	-1.42965	-8.34595	-8.45174	-0.0654555	-13.0544	-10.8326	-6.87884	-5.04798	-3.11679	2.17174	-0.755302	-1.92977	-4.18906	-1.17874	5.31899	-0.00537906	-3.72079	-3.99339	4.63376	11.1296	29.8359	3.0879	54.9455	36.5913	0.824144	95.296	103.493	67.8393	68.398	23.203	9.24349	14.54	28.6001	18.1985	40.3752	52.5179	0.256482	20.6564	41.5727
67	0	-2.13163	-2.01448	2.94745	-0.728086	-5.88361	-7.75653	-0.000301021	-8.27619	-4.52533	-2.60365	0.741361	-2.28574	1.13102	-1.83151	4.64968	-3.38584	-0.46776	8.80183	-9.12824e-05	-2.79772	-1.74967	2.50213	9.11513	32.7833	2.35981	49.0618	28.8347	0.823843	87.0198	98.9678	65.2357	69.1393	20.9173	10.3745	12.7085	33.2498	14.8127	39.9075	61.3198	0.256391	17.8586	39.8231
68	0	-1.35167	-2.06528	6.02819	-0.516744	-4.8338	-9.47008	-0.108741	-6.80303	-10.2411	-3.45021	7.6974	-1.16816	-3.00032	-4.86962	15.0017	-2.92598	-3.09174	5.45724	-0.0157714	-1.99165	-1.51037	1.15046	7.04985	38.8115	1.84307	44.228	19.3646	0.715102	80.2168	88.7267	61.7855	76.8367	19.7491	7.37419	7.83892	48.2515	11.8867	36.8157	66.777	0.240619	15.867	38.3127
69	0	-0.744294	-2.26931	5.63998	-0.628367	-5.24847	-8.02138	-0.0653647	-9.82345	-14.0633	-4.62776	-4.58539	-0.29757	-3.59354	-4.14552	14.3494	-4.41538	-3.92552	-0.985239	-0.0262304	-1.06407	-3.27957	0.406167	4.78054	44.4515	1.2147	38.9796	11.3433	0.649737	70.3933	74.6634	57.1577	72.2513	19.4515	3.78065	3.6934	62.6009	7.47132	32.8902	65.7917	0.214389	14.8029	35.0331
70	0	-0.217548	-1.81564	7.91986	-0.390237	-3.16274	-4.36004	-0.000300182	-7.75455	-16.5522	-6.34477	-18.7573	-0.723906	-2.69139	-2.19406	8.19391	-4.34551	-4.22092	-9.67781	-0.0419219	-1.96175	-5.10153	0.18862	2.9649	52.3714	0.824462	35.8168	6.98323	0.649437	62.6388	58.1112	50.813	53.494	18.7276	1.08926	1.49934	70.7949	3.12581	28.6693	56.1139	0.172467	12.8412	29.9316
71	0	-0.017241	-0.577542	0.443936	-0.286984	-3.33695	-0.806617	-0.000299341	-7.50874	-14.0756	-6.85936	-21.0502	-1.01185	-0.945929	-0.918678	-2.68202	-2.34981	-2.48099	-11.3695	-0.0157634	-2.18064	-5.20531	0.171379	2.38736	52.8153	0.537478	32.4799	6.17661	0.649138	55.13	44.0356	43.9536	32.4439	17.7158	0.143331	0.58066	68.1128	0.776006	26.1883	44.7445	0.156704	10.6605	24.7263
72	0	0.0341489	-0.00824154	-3.96062	-0.215231	-2.11626	-0.062829	-0.000298782	-6.23548	-10.0423	-5.77567	-19.0955	-2.34665	-0.00984592	-0.225003	-13.2493	-0.581324	-2.02326	-11.8356	-7.10524e-05	-2.2119	-4.82192	0.205527	2.37912	48.8547	0.322247	30.3636	6.11378	0.648839	48.8946	33.9933	38.1779	13.3484	15.3691	0.133485	0.355656	54.8635	0.194682	24.165	32.9088	0.156633	8.44864	19.9044
73	0	0.0569677	-0.0538787	-4.57879	-0.067282	-2.68022	-0.124891	-0.000297943	-2.81826	-7.76342	-5.95781	-10.615	-0.923209	-0.00981962	0.0559759	-11.3613	-0.0444604	-1.60304	-6.5016	-7.07341e-05	-2.31237	-3.38967	0.262495	2.32524	44.2759	0.254965	27.6834	5.98889	0.648541	46.0763	26.2299	32.2201	2.73336	14.4459	0.123665	0.411632	43.5023	0.150222	22.562	26.4072	0.156562	6.13627	16.5147
74	0	-7.91277e-05	-0.27591	-4.89531	0.0356873	-4.17951	-0.347554	-0.000298507	-3.91709	-5.84333	-4.66051	-2.49542	0.0367505	-4.28108e-05	0.0886299	-7.27402	-0.0273872	-2.24237	-1.08337	-7.07996e-05	-1.09571	-2.1282	0.262416	2.04933	39.3806	0.290652	23.5039	5.64134	0.648243	42.1592	20.3865	27.5596	0.237938	14.4827	0.123622	0.500262	36.2282	0.122835	20.3196	25.3239	0.156491	5.04056	14.3865
75	0	-7.89449e-05	-0.462627	1.10626	-0.0314282	-2.7621	0.129674	-0.00029879	0.738113	-2.25532	-2.96397	-0.0711205	1.97568	-0.0163136	0.069939	-2.19527	0.0272066	-0.0695008	0.427323	-7.13391e-05	1.13002	-0.341069	0.262337	1.5867	40.4869	0.259224	20.7418	5.77101	0.647944	42.8973	18.1312	24.5956	0.166818	16.4584	0.107309	0.570201	34.033	0.150041	20.2501	25.7512	0.15642	6.17058	14.0454
76	0	-0.0571258	-0.571597	3.83989	0.0355651	-3.39684	0.839809	-0.000299353	4.06918	-0.830997	-1.64888	0.0633636	2.1333	-6.26601e-05	0.102684	-1.6677	0.054476	0.477015	1.1946	-7.20986e-05	1.97639	0.112203	0.205211	1.0151	44.3267	0.294789	17.3449	6.61082	0.647645	46.9665	17.3002	22.9468	0.230182	18.5917	0.107246	0.672885	32.3653	0.204517	20.7271	26.9458	0.156348	8.14696	14.1576
77	0	-0.0343069	-0.444328	3.81202	0.160544	-1.90731	-0.287668	-0.000299635	2.71743	0.561115	1.4295	0.082513	0.631325	0.0161947	-0.000126395	-5.91247	0.0442378	0.442186	0.0197535	-7.23347e-05	1.10203	0.0975839	0.170904	0.570776	48.1388	0.455333	15.4376	6.32315	0.647345	49.6839	17.8613	24.3763	0.312695	19.223	0.123441	0.672758	26.4528	0.248755	21.1693	26.9655	0.156275	9.249	14.2552
78	0	-7.87191e-05	-0.267896	3.52906	0.133715	-1.03989	-1.24871	-0.000299496	-5.06539	0.105992	2.60621	0.0750968	-1.83694	-4.28272e-05	-0.126254	-7.55297	-6.1724e-05	-0.759731	-3.27591	-7.22769e-05	-0.606462	-0.826741	0.170826	0.30288	51.6678	0.589048	14.3977	5.07444	0.647045	44.6185	17.9673	26.9825	0.387791	17.386	0.123398	0.546504	18.8998	0.248693	20.4096	23.6896	0.156203	8.64253	13.4285
79	0	-7.84308e-05	-0.155053	1.21533	0.106857	-1.24825	-1.61193	0.0643154	-8.94296	-2.26176	0.511427	0.0190016	-5.21187	-4.32594e-05	-0.0888528	-9.01057	-0.0443487	-2.94055	-5.57983	-7.21298e-05	-2.48493	-2.28967	0.170747	0.147826	52.8832	0.695904	13.1495	3.46251	0.711361	35.6756	15.7056	27.4939	0.406793	12.1742	0.123355	0.457651	9.88925	0.204345	17.469	18.1098	0.156131	6.1576	11.1388
80	0	-7.78801e-05	-0.0423123	1.51292	0.137957	-0.863848	-1.47393	0.107392	-11.1142	-2.09681	-1.83914	0.0395833	-4.63825	-0.0162793	-0.121557	-5.05674	-0.0545525	-3.83377	-5.63108	-7.19018e-05	-2.22498	-2.39128	0.170669	0.105514	54.3961	0.833861	12.2856	1.98858	0.818753	24.5614	13.6088	25.6548	0.446376	7.53592	0.107075	0.336094	4.83251	0.149792	13.6353	12.4787	0.156059	3.93262	8.74751
81	0	-7.79415e-05	-4.84268e-05	-0.0829553	-0.102851	-0.194471	-1.22133	-0.000299081	-5.6419	-0.942172	-4.11238	-0.00312547	-3.86006	-0.00978404	-0.0561664	-1.33168	-0.0375046	-2.60557	-4.45925	-7.17469e-05	-1.11959	-1.7585	0.170591	0.105466	54.3131	0.73101	12.0912	0.767245	0.818454	18.9195	12.6666	21.5424	0.443251	3.67586	0.0972914	0.279928	3.50084	0.112288	11.0297	8.01947	0.155987	2.81303	6.98902
82	0	-7.80124e-05	-4.85271e-05	-2.2157	0.0308826	0.592475	-0.532159	-0.000298942	-0.418649	0.537964	-4.36115	-0.047262	-1.2262	-4.13257e-05	-0.00010093	0.0630861	-0.0102551	-1.33567	-1.30584	-7.17543e-05	-0.0655188	-0.650581	0.170513	0.105417	52.0974	0.761893	12.6836	0.235085	0.818155	18.5009	13.2046	17.1812	0.395989	2.44967	0.0972501	0.279827	3.56392	0.102033	9.69404	6.71363	0.155916	2.74751	6.33844
83	0	-7.83263e-05	-4.86012e-05	-5.55229	0.0129567	0.0199298	0.133995	-0.10799	0.252546	2.30737	-2.83252	-0.00755225	0.114359	-4.0906e-05	-9.08049e-05	0.515046	-4.00271e-05	-0.461327	0.510193	-7.17217e-05	0.174814	-0.0869335	0.170435	0.105369	46.5451	0.77485	12.7036	0.36908	0.710165	18.7534	15.5119	14.3487	0.388436	2.56402	0.0972092	0.279736	4.07897	0.101993	9.23271	7.22382	0.155844	2.92233	6.2515
84	0	-7.84363e-05	-4.86233e-05	-7.02459	0.07522	-0.379465	0.435938	-0.0649134	1.68918	2.41491	0.927434	0.039432	0.15282	-4.1051e-05	-8.66827e-05	0.617921	0.0101456	-0.12609	0.824613	-7.16163e-05	0.0979943	0.273247	0.170356	0.10532	39.5205	0.85007	12.3241	0.805019	0.645251	20.4426	17.9268	15.2761	0.427869	2.71684	0.0971681	0.279649	4.69689	0.112138	9.10662	8.04843	0.155772	3.02032	6.52475
85	0	-7.84291e-05	-4.85973e-05	-7.4095	0.164279	-0.495474	0.469203	-0.000298527	0.978338	1.97249	2.39836	0.161431	0.559347	0.00966259	-8.93171e-05	0.97035	0.0169369	-0.831037	2.4428	-7.16158e-05	0.224537	0.429491	0.170278	0.105271	32.111	1.01435	11.8286	1.27422	0.644953	21.4209	19.8993	17.6745	0.5893	3.27619	0.106831	0.27956	5.66724	0.129075	8.27558	10.4912	0.155701	3.24486	6.95424
86	0	-7.77759e-05	-4.85602e-05	-5.15798	0.0752053	-0.601565	0.519391	-0.000298389	1.04184	2.31591	1.29948	0.117379	0.471605	0.0452303	-9.73252e-05	0.605729	-4.13011e-05	-0.938063	3.62008	-7.15827e-05	0.0656952	0.35709	0.1702	0.105223	26.9531	1.08955	11.2271	1.79361	0.644654	22.4628	22.2152	18.974	0.706679	3.7478	0.152061	0.279463	6.27297	0.129034	7.33752	14.1113	0.155629	3.31055	7.31133
87	0	-7.68533e-05	0.0104593	-1.12618	0.066154	-0.457957	-0.223845	-0.000298251	1.24194	1.87345	0.0429611	-0.0134346	0.555486	0.0775409	-0.000106156	0.437352	-4.16316e-05	-0.53497	3.9577	-7.17196e-05	0.0774635	0.307362	0.170123	0.115682	25.8269	1.15571	10.7691	1.56977	0.644356	23.7047	24.0887	19.0169	0.693244	4.30328	0.229602	0.279357	6.71032	0.128992	6.80255	18.069	0.155557	3.38802	7.61869
88	0	-7.69049e-05	0.0174646	2.5774	0.185947	0.207018	-0.162474	-0.000298113	1.27055	1.35471	-3.31592	-0.0252645	0.21197	0.0484327	-0.000110206	0.197835	-0.0170194	-0.147672	3.85138	-7.17032e-05	-0.0426765	0.085312	0.170047	0.133147	28.4043	1.34165	10.9761	1.40729	0.644058	24.9753	25.4434	15.701	0.66798	4.51525	0.278035	0.279246	6.90816	0.111973	6.65488	21.9204	0.155486	3.34534	7.704
89	0	-7.67924e-05	0.0104498	1.39245	0.758301	-0.131509	-0.475045	-0.000297975	1.03344	2.25203	-3.7894	-0.085499	-0.38924	-0.0162177	-0.000113885	0.397634	-0.0102286	-0.0462519	3.25988	-7.16138e-05	-0.390693	-0.0892449	0.16997	0.143597	29.7967	2.09996	10.8446	0.932249	0.64376	26.0087	27.6954	11.9116	0.582481	4.12601	0.261817	0.279133	7.30579	0.101744	6.60862	25.1803	0.155414	2.95465	7.61476
90	0	-7.78177e-05	0.0909012	0.629925	2.27068	0.330717	-0.151181	-0.000297838	0.554609	2.59753	-1.68345	0.229849	0.164931	-0.0582467	-0.000116421	0.305694	-4.17948e-05	0.182197	1.64634	-7.15807e-05	0.093155	0.27322	0.169892	0.234498	30.4267	4.37063	11.1753	0.781067	0.643462	26.5633	30.293	10.2282	0.81233	4.29094	0.20357	0.279016	7.61148	0.101702	6.79082	26.8266	0.155342	3.0478	7.88798
91	0	-7.83319e-05	0.115348	-2.63681	2.85079	-0.211543	0.211604	-0.0002977	-1.52988	1.93791	-0.784734	0.278128	0.135755	-0.0776197	-0.000114669	0.0892295	-4.21475e-05	0.0308915	0.98856	-7.15239e-05	-0.00355622	0.139211	0.169814	0.349846	27.7898	7.22142	10.9638	0.992672	0.643165	25.0334	32.2309	9.44342	1.09046	4.4267	0.12595	0.278901	7.70071	0.10166	6.82171	27.8152	0.155271	3.04425	8.02719
92	0	-7.81518e-05	0.00692444	-1.83647	1.69227	-0.69076	0.0832879	-0.000297562	-1.69192	4.39255	0.459687	0.247198	0.728146	-0.0291299	-0.000114702	0.0668778	0.0101114	0.90242	0.648371	-7.1403e-05	0.472407	0.452988	0.169735	0.35677	25.9534	8.91369	10.273	1.07596	0.642867	23.3415	36.6234	9.90311	1.33766	5.15484	0.0968205	0.278787	7.76759	0.111771	7.72413	28.4635	0.155199	3.51665	8.48018
93	0	0.00210895	0.0284258	0.269728	0.955482	-0.399552	0.160812	-0.000297424	0.91419	1.79746	1.42667	0.488401	0.471622	0.0373869	-0.000112692	-0.0420984	0.379903	1.48754	-1.36492	-7.13942e-05	0.323594	0.448067	0.171844	0.385196	26.2231	9.86918	9.87349	1.23677	0.64257	24.2557	38.4209	11.3298	1.82606	5.62647	0.134207	0.278674	7.72549	0.491675	9.21167	27.0986	0.155128	3.84025	8.92825
94	0	0.00793931	0.0355508	1.88286	-0.335935	0.378706	0.0755696	-0.000297287	2.16186	2.19872	2.01418	0.855848	0.467329	0.137169	-0.000112188	0.445449	1.32059	2.20363	0.649114	-7.11531e-05	0.155254	0.867336	0.179784	0.420747	28.106	9.53324	10.2522	1.31234	0.642272	26.4176	40.6196	13.344	2.6819	6.0938	0.271377	0.278562	8.17094	1.81226	11.4153	27.7477	0.155057	3.9955	9.79558
95	0	0.0137641	0.199971	1.47222	0.275409	1.34974	0.0850862	-0.000297149	3.21129	0.796733	2.35735	1.4368	0.339477	0.236866	-0.000115147	0.542928	2.26054	2.3119	0.901599	-7.10808e-05	0.0392283	1.09507	0.193548	0.620718	29.5782	9.80865	11.6019	1.39743	0.641975	29.6289	41.4163	15.7013	4.1187	6.43327	0.508242	0.278447	8.71387	4.0728	13.7272	28.6493	0.154986	4.03473	10.8907
96	0	0.0195835	0.402739	0.742323	1.31661	1.93124	0.261829	-0.000297012	2.64493	-0.315617	2.97139	1.96313	0.611231	0.336473	-0.000114845	0.0448226	3.18291	2.36458	2.88037	-7.10246e-05	-0.172273	1.38329	0.213131	1.02346	30.3205	11.1253	13.5332	1.65926	0.641678	32.2738	41.1007	18.6727	6.08183	7.0445	0.844715	0.278332	8.75869	7.25571	16.0918	31.5297	0.154915	3.86246	12.274
97	0	0.0217524	0.458822	0.669558	1.50658	2.06132	0.327942	-0.000296874	2.04371	-0.0903903	3.26732	2.11639	0.855507	0.373601	-0.000113442	-0.166173	3.52315	2.47125	4.35195	-7.05846e-05	-0.233503	1.56317	0.234884	1.48228	30.9901	12.6318	15.5945	1.9872	0.641381	34.3175	41.0103	21.94	8.19822	7.90001	1.21832	0.278218	8.59252	10.7789	18.563	35.8816	0.154844	3.62895	13.8371
98	0	0.0239145	0.50427	1.88912	1.97437	2.6401	0.393919	-0.000296737	3.36619	1.54583	4.07338	2.39793	1.15183	0.410608	-0.000110801	0.17396	3.87647	3.15968	5.6914	-7.05768e-05	-0.0849941	2.08418	0.258798	1.98655	32.8792	14.6062	18.2346	2.38112	0.641084	37.6837	42.5561	26.0134	10.5961	9.05184	1.62892	0.278108	8.76648	14.6553	21.7227	41.573	0.154774	3.54396	15.9213
99	0	0.0253498	0.534427	3.85247	2.60382	3.39946	0.471175	-0.0002966	5.36549	4.27919	5.09148	2.65675	1.56037	0.435163	-0.000103314	0.756774	4.11508	4.06087	7.49013	-7.06644e-05	0.185468	2.79516	0.284148	2.52098	36.7317	17.21	21.634	2.85229	0.640788	43.0492	46.8353	31.1049	13.2529	10.6122	2.06409	0.278004	9.52325	18.7704	25.7836	49.0632	0.154703	3.72943	18.7165
100	0	0.0195132	0.411741	3.66897	2.19962	2.84702	0.383418	-0.000296462	4.81419	4.29628	4.21579	2.09068	1.33071	0.335266	-9.82084e-05	0.799643	3.17342	3.39822	6.32264	-7.08316e-05	0.247173	2.3755	0.303661	2.93272	40.4006	19.4096	24.4811	3.23571	0.640491	47.8634	51.1316	35.3207	15.3436	11.9429	2.39935	0.277906	10.3229	21.9438	29.1818	55.3858	0.154632	3.9766	21.092
101	0	0.0648898	0.391552	4.17358	1.21329	3.10304	0.3764	0.0120831	5.35669	7.83208	4.59076	1.82694	1.77359	0.205003	0.0572136	1.15747	2.78517	3.25848	6.57364	0.000924999	0.69938	2.65435	0.368551	3.32427	44.5742	20.6229	27.5841	3.61211	0.652574	53.2201	58.9637	39.9114	17.1705	13.7165	2.60436	0.33512	11.4804	24.729	32.4403	61.9595	0.155557	4.67598	23.7463
102	0	0.268712	0.619075	4.82249	-2.39832	4.94862	0.514238	0.063644	7.15268	19.7779	7.57387	2.04619	3.84948	-0.0838078	0.295931	1.94561	3.55405	3.62116	9.0719	0.00507427	2.1405	4.27555	0.637263	3.94334	49.3967	18.2246	32.5327	4.12635	0.716219	60.3727	78.7416	47.4853	19.2167	17.566	2.52055	0.63105	13.426	28.2831	36.0614	71.0314	0.160631	6.81648	28.0219
103	0	0.477496	0.953459	6.39741	-5.44335	7.52404	0.750846	0.115172	10.1726	32.7944	11.6394	2.80694	6.26495	-0.285324	0.534501	2.93281	5.14664	4.85641	13.1907	0.00922098	3.64103	6.50458	1.11476	4.8968	55.7941	12.7813	40.0568	4.87719	0.83139	70.5454	111.536	59.1247	22.0237	23.8309	2.23522	1.16555	16.3588	33.4297	40.9178	84.222	0.169852	10.4575	34.5264
104	0	0.477279	0.953019	6.39526	-5.44088	7.52104	0.750588	0.115118	10.1679	32.7792	11.634	2.80557	6.26207	-0.285194	0.534282	2.93145	5.1448	4.85412	13.1849	0.00921674	3.63948	6.50171	1.59204	5.84982	62.1894	7.34038	47.5778	5.62778	0.946508	80.7133	144.315	70.7588	24.8292	30.093	1.95003	1.69983	19.2902	38.5745	45.772	97.4069	0.179069	14.097	41.0281
105	0	0.391714	0.781954	5.24697	-4.46753	6.1718	0.615958	0.0944327	8.3411	26.8994	9.54558	2.30141	5.13863	-0.234309	0.438591	2.40511	4.22174	3.98138	10.8177	0.00755255	2.987	5.33479	1.98375	6.63178	67.4363	2.87285	53.7496	6.24374	1.04094	89.0544	171.215	80.3043	27.1306	35.2316	1.71572	2.13842	21.6953	42.7962	49.7533	108.225	0.186622	17.084	46.3629
106	0	0.222174	0.579766	0.839403	-1.5822	4.87275	0.886784	-0.0127752	1.78149	9.67833	4.22385	0.62578	1.76412	0.526566	-0.00146126	0.565884	1.90274	1.20545	3.12551	-0.00107445	1.51796	2.29102	2.20593	7.21154	68.2757	1.29065	58.6224	7.13052	1.02817	90.8359	180.893	84.5282	27.7564	36.9958	2.24229	2.13696	22.2612	44.699	50.9588	111.35	0.185547	18.602	48.6539
107	0	0.252634	0.868573	-2.30315	-0.334643	7.64502	1.83051	-0.11575	-2.46669	2.48899	2.9951	-0.322223	0.250399	1.60822	-0.384493	-0.573593	1.41753	-0.227951	-1.03086	-0.00936159	1.45706	1.488	2.45856	8.08011	65.9726	0.956003	66.2674	8.96103	0.912416	88.3692	183.382	87.5233	27.4342	37.2462	3.85051	1.75247	21.6876	46.1165	50.7308	110.319	0.176186	20.059	50.1419
108	0	0.252514	0.868163	-2.30309	-0.334492	7.64144	1.82959	-0.115696	-2.46555	2.48784	2.99372	-0.322151	0.25027	1.60753	-0.384343	-0.573327	1.41648	-0.227846	-1.02979	-0.0093573	1.45645	1.48727	2.71107	8.94828	63.6695	0.62151	73.9088	10.7906	0.79672	85.9037	185.87	90.517	27.112	37.4964	5.45804	1.36813	21.1143	47.533	50.503	109.29	0.166828	21.5155	51.6292
109	0	0.252393	0.867742	-2.30364	-0.334341	7.63862	1.82887	-0.115643	-2.4644	2.48669	2.99233	-0.3221	0.25016	1.60681	-0.384219	-0.573086	1.41585	-0.227731	-1.02928	-0.00935373	1.45593	1.48664	2.96347	9.81602	61.3659	0.287169	81.5474	12.6195	0.681077	83.4393	188.356	93.5093	26.7899	37.7466	7.06485	0.983907	20.5412	48.9488	50.2753	108.26	0.157475	22.9714	53.1159
110	0	-0.0581597	0.42171	-0.699751	-0.116896	-0.545035	1.1841	-0.0435429	-0.987348	-1.64262	-0.170323	0.581152	0.659614	0.191709	-0.144244	-0.123114	-0.163333	-0.0332304	-0.0974358	-0.00355168	0.432451	0.00431278	2.90531	10.2377	60.6661	0.170273	81.0024	13.8036	0.637534	82.4519	186.714	93.339	27.3711	38.4062	7.25656	0.839663	20.4181	48.7855	50.242	108.163	0.153923	23.4039	53.1202
111	0	-0.520302	0.334465	0.58964	0.0289828	-11.6076	1.7086	-0.000294957	-0.172971	-8.69632	-4.36451	2.41155	1.95261	-1.39919	-0.000282554	0.32412	-2.34842	0.20446	1.03623	-7.11892e-05	-0.376226	-1.86251	2.38501	10.5722	61.2558	0.199256	69.3948	15.5122	0.637239	82.279	178.018	88.9745	29.7826	40.3588	5.85738	0.83938	20.7422	46.4371	50.4465	109.199	0.153852	23.0276	51.2577
112	0	-0.709855	0.458353	0.81525	0.0396021	-15.8362	2.3351	-0.000294821	-0.222058	-11.8411	-5.94291	3.2972	2.67228	-1.90911	-0.000285439	0.445962	-3.19926	0.287618	1.43105	-7.118e-05	-0.510141	-2.53427	1.67515	11.0305	62.071	0.238858	53.5586	17.8473	0.636945	82.0569	166.176	83.0316	33.0798	43.0311	3.94827	0.839095	21.1882	43.2378	50.7341	110.63	0.153781	22.5175	48.7234
113	0	-0.709526	0.45815	0.815826	0.0395932	-15.83	2.33394	-0.000293875	-0.221956	-11.8356	-5.94016	3.29608	2.67104	-1.90824	-0.000269618	0.445756	-3.19802	0.287479	1.42958	-7.1147e-05	-0.510051	-2.53309	0.965624	11.4887	62.8868	0.278451	37.7286	20.1812	0.636651	81.8349	154.341	77.0914	36.3759	45.7021	2.04002	0.838825	21.6339	40.0398	51.0216	112.06	0.153709	22.0074	46.1903
114	0	-0.456022	0.202071	0.185571	0.0304988	-8.46825	1.55575	-0.00029239	-0.43028	-8.60303	-4.052	1.85865	1.46261	-0.91366	-0.00916652	0.288002	-1.97193	0.0479187	0.528891	0.000919183	-0.611195	-1.58813	0.509603	11.6908	63.0724	0.30895	29.2603	21.737	0.636358	81.4047	145.738	73.0394	38.2346	47.1647	1.12636	0.829659	21.9219	38.0679	51.0695	112.589	0.154629	21.3962	44.6022
115	0	-0.114111	-0.397875	-1.5936	0.0325801	6.27393	0.671681	-0.000292254	-1.48383	-6.98416	-2.13276	-0.794751	-0.859971	1.3085	-0.0462981	0.089831	-0.067626	-0.63667	-1.73314	0.00504391	-1.53581	-0.182346	0.395492	11.2929	61.4788	0.34153	35.5342	22.4087	0.636066	79.9208	138.754	70.9067	37.4398	46.3048	2.43486	0.783361	22.0118	38.0002	50.4328	110.855	0.159672	19.8604	44.4198
116	0	-0.000181073	-0.84858	-3.10224	0.0474107	15.9268	0.540644	-0.000292119	-2.59585	-9.14509	-2.1113	-2.38312	-2.3163	2.91662	-0.0834152	0.0381839	0.813916	-1.2209	-3.51855	0.009166	-2.6206	0.415261	0.395311	10.4443	58.3766	0.388941	51.461	22.9493	0.635774	77.325	129.608	68.7954	35.0567	43.9885	5.35148	0.699945	22.05	38.8142	49.2119	107.337	0.168838	17.2398	44.8351
117	0	-0.000179665	-0.848194	-3.10135	0.0473926	15.9198	0.540304	-0.000293333	-2.59465	-9.14086	-2.11032	-2.38235	-2.31523	2.9153	-0.0834125	0.0381698	0.81382	-1.22035	-3.51592	0.00916176	-2.61945	0.414952	0.395131	9.59612	55.2752	0.436334	67.3809	23.4896	0.635481	74.7303	120.468	66.6851	32.6743	41.6732	8.26679	0.616533	22.0881	39.628	47.9916	103.821	0.178	14.6204	45.25
118	0	-0.000179628	-0.697156	-2.55048	0.0388801	13.0654	0.441973	-0.000294007	-2.13634	-7.51449	-1.73805	-1.95877	-1.90421	2.39277	-0.0685184	0.0295181	0.665471	-1.00588	-2.89385	0.00750703	-2.1518	0.337043	0.394951	8.89896	52.7247	0.475214	80.4463	23.9316	0.635187	72.594	112.953	64.947	30.7156	39.769	10.6596	0.548014	22.1176	40.2935	46.9857	100.927	0.185507	12.4686	45.5871
119	0	-0.00342144	-0.422377	-2.53079	-0.00779621	1.32593	0.0223534	-0.000293871	-2.99935	-4.50307	-2.42963	-0.73842	-1.6002	0.33077	-0.0330953	-0.006579	-0.258477	-1.40882	-4.27578	0.00238883	-1.00167	-1.08401	0.39153	8.47659	50.1939	0.467418	81.7722	23.9539	0.634893	69.5946	108.45	62.5174	29.9772	38.1688	10.9903	0.514919	22.1111	40.035	45.5769	96.6513	0.187896	11.4669	44.5031
120	0	-0.00936368	-0.549008	-4.79389	-0.057824	-8.27842	-0.336086	-0.000292931	-6.49332	-5.76984	-5.25041	-0.270263	-2.75803	-1.26811	-0.0303889	-0.0365967	-1.33203	-3.0423	-9.40389	-8.65284e-05	-0.84533	-3.36374	0.382166	7.92758	45.4001	0.409594	73.4938	23.6178	0.6346	63.1013	102.68	57.267	29.7069	35.4108	9.72222	0.48453	22.0745	38.7029	42.5346	87.2475	0.18781	10.6216	41.1393
121	0	-0.0102601	-0.602172	-5.25981	-0.0634537	-9.08329	-0.367241	-0.000291455	-7.12349	-6.32769	-5.75967	-0.295166	-3.02532	-1.39132	-0.0333409	-0.0391705	-1.45994	-3.33696	-10.3184	-8.58179e-05	-0.927238	-3.68995	0.371906	7.32541	40.1402	0.34614	64.4105	23.2506	0.634308	55.9778	96.3526	51.5073	29.4117	32.3855	8.3309	0.451189	22.0353	37.243	39.1976	76.929	0.187724	9.69434	37.4494
122	0	-0.0102551	-0.601893	-5.25736	-0.0634273	-9.07966	-0.365778	-0.00029132	-7.12021	-6.32477	-5.75701	-0.294913	-3.02394	-1.39066	-0.033364	-0.0391559	-1.45883	-3.33541	-10.3148	-8.57782e-05	-0.926769	-3.68829	0.361651	6.72351	34.8829	0.282713	55.3308	22.8848	0.634017	48.8576	90.0278	45.7503	29.1168	29.3615	6.94023	0.417825	21.9961	35.7842	35.8622	66.6142	0.187638	8.76757	33.7611
123	0	-0.0129363	-0.342833	-1.75753	0.579504	-4.08558	-0.199756	0.00649246	-3.53054	-4.14117	-2.93915	-0.234649	-1.40452	-0.380773	-0.0150064	-0.0178694	-0.747459	-1.1494	-4.97813	-0.00156505	-0.362944	-1.71721	0.348715	6.38068	33.1254	0.862216	51.2452	22.6851	0.640509	45.3271	85.8866	42.8111	28.8822	27.957	6.55946	0.402819	21.9783	35.0367	34.7128	61.6361	0.186073	8.40463	32.0439
124	0	-0.0330522	-0.282438	2.46477	2.43193	0.056748	-0.134856	0.0268349	-1.25831	-5.1111	-1.35205	-0.391852	-0.150172	0.987557	0.000350137	0.0112905	-0.346132	1.43498	-1.27993	-0.00600201	0.223556	-0.2016	0.315662	6.09824	35.5901	3.29415	51.302	22.5502	0.667344	44.0688	80.7755	41.4591	28.4903	27.8068	7.54702	0.403169	21.9896	34.6906	36.1478	60.3562	0.180071	8.62818	31.8423
125	0	-0.0504659	-0.38768	4.27702	3.7871	0.854942	-0.177105	0.0418894	-1.35404	-7.40221	-1.61379	-0.578858	0.0242817	1.65275	0.00338874	0.0256193	-0.411994	2.51649	-1.11875	-0.00928547	0.426535	0.000177526	0.265197	5.71056	39.8671	7.08125	52.1569	22.3731	0.709234	42.7147	73.3733	39.8453	27.9114	27.8311	9.19977	0.406558	22.0152	34.2786	38.6643	59.2374	0.170785	9.05472	31.8425
126	0	-0.0504434	-0.387501	4.27516	3.78553	0.854438	-0.178081	0.0418701	-1.35341	-7.39873	-1.613	-0.578609	0.0242668	1.65198	0.00337867	0.0256074	-0.411835	2.51532	-1.11835	-0.00928117	0.426324	0.000114972	0.214753	5.32306	44.1423	10.8668	53.0114	22.195	0.751104	41.3613	65.9746	38.2323	27.3328	27.8554	10.8518	0.409937	22.0408	33.8668	41.1796	58.1191	0.161504	9.48104	31.8426
127	0	-0.0175588	0.258754	8.25556	2.21799	0.324461	0.747094	0.023774	2.98312	-0.758056	0.776643	0.759776	1.82122	1.0007	0.723514	1.15421	-0.00645105	5.97512	5.05788	0.0064778	1.4038	1.74156	0.197194	5.58181	52.3979	13.0848	53.3358	22.9421	0.774878	44.3444	65.2165	39.0089	28.0926	29.6766	11.8525	1.13345	23.195	33.8603	47.1547	63.1769	0.167982	10.8848	33.5841
128	0	0.0666328	2.08648	21.4236	-1.39733	-1.01301	3.47498	-0.0183969	15.6056	17.045	7.48578	4.61124	7.22081	-0.477601	2.88427	4.54904	1.0947	17.0771	23.267	0.0510992	4.45853	6.96827	0.263827	7.66829	73.8215	11.6874	52.3228	26.4171	0.756481	59.9501	82.2615	46.4947	32.7039	36.8974	11.3749	4.01772	27.744	34.955	64.2318	86.4439	0.219081	15.3434	40.5524
129	0	0.120428	3.37401	31.8942	-3.43232	-1.85432	5.46543	-0.0424691	24.7213	28.9745	12.1811	7.36619	11.2231	-1.29149	4.48417	7.06742	1.84197	25.7215	36.558	0.0825649	6.79208	10.8389	0.384255	11.0423	105.716	8.25512	50.4685	31.8825	0.714012	84.6714	111.236	58.6758	40.07	48.1205	10.0834	8.50189	34.8115	36.797	89.9533	123.002	0.301646	22.1354	51.3913
130	0	0.120372	3.37245	31.8796	-3.4309	-1.85345	5.46378	-0.042449	24.7099	28.9611	12.1755	7.36327	11.2179	-1.29091	4.48238	7.06415	1.8407	25.7096	36.5416	0.0825267	6.7891	10.834	0.504627	14.4147	137.595	4.82422	48.615	37.3463	0.671563	109.381	140.197	70.8513	47.4333	59.3384	8.79245	12.9843	41.8756	38.6377	115.663	159.543	0.384173	28.9246	62.2253
131	0	0.0880175	2.46596	23.3121	-2.51118	-1.36219	3.99564	-0.0311443	18.0675	21.1744	8.90042	5.38268	8.20122	-0.945691	3.27863	5.16389	1.34295	18.7982	26.7201	0.0603402	4.96459	7.92038	0.592645	16.8807	160.907	2.31303	47.2529	41.3419	0.640418	127.449	161.371	79.7517	52.816	67.5396	7.84676	16.2629	47.0395	39.9806	134.461	186.264	0.444513	33.8891	70.1457
132	0	1.91506	1.88603	5.35531	12.9097	2.48838	6.23829	1.7267	13.3512	5.52655	5.82878	8.58108	3.64142	2.04007	2.65763	0.960849	5.23849	6.19346	11.6535	0.913633	3.22713	5.29009	2.5077	18.7667	166.263	15.2228	49.7412	47.5802	2.36712	140.8	166.898	85.5805	61.3971	71.181	9.88682	18.9205	48.0003	45.2191	140.655	197.917	1.35815	37.1163	75.4358
133	0	5.03752	3.11187	-3.84666	36.3818	7.71636	13.5274	4.62831	21.5559	-1.71606	8.63067	18.7006	3.33903	6.18013	4.53422	-1.44697	12.9336	1.90456	10.3016	2.38905	4.74476	7.95395	7.54522	21.8786	162.416	51.6046	57.4576	61.1076	6.99543	162.356	165.182	94.2112	80.0977	74.52	16.067	23.4547	46.5534	58.1527	142.559	208.219	3.74719	41.861	83.3897
134	0	5.03519	3.11046	-3.84485	36.3697	7.71302	13.5235	4.62619	21.546	-1.71527	8.62668	18.6932	3.33757	6.17735	4.53237	-1.4463	12.929	1.90368	10.2991	2.38795	4.74252	7.95059	12.5804	24.9891	158.571	87.9742	65.1706	74.6311	11.6216	183.902	163.467	102.838	98.7908	77.8576	22.2443	27.9871	45.1071	71.0818	144.463	218.518	6.13515	46.6036	91.3403
135	0	5.03286	3.10903	-3.84461	36.3599	7.70959	13.5189	4.62405	21.536	-1.7145	8.6227	18.6858	3.33606	6.17465	4.53013	-1.44563	12.9246	1.90277	10.2942	2.38687	4.7404	7.94723	17.6133	28.0981	154.726	124.334	72.8802	88.15	16.2457	205.438	161.752	111.461	117.477	81.1937	28.4189	32.5173	43.6615	84.0064	146.366	228.812	8.52202	51.344	99.2876
136	0	1.00328	-0.132743	-4.79707	9.42356	1.36862	2.97381	1.43484	3.42635	-5.21927	0.984159	4.36817	-1.01156	1.73885	0.483584	-1.5411	3.5933	-4.42124	-2.10381	0.939523	0.349683	0.365026	18.6165	27.9654	149.929	133.758	74.2488	91.1238	17.6805	208.864	156.533	112.445	121.845	80.1821	30.1578	33.0008	42.1204	87.5997	141.944	226.708	9.46154	51.6936	99.6526
137	0	-2.70124	-3.96865	-10.2254	-12.88	-4.63546	-6.39886	-0.908791	-14.1612	-13.9631	-6.84622	-8.04183	-6.90191	-1.75417	-3.71164	-3.04491	-3.81268	-15.6806	-18.1922	0.140705	-4.3558	-7.97607	15.9153	23.9967	139.704	120.878	69.6134	84.725	16.7717	194.703	142.57	105.599	113.803	73.2802	28.4036	29.2892	39.0754	83.787	126.264	208.516	9.60225	47.3378	91.6765
138	0	-3.28512	-4.82644	-12.4273	-15.6662	-5.63348	-7.78165	-1.10409	-17.211	-16.975	-8.31945	-9.77561	-8.39063	-2.13169	-4.51342	-3.70094	-4.63265	-19.0665	-22.1172	0.172135	-5.29543	-9.69638	12.6302	19.1703	127.277	105.212	63.9799	76.9433	15.6676	177.492	125.595	97.2791	104.027	64.8896	26.2719	24.7758	35.3745	79.1543	107.197	186.399	9.77438	42.0424	81.9801
139	0	-3.2836	-4.82422	-12.422	-15.6638	-5.63093	-7.77927	-1.10358	-17.203	-16.9671	-8.31562	-9.77198	-8.38683	-2.13082	-4.51112	-3.69923	-4.63079	-19.0577	-22.1074	0.172041	-5.2932	-9.69221	9.34658	14.3461	114.855	89.5478	58.349	69.164	14.564	160.289	108.628	88.9634	94.2553	56.5027	24.1411	20.2647	31.6753	74.5235	88.1397	164.291	9.94643	36.7492	72.2879
140	0	-1.63168	-2.73599	-6.05158	-8.88708	-2.18524	-3.81255	-0.601007	-10.0944	-9.90071	-4.62511	-4.93542	-4.66938	-1.33589	-2.73334	-1.91859	-2.03005	-10.8069	-12.049	0.0985099	-2.76613	-5.22453	7.7149	11.6101	108.803	80.6607	56.1637	65.3515	13.963	150.195	98.727	84.3383	89.3199	51.8333	22.8052	17.5313	29.7567	72.4935	77.3327	152.242	10.0449	33.9831	67.0634
141	0	0.610912	-0.851705	2.98457	-2.77237	4.23998	1.74576	-0.0589867	-4.71118	-4.39388	-0.956292	1.44784	-1.01009	-1.02262	-1.69696	0.286902	2.28859	-3.33705	-1.3135	0.0420633	0.29723	-0.277848	8.32581	10.7584	111.788	77.8883	60.4037	67.0973	13.9041	145.484	94.3331	83.382	90.7678	50.8233	21.7826	15.8344	30.0436	74.7821	73.9957	150.929	10.087	34.2803	66.7855
142	0	1.74019	-0.602082	7.81929	-1.96322	8.76087	4.67112	0.110791	-5.13913	-4.62644	-0.095369	4.5278	-0.187933	-1.4283	-2.18786	1.24169	5.04321	-2.31983	1.94485	0.0455461	1.56942	1.39031	10.066	10.1563	119.607	75.9251	69.1646	71.7684	14.0148	140.344	89.7067	83.2867	95.2956	50.6353	20.3543	13.6465	31.2853	79.8253	71.6759	152.874	10.1325	35.8497	68.1759
143	0	1.73939	-0.601805	7.81627	-1.96411	8.75678	4.66965	0.11074	-5.13676	-4.6243	-0.0953249	4.52572	-0.187852	-1.42764	-2.18704	1.24111	5.04259	-2.31878	1.94386	0.0455266	1.56885	1.38969	11.8054	9.55448	127.423	73.961	77.9213	76.438	14.1256	135.208	85.0824	83.1913	99.8213	50.4475	18.9267	11.4595	32.5264	84.8679	69.3571	154.818	10.1781	37.4186	69.5655
144	0	1.42705	-0.494864	6.40782	-1.61793	7.18309	3.83058	0.0897486	-4.2284	-3.80353	-0.085136	3.70807	-0.158395	-1.17359	-1.79642	1.01625	4.13523	-1.90941	1.58311	0.0365572	1.28516	1.13547	13.2324	9.05961	133.831	72.3431	85.1044	80.2686	14.2153	130.979	81.2789	83.1062	103.529	50.2891	17.7531	9.66304	33.5426	89.0031	67.4477	156.401	10.2146	38.7037	70.701
145	0	0.372555	-0.349541	1.97038	-5.29202	4.59475	-0.753638	-0.316249	-5.50565	-2.32418	-1.06724	-0.354218	0.398498	-0.76774	-0.320356	0.23717	3.64869	1.53998	1.9797	-0.484963	1.16717	0.621877	13.605	8.71007	135.801	67.0511	89.6992	79.515	13.8991	125.474	78.9547	82.039	103.175	50.6876	16.9853	9.34268	33.7798	92.6518	68.9876	158.38	9.72967	39.8709	71.3229
146	0	-0.242108	-0.498513	-0.269658	-12.6901	6.03837	-5.32026	-0.915943	-10.9559	-2.86107	-2.74082	-4.13076	1.2187	-1.02054	0.710285	-0.238522	6.1558	5.7902	3.96005	-1.32109	2.00843	0.69591	13.3629	8.21156	135.532	54.361	95.7376	74.1947	12.9831	114.518	76.0936	79.2981	99.0444	51.9063	15.9648	10.053	33.5413	98.8076	74.7778	162.34	8.40858	41.8793	72.0188
147	0	-0.242003	-0.498277	-0.269483	-12.6867	6.03601	-5.31786	-0.91552	-10.9509	-2.85974	-2.73956	-4.12876	1.21816	-1.02007	0.710393	-0.238411	6.15459	5.78752	3.9582	-1.32047	2.00748	0.695686	13.1209	7.71328	135.262	41.6743	101.774	68.8768	12.0676	103.567	73.2339	76.5586	94.9156	53.1244	14.9447	10.7634	33.3029	104.962	80.5654	166.299	7.08811	43.8868	72.7145
148	0	-0.241893	-0.498047	-0.26915	-12.6831	6.03334	-5.31834	-0.915096	-10.9458	-2.85829	-2.73829	-4.12712	1.2176	-1.0196	0.710373	-0.238301	6.15314	5.78481	3.95636	-1.31989	2.00636	0.695271	12.879	7.21523	134.993	28.9912	107.807	63.5585	11.1525	92.621	70.3756	73.8203	90.7885	54.342	13.9251	11.4737	33.0646	111.115	86.3502	170.255	5.76821	45.8932	73.4098
149	0	-0.401302	-0.230925	-1.45675	-5.00419	2.50759	-2.70064	-0.515739	-5.21402	-1.74646	-2.2178	-3.34659	0.063213	-0.792446	-0.0386397	-0.247823	-0.576952	0.134228	0.602852	-0.53148	0.0608508	-0.60407	12.4777	6.98431	133.536	23.987	110.315	60.8579	10.6368	87.407	68.6291	71.6025	87.4419	54.4052	13.1327	11.4351	32.8168	110.538	86.4844	170.858	5.23673	45.954	72.8057
150	0	-1.05428	-0.147238	-4.56514	-0.839533	0.894075	-2.38726	-0.584028	-3.7453	-2.2692	-4.03045	-6.10276	-1.31479	-1.394	-1.03778	-0.52401	-9.81324	-6.90372	-2.91763	-0.122262	-2.33783	-2.91697	11.4234	6.83707	128.971	23.1474	111.209	58.4706	10.0528	83.6617	66.3599	67.572	81.3391	53.0905	11.7387	10.3973	32.2927	100.725	79.5807	167.94	5.11447	43.6162	69.8887
151	0	-1.4372	-0.199757	-6.21263	-1.14322	1.23827	-3.25135	-0.79555	-5.09851	-3.08656	-5.4905	-8.3184	-1.78586	-1.90101	-1.41607	-0.709857	-13.3864	-9.41072	-3.95453	-0.166039	-3.18427	-3.97078	9.98621	6.63732	122.759	22.0042	112.447	55.2193	9.25721	78.5632	63.2734	62.0815	73.0207	51.3046	9.83767	8.98124	31.5829	87.3387	70.17	163.986	4.94843	40.4319	65.9179
152	0	-1.43655	-0.199587	-6.21045	-1.14329	1.23748	-3.24876	-0.795182	-5.09615	-3.08534	-5.48796	-8.31484	-1.78503	-1.90015	-1.41585	-0.709529	-13.3828	-9.40634	-3.95232	-0.165965	-3.1828	-3.96909	8.54966	6.43773	116.548	20.8609	113.684	51.9705	8.46203	73.467	60.188	56.5936	64.7059	49.5196	7.93752	7.56539	30.8734	73.956	60.7636	160.033	4.78247	37.2491	61.9489
153	0	-0.884597	-0.0406412	-3.79007	-0.799842	1.0441	-2.0328	-0.615022	-2.8168	-1.79516	-3.43851	-5.16968	-1.00212	-1.10526	-0.910834	-0.431896	-8.45713	-5.92491	-2.56286	-0.14145	-2.10986	-2.44375	7.66506	6.39709	112.758	20.0611	114.728	49.9377	7.847	70.6502	58.3929	53.1551	59.5362	48.5174	6.83227	6.65456	30.4415	65.4988	54.8387	157.471	4.64102	35.1393	59.5051
154	0	0.110807	0.733095	0.852156	-0.727956	2.47408	-0.00730819	-1.02073	3.22263	1.19004	-0.0627475	0.2271	1.01955	0.704798	-0.228092	0.126132	-0.868231	-0.417403	-0.676129	-0.323332	-1.03494	0.347774	7.77587	7.13018	113.61	19.3331	117.203	49.9304	6.82628	73.8729	59.5829	53.0923	59.7633	49.537	7.53706	6.42647	30.5676	64.6306	54.4213	156.794	4.31769	34.1043	59.8529
155	0	0.73816	1.64977	4.02206	-1.1652	4.94184	1.1219	-1.91998	8.72762	3.65113	1.78254	3.38581	2.83069	2.17716	0.00103535	0.528303	2.77386	2.37415	-0.0316617	-0.637118	-1.11502	2.14286	8.51403	8.77995	117.632	18.1679	122.144	51.0523	4.9063	82.6005	63.234	54.8749	63.1491	52.3677	9.71422	6.4275	31.0959	67.4045	56.7955	156.763	3.68057	32.9893	61.9957
156	0	0.737838	1.64897	4.02111	-1.16472	4.93964	1.12236	-1.91909	8.72359	3.64944	1.78171	3.38478	2.82938	2.17614	0.00109786	0.528059	2.7714	2.37303	-0.0321722	-0.63681	-1.11456	2.1419	9.25187	10.4289	121.653	17.0032	127.084	52.1747	2.9872	91.3241	66.8835	56.6566	66.5339	55.1971	11.8904	6.4286	31.624	70.1759	59.1685	156.731	3.04376	31.8748	64.1376
157	0	0.671274	1.50059	3.65493	-1.06086	4.49146	1.02168	-1.74699	7.93694	3.31918	1.61956	3.07926	2.57318	1.98035	0.000758592	0.479363	2.51895	2.15763	-0.0360719	-0.579798	-1.01588	1.94719	9.92314	11.9295	125.308	15.9423	131.575	53.1963	1.24021	99.261	70.2026	58.2762	69.6132	57.7703	13.8707	6.42936	32.1033	72.6948	61.3261	156.695	2.46396	30.8589	66.0848
158	0	0.690429	1.92301	-1.27373	-0.805025	-2.734	0.312839	0.0826906	0.120522	0.507441	-0.266117	-0.716027	-0.766115	0.947035	0.402297	-0.212631	-0.146458	-1.1726	-3.03917	-0.240186	2.89022	-0.427652	10.6136	13.8525	124.035	15.1373	128.841	53.5092	1.3229	99.3815	70.7101	58.01	68.8971	57.0041	14.8177	6.83165	31.8907	72.5484	60.1535	153.655	2.22377	33.7491	65.6572
159	0	1.2886	3.95221	-7.21533	-1.21442	-12.1839	-0.121555	1.98081	-7.55315	-1.85297	-2.35017	-5.08238	-4.71981	0.708761	1.14107	-1.06908	-2.90961	-5.45461	-8.51302	-0.0999855	9.21454	-3.13302	11.9022	17.8047	116.819	13.9229	116.658	53.3876	3.30371	91.8284	68.8571	55.6599	63.8148	52.2843	15.5265	7.97273	30.8216	69.6387	54.6989	145.142	2.12379	42.9636	62.5242
160	0	1.41475	4.33829	-7.91455	-1.33222	-13.3666	-0.133187	2.17407	-8.28533	-2.03051	-2.57677	-5.57596	-5.17754	0.778558	1.25258	-1.1719	-3.19141	-5.98389	-9.33659	-0.109643	10.1148	-3.43586	13.3169	22.143	108.905	12.5907	103.291	53.2544	5.47778	83.5431	66.8266	53.0831	58.2388	47.1068	16.3051	9.2253	29.6497	66.4473	48.715	135.806	2.01414	53.0785	59.0883
161	0	1.41407	4.33627	-7.91116	-1.33145	-13.3606	-0.133901	2.17306	-8.2815	-2.02959	-2.57557	-5.57411	-5.17514	0.778193	1.25196	-1.17136	-3.19098	-5.98113	-9.33238	-0.109589	10.1104	-3.43437	14.731	26.4793	100.994	11.2592	89.9304	53.1205	7.65085	75.2616	64.797	50.5075	52.6647	41.9316	17.0833	10.4773	28.4783	63.2563	42.7339	126.473	1.90456	63.1888	55.6539
162	0	0.914219	0.985444	-3.31395	-0.774821	-6.99464	-1.10316	0.825349	-4.42569	-1.90039	-1.80409	-3.1835	-2.44626	0.0190422	0.886802	-0.550358	-1.36953	-3.13701	-4.63211	-0.0939488	2.57701	-2.20652	15.6452	27.4647	97.6796	10.4844	82.9357	52.0174	8.47619	68.1055	62.8966	48.7034	49.4812	39.4854	17.1023	11.3641	27.928	61.8868	39.5969	121.841	1.81061	65.7658	53.4474
163	0	1.11536	-3.86002	1.0593	-0.693392	-3.84222	-4.14557	-0.611836	-2.73033	-3.9056	-2.54442	-2.65586	-0.431988	-1.31696	1.29563	-0.0738991	0.306948	-1.74105	-1.63325	-0.177135	-7.88315	-2.60366	16.7606	23.6047	98.7389	9.79102	79.0935	47.8718	7.86436	68.1055	58.991	46.159	46.8253	39.0534	15.7853	12.6597	27.8541	62.1938	37.8558	120.208	1.63347	57.8827	50.8438
164	0	1.62004	-6.357	2.32607	-0.965572	-4.84443	-6.42639	-1.13039	-3.54069	-5.89026	-3.73138	-3.65557	-0.232362	-2.10883	1.91291	-0.0113098	0.754589	-2.20072	-1.73607	-0.265935	-13.0855	-3.75132	18.3806	17.2477	101.065	8.82544	74.2491	41.4454	6.73397	64.5649	53.1008	42.4276	43.1698	38.821	13.6765	14.5726	27.8428	62.9483	35.6551	118.472	1.36754	44.7972	47.0924
165	0	1.61929	-6.35406	2.3248	-0.965299	-4.84197	-6.42406	-1.12986	-3.53905	-5.88754	-3.72965	-3.65421	-0.232257	-2.10785	1.9122	-0.0113046	0.7539	-2.1997	-1.73526	-0.265816	-13.0796	-3.74966	19.9999	10.8937	103.39	7.86015	69.4071	35.0213	5.60411	61.0258	47.2132	38.698	39.5156	38.5888	11.5687	16.4848	27.8315	63.7022	33.4554	116.737	1.10172	31.7176	43.3428
166	0	1.12662	-4.69585	1.69768	-0.757076	-3.76549	-4.70618	-0.849277	-2.76175	-4.37115	-2.78045	-2.76059	-0.233561	-1.58228	1.23818	-0.0274945	0.196485	-1.69765	-1.41046	-0.186745	-9.54218	-2.83436	21.1265	6.1978	105.087	7.10307	65.6416	30.3152	4.75483	58.2641	42.8421	35.9175	36.755	38.3552	9.98638	17.723	27.804	63.8987	31.7578	115.326	0.914977	22.1754	40.5084
167	0	-0.144791	-1.75258	0.540704	-0.640502	-2.91444	-1.39567	-0.432677	-2.20438	-1.77152	-1.21472	-1.50271	-0.573425	-0.788071	-0.977614	-0.149178	-2.86779	-1.2094	-1.50769	0.011194	-2.52504	-1.55596	20.9817	4.44522	105.628	6.46257	62.7272	28.9195	4.32215	56.0597	41.0706	34.7028	35.2523	37.7818	9.19831	16.7454	27.6548	61.0309	30.5484	113.819	0.926171	19.6503	38.9525
168	0	-1.05169	-0.842235	0.126025	-0.932125	-4.02298	-0.0344306	-0.409216	-3.09624	-1.08639	-0.884561	-1.53903	-1.11539	-0.721892	-2.98162	-0.3071	-6.50315	-1.57979	-2.40951	0.14695	0.600394	-1.60883	19.93	3.60298	105.754	5.53044	58.7042	28.8851	3.91294	52.9634	39.9842	33.8183	33.7132	36.6664	8.47641	13.7637	27.3477	54.5278	28.9686	111.409	1.07312	20.2507	37.3436
169	0	-1.05099	-0.841841	0.126309	-0.93171	-4.02129	-0.0346221	-0.409027	-3.09481	-1.08589	-0.88415	-1.53831	-1.11488	-0.721558	-2.98055	-0.306958	-6.50036	-1.57906	-2.4083	0.146881	0.600055	-1.60813	18.8791	2.76114	105.88	4.59873	54.6829	28.8504	3.50391	49.8686	38.8983	32.9341	32.1749	35.5515	7.75486	10.7832	27.0407	48.0274	27.3895	109.001	1.22	20.8508	35.7355
170	0	-0.957238	-0.766406	0.110814	-0.848311	-3.66268	-0.0324333	-0.372465	-2.81913	-0.99006	-0.80617	-1.40161	-1.01631	-0.657122	-2.71373	-0.280528	-5.91893	-1.43848	-2.19667	0.133649	0.545332	-1.46527	17.9218	1.99474	105.991	3.75042	51.0202	28.818	3.13145	47.0495	37.9082	32.1279	30.7733	34.5352	7.09773	8.06947	26.7602	42.1085	25.951	106.804	1.35365	21.3961	34.2702
171	0	-0.34073	-0.270757	0.0203416	-0.299895	-1.30137	-0.0162871	-0.131984	-1.00326	-0.356271	-0.290327	-0.500161	-0.36491	-0.23314	-0.958889	-0.10389	-2.09554	-0.512278	-0.794538	0.0469049	0.188507	-0.523161	17.5811	1.72398	106.012	3.45053	49.7189	28.8017	2.99946	46.0462	37.5519	31.8376	30.2732	34.1703	6.86459	7.11058	26.6563	40.013	25.4388	106.01	1.40055	21.5846	33.7471
172	0	-0.00363264	-0.000394136	-0.0237286	-0.000656506	-0.0112794	-0.00613718	-0.000694096	-0.0106554	-0.00868977	-0.0073637	-0.00700542	-0.00790451	-0.00158611	-0.00161659	-0.00616846	-0.00866176	-0.0058867	-0.024452	-0.000322524	-0.0049234	-0.00767842	17.5775	1.72358	105.988	3.44987	49.7076	28.7956	2.99877	46.0356	37.5433	31.8303	30.2662	34.1624	6.86301	7.10896	26.6502	40.0043	25.4329	105.985	1.40023	21.5797	33.7394
1	1	-8.06236e-05	-4.96052e-05	-5.81915e-05	-6.40242e-05	-1.44263e-05	-6.68225e-05	-0.000310497	-6.48762e-05	-4.1193e-05	-2.35333e-05	-2.09498e-05	-1.59515e-05	-4.39505e-05	-9.23164e-05	-7.84853e-05	-4.61371e-05	-1.60109e-05	0.0163155	-7.27967e-05	-1.45898e-05	0.000858832	0.176945	0.109407	0.132802	0.138673	0.0313402	0.173168	0.670502	0.140097	0.0897792	0.0508582	0.0458054	0.0345702	0.100861	0.288323	0.169485	0.105733	0.0346179	0.0879297	0.161502	0.0331314	0.00462876
2	1	-8.07966e-05	-5.04179e-05	0.0176237	-6.36503e-05	-1.44174e-05	-6.65408e-05	-0.000310353	-6.48462e-05	-4.14429e-05	-2.3538e-05	-2.09825e-05	-1.59441e-05	-4.29085e-05	-0.000100662	-7.8449e-05	-4.6114e-05	-1.58562e-05	0.075211	-7.22786e-05	-1.46368e-05	0.00446095	0.176864	0.109357	0.150425	0.13861	0.0313258	0.173102	0.670191	0.140032	0.0897378	0.0508346	0.0457844	0.0345542	0.100818	0.288222	0.169406	0.105687	0.0346021	0.163141	0.161429	0.0331168	0.00908971
3	1	-8.06257e-05	0.0276714	0.0647629	-6.22277e-05	0.00576088	-6.80757e-05	-0.00031021	-6.48162e-05	-4.15045e-05	-2.35228e-05	0.00103429	0.00396557	0.00228076	-0.000105053	-7.84127e-05	-4.58801e-05	0.00317415	0.0959042	-7.25422e-05	0.000748551	0.00957873	0.176783	0.137028	0.215188	0.138547	0.0370866	0.173034	0.669881	0.139967	0.0896963	0.0508111	0.0468187	0.0385198	0.103099	0.288117	0.169328	0.105641	0.0377762	0.259045	0.161357	0.0338653	0.0186684
4	1	-8.01731e-05	0.110807	0.0588597	-6.13686e-05	0.0230804	-6.93497e-05	-0.000310066	-6.47862e-05	-4.14318e-05	-2.35119e-05	0.00419883	0.0159058	0.00924866	-9.92803e-05	-7.83764e-05	-4.43952e-05	0.0127399	0.0303804	-7.22845e-05	0.00303741	0.0140317	0.176703	0.247836	0.274048	0.138486	0.0601671	0.172964	0.669571	0.139902	0.0896548	0.0507876	0.0510175	0.0544256	0.112347	0.288018	0.16925	0.105596	0.0505162	0.289425	0.161284	0.0369027	0.0327002
5	1	-7.9617e-05	0.1548	0.00582813	0.0091589	0.0282046	-7.1808e-05	-0.000309923	-6.47562e-05	0.00194817	-2.3501e-05	0.00716553	0.0248011	0.0157802	-8.9611e-05	-7.83401e-05	-4.31158e-05	0.0224747	-0.01922	-7.25046e-05	0.00958927	0.0156441	0.176624	0.402636	0.279876	0.147645	0.0883717	0.172893	0.669261	0.139838	0.091603	0.0507641	0.058183	0.0792267	0.128127	0.287928	0.169171	0.105553	0.0729909	0.270205	0.161212	0.046492	0.0483443
6	1	-8.008e-05	0.112367	-0.00942051	0.0314328	0.00960245	-7.27979e-05	-0.000309779	-6.47262e-05	0.00675471	-2.34944e-05	0.00867171	0.024932	0.0190968	-8.47011e-05	-7.83039e-05	-4.16515e-05	0.0288809	-0.0936289	-7.13937e-05	0.0213236	0.0106971	0.176544	0.515003	0.270456	0.179078	0.0979742	0.17282	0.668951	0.139773	0.0983577	0.0507406	0.0668547	0.104159	0.147224	0.287844	0.169093	0.105511	0.101872	0.176576	0.161141	0.0678156	0.0590414
7	1	-8.03971e-05	0.0442086	-0.0492036	0.0429368	-0.00963968	-7.25234e-05	-0.000309636	-6.46963e-05	0.00923735	-2.34862e-05	0.00768976	0.0183583	0.016935	-8.93478e-05	-7.82676e-05	-4.22659e-05	0.0268692	-0.0745958	-6.9323e-05	0.0261125	0.00577333	0.176463	0.559212	0.221252	0.222014	0.0883345	0.172747	0.668642	0.139708	0.107595	0.0507171	0.0745445	0.122517	0.164159	0.287754	0.169015	0.105469	0.128741	0.101981	0.161071	0.0939281	0.0648148
8	1	0.00612599	-0.0728	-0.0120463	0.0268037	-0.0220316	-7.00842e-05	-0.000309492	-6.46663e-05	0.0119629	0.00618342	0.00694592	0.00235974	0.00783637	-9.65022e-05	0.00612866	-4.38188e-05	0.0107225	-0.0161742	-6.87144e-05	0.0195824	0.0001435	0.182589	0.486412	0.209206	0.248818	0.0663028	0.172677	0.668332	0.139644	0.119558	0.0569005	0.0814904	0.124877	0.171996	0.287658	0.175143	0.105425	0.139463	0.0858065	0.161003	0.113511	0.0649583
9	1	0.0164677	-0.126644	0.00668065	-0.0154302	-0.00655165	-6.82204e-05	-0.000309349	-6.46364e-05	0.0131913	0.0165254	0.00892683	-0.00832054	-0.000235301	-0.000103847	0.0164706	-4.43002e-05	-0.00772557	0.00992534	-6.84775e-05	0.00369291	-0.00294221	0.199057	0.359768	0.215886	0.233388	0.0597512	0.172609	0.668023	0.139579	0.132749	0.0734259	0.0904172	0.116556	0.17176	0.287554	0.191614	0.105381	0.131738	0.0957318	0.160934	0.117203	0.0620161
10	1	0.0172573	-0.0863531	-0.00576841	-0.0361622	0.0115539	0.00338631	-0.000309206	-6.46065e-05	0.00950694	0.0173149	0.00831543	-0.00765204	-0.00253305	-0.000106084	0.0172602	-4.51384e-05	-0.0128985	0.0156586	-7.08139e-05	-0.00643912	-0.00175749	0.216314	0.273415	0.210118	0.197226	0.0713051	0.175995	0.667714	0.139514	0.142256	0.0907408	0.0987327	0.108904	0.169227	0.287448	0.208874	0.105336	0.118839	0.11139	0.160863	0.110764	0.0602586
11	1	0.020849	-0.0695709	-0.00658118	-0.0430559	0.0209156	0.0149547	-0.000309063	-6.45766e-05	0.0116106	0.0209065	0.0114428	-0.00409302	3.4652e-05	-0.000108364	0.0208518	-4.53265e-05	-0.0112837	0.0208976	-7.23197e-05	-0.0064796	0.00168648	0.237163	0.203844	0.203537	0.15417	0.0922207	0.19095	0.667405	0.13945	0.153867	0.111647	0.110175	0.104811	0.169262	0.287339	0.229726	0.105291	0.107556	0.132288	0.160791	0.104285	0.0619451
12	1	0.00997316	-0.0239071	-0.000298582	-0.016181	0.0100399	0.0203265	-0.00030892	-6.45467e-05	0.00653427	0.0100309	0.00648507	0.000662383	0.00219079	-0.000107233	0.00997618	-4.58176e-05	-0.00203372	0.0100215	-7.33307e-05	-0.000231577	0.00282074	0.247136	0.179937	0.203238	0.137989	0.102261	0.211276	0.667096	0.139385	0.160401	0.121678	0.116661	0.105473	0.171453	0.287232	0.239702	0.105245	0.105522	0.14231	0.160718	0.104053	0.0647658
13	1	-0.00578103	-0.00574736	-0.00575978	-6.05082e-05	-0.00571435	0.0107751	-0.000308777	-6.45168e-05	-0.00574127	-0.00572338	-0.00572014	-0.00571578	-0.00574619	-0.000107205	-0.00577804	-4.65563e-05	-0.00571591	-0.0057325	-7.35568e-05	-0.00571492	-0.00459102	0.241355	0.174189	0.197479	0.137928	0.0965463	0.222051	0.666787	0.139321	0.15466	0.115955	0.11094	0.0997577	0.165707	0.287125	0.233924	0.105198	0.0998061	0.136577	0.160644	0.0983382	0.0601748
14	1	-0.0110498	-0.0110161	-0.0110284	-6.16363e-05	-0.0109832	0.00107072	-0.000308634	-6.44869e-05	-0.0110099	-0.0109922	-0.0109896	-0.0109846	-0.0110149	-0.000107396	-0.0110468	-4.68389e-05	-0.0109847	-0.010999	-7.05714e-05	-0.010984	-0.00926245	0.230306	0.163173	0.18645	0.137867	0.0855631	0.223122	0.666478	0.139256	0.14365	0.104963	0.0999508	0.0887731	0.154692	0.287018	0.222877	0.105151	0.0888214	0.125578	0.160573	0.0873542	0.0509123
15	1	-0.0156267	-0.0155943	-0.0156053	-6.26678e-05	-0.0155603	-0.0120714	-0.000308491	-6.44571e-05	-0.0155868	-0.0155693	-0.0155666	-0.0155618	-0.0155916	-0.000103685	-0.0156239	-4.69878e-05	-0.0155618	-0.0155741	-6.5135e-05	-0.0155603	-0.0134229	0.214679	0.147579	0.170845	0.137804	0.0700028	0.211051	0.66617	0.139192	0.128063	0.0893933	0.0843842	0.0732113	0.1391	0.286914	0.207253	0.105104	0.0732595	0.110004	0.160508	0.0717939	0.0374894
16	1	-0.0101357	-0.0101058	-0.0101154	-6.27951e-05	-0.0100703	-0.0101249	-0.000308334	-6.44243e-05	-0.0100967	-0.0100792	-0.0100766	-0.0100717	-0.010101	-0.000106967	-0.0101338	-4.70246e-05	-0.0100718	-0.0100827	-6.18439e-05	-0.0100688	-0.0087329	0.204543	0.137473	0.160729	0.137741	0.0599325	0.200926	0.665862	0.139127	0.117967	0.0793141	0.0743076	0.0631396	0.128999	0.286807	0.19712	0.105057	0.0631878	0.0999212	0.160447	0.0617251	0.0287565
17	1	-0.0024059	-0.00237676	-0.00238631	-6.30499e-05	-0.0023408	-0.00239395	-0.000308153	-6.43865e-05	-0.00236729	-0.00234979	-0.00234718	-0.00234231	-0.0023712	-0.00010867	-0.00240433	-4.70022e-05	-0.00234235	-0.00235439	-5.89193e-05	-0.00233902	-0.00202154	0.202137	0.135096	0.158343	0.137678	0.0575917	0.198532	0.665553	0.139063	0.115599	0.0769643	0.0719604	0.0607973	0.126628	0.286698	0.194715	0.10501	0.0608454	0.0975668	0.160388	0.059386	0.026735
18	1	-0.00380198	-0.0037729	-0.00378225	-6.30136e-05	-0.0037369	-0.00378667	-0.000307973	-6.43488e-05	-0.0037637	-0.00374601	-0.00374354	-0.00373855	-0.00376707	-0.000111495	-0.00380051	-4.66853e-05	-0.00373856	-0.00375305	-6.05109e-05	-0.00373516	-0.00323397	0.198335	0.131324	0.154561	0.137615	0.0538548	0.194745	0.665245	0.138999	0.111836	0.0732183	0.0682169	0.0570587	0.122861	0.286587	0.190915	0.104964	0.0571069	0.0938138	0.160327	0.0556509	0.023501
19	1	-0.00594511	-0.00591567	-0.00592413	-6.28194e-05	-0.00587967	-0.00593107	-0.000307792	-6.42918e-05	-0.00590662	-0.00588881	-0.00588647	-0.00588134	-0.00591001	-0.00011508	-0.00594327	-4.67173e-05	-0.00588136	-0.00589693	-6.30096e-05	-0.0058785	-0.0050947	0.19239	0.125408	0.148637	0.137552	0.0479752	0.188814	0.664938	0.138934	0.105929	0.0673295	0.0623304	0.0511774	0.116951	0.286472	0.184972	0.104917	0.0512255	0.0879169	0.160264	0.0497724	0.0184063
20	1	-0.00690357	-0.00687441	-0.00688173	-6.30211e-05	-0.00683828	-0.00689042	-0.000307635	-6.42269e-05	-0.00686542	-0.00684757	-0.00684518	-0.00684007	-0.00686872	-0.000118314	-0.006902	-4.70688e-05	-0.00684012	-0.00685574	-6.50465e-05	-0.00683766	-0.00592718	0.185487	0.118534	0.141755	0.137489	0.0411369	0.181924	0.66463	0.13887	0.0990635	0.0604819	0.0554853	0.0443373	0.110082	0.286353	0.17807	0.10487	0.0443854	0.0810611	0.160199	0.0429347	0.0124791
21	1	-0.00500013	-0.0049718	-0.00497885	-6.30175e-05	-0.00493563	-0.0049946	-0.000307493	-6.41972e-05	-0.00496287	-0.00494501	-0.00494247	-0.00493748	-0.00496663	-0.000117838	-0.00499941	-4.71006e-05	-0.00493756	-0.00495261	-6.78622e-05	-0.00493535	-0.00427517	0.180486	0.113562	0.136776	0.137426	0.0362013	0.176929	0.664322	0.138806	0.0941007	0.0555369	0.0505428	0.0393998	0.105116	0.286235	0.17307	0.104823	0.0394478	0.0761085	0.160131	0.0379994	0.00820395
22	1	-0.00136769	-0.00133915	-0.00134681	-6.32407e-05	-0.00130313	-0.00136564	-0.000307351	-6.41675e-05	-0.00133026	-0.00131237	-0.00130983	-0.00130486	-0.00133447	-0.00011799	-0.00136679	-4.65462e-05	-0.00130497	-0.00132017	-7.04601e-05	-0.00130286	-0.00112099	0.179119	0.112223	0.135429	0.137363	0.0348981	0.175564	0.664015	0.138742	0.0927704	0.0542246	0.049233	0.038095	0.103781	0.286117	0.171703	0.104776	0.0381428	0.0747884	0.160061	0.0366965	0.00708296
23	1	-0.00013157	-0.000103169	-0.000111262	-6.34006e-05	-6.71928e-05	-0.0001297	-0.000307209	-6.417e-05	-9.42813e-05	-7.63218e-05	-7.37981e-05	-6.89041e-05	-9.88514e-05	-0.000116063	-0.000130796	-4.6723e-05	-6.90042e-05	-8.45014e-05	-7.19601e-05	-6.73143e-05	-4.78154e-05	0.178987	0.112119	0.135318	0.1373	0.0348309	0.175434	0.663708	0.138677	0.0926761	0.0541482	0.0491592	0.0380261	0.103682	0.286001	0.171573	0.10473	0.0380738	0.0747039	0.159989	0.0366292	0.00703514
24	1	3.81473e-06	3.26834e-05	2.51661e-05	-6.34027e-05	6.84375e-05	9.57273e-06	-0.000307066	-6.41596e-05	4.15747e-05	5.95555e-05	6.19506e-05	6.68897e-05	3.66138e-05	-0.000115283	5.05148e-06	-4.66362e-05	6.6815e-05	5.08281e-05	-7.24931e-05	6.83925e-05	7.008e-05	0.178991	0.112152	0.135343	0.137236	0.0348994	0.175443	0.663401	0.138613	0.0927177	0.0542078	0.0492211	0.038093	0.103719	0.285886	0.171578	0.104683	0.0381407	0.0747547	0.159916	0.0366976	0.00710522
25	1	0.000461232	0.000490103	0.000483293	-6.33799e-05	0.000525812	0.000472413	-0.000306924	-6.41107e-05	0.00049909	0.00051702	0.000519342	0.000524316	0.000493926	-0.000117422	0.000462532	-4.73467e-05	0.000524267	0.000507986	-7.1414e-05	0.00052586	0.000467273	0.179452	0.112642	0.135827	0.137173	0.0354252	0.175916	0.663094	0.138549	0.0932168	0.0547248	0.0497404	0.0386173	0.104213	0.285769	0.17204	0.104636	0.0386649	0.0752627	0.159845	0.0372234	0.00757249
26	1	0.000149228	0.000178018	0.000171431	-6.31504e-05	0.000213845	0.000161436	-0.000306782	-6.40491e-05	0.000187019	0.000204881	0.000207337	0.000212223	0.000182008	-0.000117139	0.000150477	-4.77609e-05	0.000212183	0.000196118	-7.10419e-05	0.000213788	0.000196288	0.179602	0.11282	0.135998	0.13711	0.035639	0.176077	0.662787	0.138485	0.0934038	0.0549297	0.0499478	0.0388295	0.104395	0.285652	0.172191	0.104588	0.0388771	0.0754588	0.159774	0.0374372	0.00776878
27	1	0.573541	0.161981	0.604023	0.590175	0.12922	0.0990135	0.0203767	1.05777	1.02016	0.249273	0.648576	0.144191	0.0509527	0.00164273	0.282046	0.0405708	0.96856	0.829509	0.0107887	0.179908	0.407912	0.753142	0.274802	0.740021	0.727285	0.164859	0.275091	0.683164	1.19626	1.11356	0.304203	0.698524	0.183021	0.155347	0.287294	0.454237	0.145159	1.00744	0.904968	0.170562	0.217345	0.415681
28	1	2.10356	0.594803	2.21526	2.1636	0.477887	0.364029	0.0755134	3.87769	3.74063	0.914721	2.37846	0.529497	0.187791	0.00632352	1.035	0.14885	3.55142	3.04175	0.0397388	0.660426	1.49645	2.85671	0.869604	2.95528	2.89088	0.642746	0.63912	0.758677	5.07395	4.85419	1.21892	3.07699	0.712518	0.343139	0.293618	1.48924	0.294009	4.55886	3.94672	0.210301	0.877771	1.91214
29	1	3.63214	1.02717	3.8251	3.73557	0.831645	0.628781	0.130599	6.695	6.45854	1.5795	4.1067	0.914396	0.324454	0.011003	1.78721	0.257031	6.13184	5.25195	0.0686624	1.14046	2.58495	6.48885	1.89678	6.78038	6.62645	1.47439	1.2679	0.889276	11.7689	11.3127	2.79842	7.18369	1.62691	0.667593	0.304621	3.27645	0.55104	10.6907	9.19867	0.278964	2.01823	4.49709
30	1	5.16035	1.46019	5.43458	5.30615	1.18613	0.894352	0.185634	9.5097	9.17497	2.24471	5.83441	1.29998	0.462035	0.0156802	2.53977	0.36511	8.71094	7.46119	0.0975587	1.62114	3.67436	11.6492	3.35697	12.215	11.9326	2.66052	2.16225	1.07491	21.2786	20.4877	5.04314	13.0181	2.9269	1.12963	0.320301	5.81622	0.916151	19.4016	16.6599	0.376522	3.63937	8.17144
31	1	5.73014	1.62179	6.03472	5.8916	1.3272	0.99358	0.206145	10.5587	10.1876	2.49284	6.47859	1.4439	0.513519	0.0174267	2.82045	0.405394	9.6724	8.28486	0.108332	1.80062	4.08306	17.3793	4.97875	18.2497	17.8242	3.98772	3.15583	1.28105	31.8374	30.6753	7.53598	19.4967	4.3708	1.64315	0.337728	8.63667	1.32154	29.074	24.9447	0.484854	5.43999	12.2545
32	1	7.30005	2.06624	7.68852	7.50565	1.69966	1.26603	0.205954	13.4513	12.9786	3.17589	8.25358	1.8396	0.654346	0.0222372	3.59327	0.40502	12.3223	10.5547	0.108234	2.29426	5.20437	24.6794	7.04499	25.9382	25.3298	5.68738	4.42186	1.48701	45.2887	43.6539	10.7119	27.7503	6.21039	2.29749	0.359965	12.2299	1.72656	41.3963	35.4994	0.593088	7.73425	17.4589
33	1	9.34688	2.64574	9.84472	9.60996	2.17391	1.62128	0.205861	17.2225	16.6175	4.06648	10.5678	2.35554	0.837999	0.0285019	4.60088	0.404782	15.7771	13.5142	0.108177	2.93776	6.66329	34.0263	9.69073	35.7829	34.9398	7.86129	6.04314	1.69287	62.5113	60.2713	14.7783	38.318	8.56593	3.13549	0.388467	16.8308	2.13135	57.1734	49.0136	0.701265	10.672	24.1222
34	1	7.81352	2.21175	8.23001	8.03338	1.81875	1.35555	0.205736	14.3971	13.8913	3.39941	8.83418	1.96916	0.700579	0.0238076	3.84613	0.404499	13.1889	11.2975	0.108109	2.45601	5.57014	41.8398	11.9025	44.0129	42.9732	9.68004	7.3987	1.89861	76.9084	74.1627	18.1778	47.1522	10.5351	3.83607	0.412274	20.6769	2.53585	70.3623	60.3111	0.809374	13.128	29.6923
35	1	7.58421	4.24227	12.6726	10.4	3.14785	1.97941	0.205386	18.0906	23.2139	5.3241	6.42538	2.65925	1.53974	1.43676	4.89131	0.403901	12.3446	12.5818	0.107941	5.37277	6.78439	49.424	16.1447	56.6855	53.3732	12.8279	9.3781	2.10399	94.9989	97.3766	23.5019	53.5776	13.1943	5.37581	1.84903	25.5682	2.93975	82.7069	72.8929	0.917315	18.5008	36.4767
36	1	4.10905	11.649	13.9484	9.48203	8.4166	2.51451	0.205196	16.3689	29.2533	7.3053	0.635806	6.59349	1.85294	3.37046	6.02881	0.0848336	4.89012	10.5877	0.0235234	8.89522	7.22574	53.5331	27.7938	70.6339	62.8552	21.2445	11.8926	2.30919	111.368	126.63	30.8072	54.2134	19.7878	7.22875	5.2195	31.5971	3.02458	87.597	83.4806	0.940839	27.396	43.7024
37	1	3.24563	24.5298	9.03447	14.7228	20.6579	3.0686	1.41954	10.4881	28.1763	9.62874	3.29611	17.4625	2.31436	4.73741	14.6324	-0.409232	2.48184	13.0512	-0.0683721	10.9907	10.7543	56.7787	52.3235	79.6684	77.578	41.9024	14.9612	3.72872	121.856	154.806	40.4359	57.5095	37.2504	9.54311	9.95691	46.2295	2.61535	90.0788	96.5318	0.872467	38.3867	54.4567
38	1	12.0902	29.5002	15.5014	43.0895	33.9698	5.68031	5.93333	22.2057	51.8291	19.3964	7.40219	29.4794	8.8533	9.64519	30.423	-0.301244	15.5443	28.8664	0.141044	19.1559	21.6155	68.8689	81.8237	95.1698	120.667	75.8723	20.6415	9.66205	144.062	206.635	59.8323	64.9117	66.7298	18.3964	19.6021	76.6525	2.3141	105.623	125.398	1.01351	57.5427	76.0722
39	1	12.9011	17.4219	0.23945	45.0242	29.3215	8.36873	11.2448	13.0086	29.5348	18.0941	-0.676684	25.3216	8.57779	11.166	23.4943	0.14949	9.05475	22.3917	0.391354	12.1151	16.5045	81.77	99.2456	95.4092	165.692	105.194	29.0103	20.9068	157.07	236.17	77.9264	64.235	92.0514	26.9742	30.7681	100.147	2.46359	114.678	147.79	1.40486	69.6577	92.5766
40	1	28.222	10.2972	0.877396	49.2999	13.9422	15.3085	13.2251	20.389	23.8144	18.7105	-1.34216	10.9854	6.37445	15.8324	17.5028	1.54554	-0.0758702	17.9723	1.16923	5.5632	11.2411	109.992	109.543	96.2866	214.992	119.136	44.3187	34.1319	177.459	259.984	96.6369	62.8929	103.037	33.3487	46.6005	117.65	4.00913	114.602	165.762	2.57409	75.2209	103.818
41	1	63.5844	2.65723	9.44082	64.2125	5.82532	15.319	11.4465	33.7976	15.1555	27.9906	4.00331	6.61254	8.01309	19.6396	7.92606	2.26413	-7.62959	7.04924	2.31166	2.28996	10.1746	173.576	112.2	105.727	279.204	124.961	59.6377	45.5784	211.257	275.14	124.627	66.8962	109.649	41.3617	66.2401	125.576	6.27326	106.972	172.811	4.88575	77.5109	113.992
42	1	74.6775	8.62596	14.7966	61.2637	7.98774	12.7435	7.99363	47.0454	14.4722	31.6361	21.8562	3.79435	3.23819	21.2013	-2.9658	3.14883	-7.04241	-12.1995	2.78067	-1.76528	10.5299	248.254	120.826	120.524	340.468	132.949	72.3812	53.572	258.302	289.612	156.264	88.7524	113.444	44.5999	87.4414	122.61	9.42209	99.93	160.612	7.66642	75.7456	124.522
43	1	69.3416	10.2766	19.3028	35.3403	11.3226	12.4678	7.16325	63.3308	21.896	32.3662	31.0756	-0.355758	9.6959	18.9159	0.782083	4.41252	7.26064	-21.891	3.04737	4.60731	13.5176	317.595	131.103	139.827	375.808	144.272	84.849	60.7352	321.633	311.508	188.63	119.828	113.088	54.2958	106.357	123.392	13.8346	107.191	138.721	10.7138	80.3529	138.04
44	1	40.6674	3.84248	15.476	18.849	12.986	9.79755	5.55977	54.1204	22.0067	22.7678	36.592	-0.45442	16.7168	3.86906	-2.37687	4.00834	15.5411	-24.0562	0.93233	5.33293	12.84	358.263	134.945	155.303	394.657	157.258	94.6466	66.295	375.753	333.515	211.398	156.42	112.634	71.0127	110.226	121.015	17.843	122.732	114.665	11.6461	85.6858	150.88
45	1	-3.31212	-16.1569	-0.0160508	-18.6416	-7.68284	6.59462	3.41084	21.9124	13.9809	4.91747	21.7996	-14.7975	29.8662	-8.01202	-13.0571	4.82368	8.63307	-27.337	-0.542746	-3.00261	0.451941	354.951	118.788	155.287	376.015	149.575	101.241	69.7058	397.666	347.496	216.315	178.22	97.836	100.879	102.214	107.958	22.6666	131.365	87.3277	11.1034	82.6832	151.332
46	1	-21.1492	-21.3139	18.4898	-31.2618	-17.8543	12.3872	2.92363	-7.67925	-0.48361	-3.41659	16.1829	-17.5004	26.4291	-14.4822	-8.40123	6.52137	-12.2418	-15.9956	-0.512164	-9.1371	-7.04204	333.802	97.4742	173.777	344.754	131.721	113.628	72.6295	389.987	347.012	212.899	194.402	80.3356	127.308	87.7322	99.5566	29.188	119.123	71.3321	10.5912	73.5461	144.29
47	1	-25.4495	-19.6758	39.632	-15.3236	-19.6939	5.80809	-1.91503	-36.059	-5.92107	-4.94078	10.2487	-9.99888	27.0268	-10.3667	-4.62636	4.92464	-27.0746	-8.09918	-0.206209	-12.1687	-9.45273	308.352	77.7984	213.409	329.43	112.027	119.436	70.7144	353.928	341.091	207.958	204.651	70.3367	154.335	77.3654	94.9303	34.1126	92.0484	63.233	10.385	61.3774	134.837
48	1	-25.3284	-12.6543	75.8792	-16.3713	-17.811	7.96782	-4.70889	-38.8325	-8.77467	-4.76546	1.00896	-4.4288	10.5478	-2.07302	7.04042	3.91502	-25.19	-4.94448	1.43039	-5.97038	-8.6771	283.024	65.1441	289.288	313.059	94.2156	127.404	66.0055	315.095	332.317	203.192	205.66	65.9079	164.883	75.2924	101.971	38.0277	66.8584	58.2885	11.8154	55.407	126.16
49	1	-22.4033	-3.11406	102.241	-25.0952	-2.93939	10.5446	-9.03173	-26.5183	-14.9154	-2.36239	-3.5541	3.06442	-1.66195	2.30276	7.3388	-0.159108	-17.0625	8.27222	1.89329	2.8157	-3.99194	260.62	62.0301	391.529	287.964	91.2762	137.949	56.9738	288.577	317.401	200.83	202.106	68.9724	163.221	77.5952	109.31	37.8686	49.796	66.5607	13.7087	58.2227	122.168
50	1	-15.6883	0.468101	-32.8227	-17.9042	19.2185	22.2025	-14.5771	-16.8125	-3.80481	-5.32395	0.491068	5.0332	-9.13034	-1.49937	-4.70561	-1.93214	3.4445	33.1086	4.29853	1.0338	3.49384	244.932	62.4982	358.706	270.059	110.495	160.151	42.3967	271.764	313.596	195.506	202.597	74.0055	154.09	76.0958	104.604	35.9364	53.2405	99.6694	18.0072	59.2565	125.662
51	1	-5.91003	-1.92557	-28.2422	-8.48142	30.8765	32.3607	-14.1509	-2.61111	9.47705	2.69793	5.00817	1.82864	-6.99203	-1.51653	-10.7959	4.29295	12.6854	34.3907	4.12868	4.26092	9.09457	239.022	60.5726	330.464	261.578	141.371	192.512	28.2458	269.153	323.073	198.204	207.605	75.8342	147.098	74.5793	93.808	40.2294	65.9259	134.06	22.1359	63.5175	134.756
52	1	-8.47063	-1.28864	-112.61	-18.4794	41.8739	-6.49753	-11.3878	0.779909	0.54616	-3.96373	0.47043	-5.68137	-8.0875	-1.75139	-16.481	11.6099	11.8063	18.3256	-0.521437	-2.37731	5.34421	230.551	59.284	217.853	243.099	183.245	186.015	16.858	269.933	323.619	194.24	208.076	70.1528	139.011	72.8279	77.327	51.8392	77.7322	152.386	21.6145	61.1402	140.101
53	1	-18.4485	-4.04171	-62.7066	-6.31105	23.1775	-9.56218	-8.06123	1.38618	-3.07385	-3.87052	-3.12826	-8.27057	-5.01852	1.70913	-7.39489	11.4776	4.33318	2.4896	-2.72239	-0.704648	1.03644	212.103	55.2423	155.147	236.788	206.423	176.452	8.79676	271.319	320.546	190.37	204.947	61.8823	133.992	74.537	69.9321	63.3168	82.0654	154.875	18.8921	60.4355	141.137
54	1	-36.9639	-5.07509	-16.8395	-18.7342	9.36644	-44.7865	-4.78212	3.56427	-24.2109	-6.69545	-18.1006	-6.01986	-8.32131	1.51878	-0.517678	6.94429	-2.47258	-12.8409	-6.8916	1.26781	-6.13375	175.139	50.1672	138.307	218.053	215.789	131.666	4.01465	274.884	296.335	183.674	186.847	55.8624	125.671	76.0558	69.4144	70.2611	79.5928	142.034	12.0005	61.7033	135.003
55	1	-43.5277	-5.95077	-24.1681	-22.189	-0.223569	-23.536	-2.13933	-5.45683	-31.2892	-7.56823	-19.6056	-3.28689	-17.7596	1.18729	-1.1162	2.69895	-6.18507	-4.46889	-5.05672	-3.0719	-8.5637	131.611	44.2164	114.139	195.864	215.566	108.13	1.87532	269.427	265.046	176.106	167.241	52.5755	107.911	77.2431	68.2982	72.9601	73.4077	137.565	6.94374	58.6314	126.44
56	1	-43.9748	-4.69072	-21.8219	-25.1696	-10.7253	-9.24963	-0.785776	-15.6255	-27.2423	-6.00338	-16.4129	-2.76409	-25.7211	-1.80103	-2.73374	-6.59034	-5.68604	0.253501	-1.61223	-5.05402	-9.89689	87.6364	39.5257	92.3174	170.695	204.84	98.8802	1.08954	253.801	237.803	170.103	150.828	49.8114	82.1901	75.4421	65.5645	66.3697	67.7217	137.819	5.33151	53.5774	116.543
57	1	-28.3229	-3.23132	-20.3606	-26.9037	-22.0901	-7.20861	-0.0877386	-17.3832	-23.4057	-10.3258	-15.7575	-3.46337	-30.7432	-0.334487	-7.05339	-2.99481	-4.13499	-9.4282	-1.78905	-5.92649	-11.8622	59.3135	36.2944	71.9568	143.791	182.75	91.6716	1.00181	236.418	214.397	159.777	135.071	46.348	51.4469	75.1076	58.5111	63.3749	63.5867	128.391	3.54246	47.6509	104.68
58	1	-19.1271	-2.79167	-10.2129	-30.7247	-26.8479	-10.341	-0.109245	-20.6011	-13.0963	-9.34517	-11.9593	-4.24543	-25.5591	3.81768	-5.64526	-4.27169	-0.0941477	-16.2356	-1.115	-3.8414	-11.1516	40.1864	33.5027	61.7439	113.066	155.902	81.3307	0.892561	215.817	201.301	150.432	123.112	42.1026	25.8878	78.9253	52.8658	59.1032	63.4925	112.155	2.42746	43.8095	93.5288
59	1	-12.6887	-2.11063	-6.20142	-30.8005	-31.18	-9.8017	-0.000453203	-13.3438	-11.7158	-11.3158	-11.3653	-4.13135	-17.0828	3.16991	-6.48231	-3.72755	0.280301	-17.4557	-1.10371	-0.761909	-10.6923	27.4976	31.392	55.5424	82.2659	124.722	71.529	0.892108	202.473	189.585	139.116	111.746	37.9713	8.80499	82.0952	46.3835	55.3757	63.7728	94.6995	1.32374	43.0476	82.8365
60	1	-8.43172	-3.4105	-4.12537	-27.2092	-21.3194	-4.2394	0.0647311	-8.60397	-10.2604	-9.55932	-10.1657	-3.1842	-5.86178	1.1037	-4.53585	-1.87678	-1.84418	-13.6191	-0.80402	0.159392	-7.91793	19.0659	27.9815	51.4171	55.0568	103.403	67.2896	0.956839	193.869	179.325	129.557	101.581	34.7871	2.94321	83.1989	41.8477	53.4989	61.9287	81.0804	0.519724	43.207	74.9186
61	1	-4.96811	-3.3678	-4.50897	-23.0153	-11.6609	-3.14086	0.108188	-13.9571	-8.49484	-9.1875	-3.77605	-2.14917	-0.250452	-10.4945	-2.44867	-4.21496	-3.79844	-11.6066	-0.115841	-1.4728	-6.08746	14.0978	24.6137	46.9081	32.0414	91.7419	64.1487	1.06503	179.912	170.83	120.369	97.8046	32.6379	2.69276	72.7044	39.399	49.284	58.1302	69.4737	0.403883	41.7342	68.8311
62	1	-2.81862	-4.65663	-4.07944	-14.655	-6.58388	-1.31946	0.10829	-14.6671	-12.5039	-10.8043	1.09488	-0.135182	0.0643104	-17.9306	-1.49691	-5.02882	-4.93321	-8.24682	0.0208066	-4.20035	-5.13778	11.2792	19.9571	42.8287	17.3864	85.158	62.8292	1.17332	165.245	158.326	109.565	98.8994	32.5027	2.75707	54.7738	37.9021	44.2551	53.197	61.2269	0.42469	37.5338	63.6933
63	1	-1.8068	-3.2677	-4.76968	-7.35816	-6.66122	-5.01459	-0.108991	-17.5836	-13.5301	-12.9305	-1.28909	-1.50922	-0.125228	-20.9179	-1.38393	-7.67846	-5.49434	-9.12736	-0.000105027	-3.97742	-5.90236	9.47235	16.6894	38.059	10.0283	78.4968	57.8146	1.06433	147.661	144.796	96.6342	97.6103	30.9935	2.63184	33.8559	36.5182	36.5767	47.7027	52.0996	0.424585	33.5564	57.791
64	1	-1.01256	-2.89207	-4.31056	-3.41025	-7.59015	-6.98198	-0.109091	-22.0396	-16.8412	-12.4337	-11.1373	-1.6768	1.21302	-12.4957	-2.87932	-7.35581	-4.0588	-5.03565	-0.0525421	-4.75511	-6.60785	8.45979	13.7973	33.7484	6.61801	70.9067	50.8327	0.955235	125.622	127.955	84.2006	86.473	29.3167	3.84485	21.3603	33.6388	29.2209	43.6439	47.0639	0.372043	28.8013	51.1831
65	1	-1.37785	-1.38769	-1.93571	-2.10046	-7.61527	-5.78967	-0.0656356	-17.2712	-13.6291	-9.48238	-13.0271	-2.99689	3.2269	-6.06493	-3.10896	-6.83328	-2.08988	0.135007	-0.110182	-4.42415	-5.61699	7.08194	12.4097	31.8127	4.51754	63.2914	45.043	0.8896	108.35	114.326	74.7182	73.4459	26.3198	7.07175	15.2953	30.5299	22.3876	41.554	47.1989	0.261861	24.3772	45.5661
66	1	-2.44818	-1.28004	-1.97681	-1.42965	-8.34595	-8.45174	-0.0654555	-13.0544	-10.8326	-6.87884	-5.04798	-3.11679	2.17174	-0.755302	-1.92977	-4.18906	-1.17874	5.31899	-0.00537906	-3.72079	-3.99339	4.63376	11.1296	29.8359	3.0879	54.9455	36.5913	0.824144	95.296	103.493	67.8393	68.398	23.203	9.24349	14.54	28.6001	18.1985	40.3752	52.5179	0.256482	20.6564	41.5727
67	1	-2.13163	-2.01448	2.94745	-0.728086	-5.88361	-7.75653	-0.000301021	-8.27619	-4.52533	-2.60365	0.741361	-2.28574	1.13102	-1.83151	4.64968	-3.38584	-0.46776	8.80183	-9.12824e-05	-2.79772	-1.74967	2.50213	9.11513	32.7833	2.35981	49.0618	28.8347	0.823843	87.0198	98.9678	65.2357	69.1393	20.9173	10.3745	12.7085	33.2498	14.8127	39.9075	61.3198	0.256391	17.8586	39.8231
68	1	-1.35167	-2.06528	6.02819	-0.516744	-4.8338	-9.47008	-0.108741	-6.80303	-10.2411	-3.45021	7.6974	-1.16816	-3.00032	-4.86962	15.0017	-2.92598	-3.09174	5.45724	-0.0157714	-1.99165	-1.51037	1.15046	7.04985	38.8115	1.84307	44.228	19.3646	0.715102	80.2168	88.7267	61.7855	76.8367	19.7491	7.37419	7.83892	48.2515	11.8867	36.8157	66.777	0.240619	15.867	38.3127
69	1	-0.744294	-2.26931	5.63998	-0.628367	-5.24847	-8.02138	-0.0653647	-9.82345	-14.0633	-4.62776	-4.58539	-0.29757	-3.59354	-4.14552	14.3494	-4.41538	-3.92552	-0.985239	-0.0262304	-1.06407	-3.27957	0.406167	4.78054	44.4515	1.2147	38.9796	11.3433	0.649737	70.3933	74.6634	57.1577	72.2513	19.4515	3.78065	3.6934	62.6009	7.47132	32.8902	65.7917	0.214389	14.8029	35.0331
70	1	-0.217548	-1.81564	7.91986	-0.390237	-3.16274	-4.36004	-0.000300182	-7.75455	-16.5522	-6.34477	-18.7573	-0.723906	-2.69139	-2.19406	8.19391	-4.34551	-4.22092	-9.67781	-0.0419219	-1.96175	-5.10153	0.18862	2.9649	52.3714	0.824462	35.8168	6.98323	0.649437	62.6388	58.1112	50.813	53.494	18.7276	1.08926	1.49934	70.7949	3.12581	28.6693	56.1139	0.172467	12.8412	29.9316
71	1	-0.017241	-0.577542	0.443936	-0.286984	-3.33695	-0.806617	-0.000299341	-7.50874	-14.0756	-6.85936	-21.0502	-1.01185	-0.945929	-0.918678	-2.68202	-2.34981	-2.48099	-11.3695	-0.0157634	-2.18064	-5.20531	0.171379	2.38736	52.8153	0.537478	32.4799	6.17661	0.649138	55.13	44.0356	43.9536	32.4439	17.7158	0.143331	0.58066	68.1128	0.776006	26.1883	44.7445	0.156704	10.6605	24.7263
72	1	0.0341489	-0.00824154	-3.96062	-0.215231	-2.11626	-0.062829	-0.000298782	-6.23548	-10.0423	-5.77567	-19.0955	-2.34665	-0.00984592	-0.225003	-13.2493	-0.581324	-2.02326	-11.8356	-7.10524e-05	-2.2119	-4.82192	0.205527	2.37912	48.8547	0.322247	30.3636	6.11378	0.648839	48.8946	33.9933	38.1779	13.3484	15.3691	0.133485	0.355656	54.8635	0.194682	24.165	32.9088	0.156633	8.44864	19.9044
73	1	0.0569677	-0.0538787	-4.57879	-0.067282	-2.68022	-0.124891	-0.000297943	-2.81826	-7.76342	-5.95781	-10.615	-0.923209	-0.00981962	0.0559759	-11.3613	-0.0444604	-1.60304	-6.5016	-7.07341e-05	-2.31237	-3.38967	0.262495	2.32524	44.2759	0.254965	27.6834	5.98889	0.648541	46.0763	26.2299	32.2201	2.73336	14.4459	0.123665	0.411632	43.5023	0.150222	22.562	26.4072	0.156562	6.13627	16.5147
74	1	-7.91277e-05	-0.27591	-4.89531	0.0356873	-4.17951	-0.347554	-0.000298507	-3.91709	-5.84333	-4.66051	-2.49542	0.0367505	-4.28108e-05	0.0886299	-7.27402	-0.0273872	-2.24237	-1.08337	-7.07996e-05	-1.09571	-2.1282	0.262416	2.04933	39.3806	0.290652	23.5039	5.64134	0.648243	42.1592	20.3865	27.5596	0.237938	14.4827	0.123622	0.500262	36.2282	0.122835	20.3196	25.3239	0.156491	5.04056	14.3865
75	1	-7.89449e-05	-0.462627	1.10626	-0.0314282	-2.7621	0.129674	-0.00029879	0.738113	-2.25532	-2.96397	-0.0711205	1.97568	-0.0163136	0.069939	-2.19527	0.0272066	-0.0695008	0.427323	-7.13391e-05	1.13002	-0.341069	0.262337	1.5867	40.4869	0.259224	20.7418	5.77101	0.647944	42.8973	18.1312	24.5956	0.166818	16.4584	0.107309	0.570201	34.033	0.150041	20.2501	25.7512	0.15642	6.17058	14.0454
76	1	-0.0571258	-0.571597	3.83989	0.0355651	-3.39684	0.839809	-0.000299353	4.06918	-0.830997	-1.64888	0.0633636	2.1333	-6.26601e-05	0.102684	-1.6677	0.054476	0.477015	1.1946	-7.20986e-05	1.97639	0.112203	0.205211	1.0151	44.3267	0.294789	17.3449	6.61082	0.647645	46.9665	17.3002	22.9468	0.230182	18.5917	0.107246	0.672885	32.3653	0.204517	20.7271	26.9458	0.156348	8.14696	14.1576
77	1	-0.0343069	-0.444328	3.81202	0.160544	-1.90731	-0.287668	-0.000299635	2.71743	0.561115	1.4295	0.082513	0.631325	0.0161947	-0.000126395	-5.91247	0.0442378	0.442186	0.0197535	-7.23347e-05	1.10203	0.0975839	0.170904	0.570776	48.1388	0.455333	15.4376	6.32315	0.647345	49.6839	17.8613	24.3763	0.312695	19.223	0.123441	0.672758	26.4528	0.248755	21.1693	26.9655	0.156275	9.249	14.2552
78	1	-7.87191e-05	-0.267896	3.52906	0.133715	-1.03989	-1.24871	-0.000299496	-5.06539	0.105992	2.60621	0.0750968	-1.83694	-4.28272e-05	-0.126254	-7.55297	-6.1724e-05	-0.759731	-3.27591	-7.22769e-05	-0.606462	-0.826741	0.170826	0.30288	51.6678	0.589048	14.3977	5.07444	0.647045	44.6185	17.9673	26.9825	0.387791	17.386	0.123398	0.546504	18.8998	0.248693	20.4096	23.6896	0.156203	8.64253	13.4285
79	1	-7.84308e-05	-0.155053	1.21533	0.106857	-1.24825	-1.61193	0.0643154	-8.94296	-2.26176	0.511427	0.0190016	-5.21187	-4.32594e-05	-0.0888528	-9.01057	-0.0443487	-2.94055	-5.57983	-7.21298e-05	-2.48493	-2.28967	0.170747	0.147826	52.8832	0.695904	13.1495	3.46251	0.711361	35.6756	15.7056	27.4939	0.406793	12.1742	0.123355	0.457651	9.88925	0.204345	17.469	18.1098	0.156131	6.1576	11.1388
80	1	-7.78801e-05	-0.0423123	1.51292	0.137957	-0.863848	-1.47393	0.107392	-11.1142	-2.09681	-1.83914	0.0395833	-4.63825	-0.0162793	-0.121557	-5.05674	-0.0545525	-3.83377	-5.63108	-7.19018e-05	-2.22498	-2.39128	0.170669	0.105514	54.3961	0.833861	12.2856	1.98858	0.818753	24.5614	13.6088	25.6548	0.446376	7.53592	0.107075	0.336094	4.83251	0.149792	13.6353	12.4787	0.156059	3.93262	8.74751
81	1	-7.79415e-05	-4.84268e-05	-0.0829553	-0.102851	-0.194471	-1.22133	-0.000299081	-5.6419	-0.942172	-4.11238	-0.00312547	-3.86006	-0.00978404	-0.0561664	-1.33168	-0.0375046	-2.60557	-4.45925	-7.17469e-05	-1.11959	-1.7585	0.170591	0.105466	54.3131	0.73101	12.0912	0.767245	0.818454	18.9195	12.6666	21.5424	0.443251	3.67586	0.0972914	0.279928	3.50084	0.112288	11.0297	8.01947	0.155987	2.81303	6.98902
82	1	-7.80124e-05	-4.85271e-05	-2.2157	0.0308826	0.592475	-0.532159	-0.000298942	-0.418649	0.537964	-4.36115	-0.047262	-1.2262	-4.13257e-05	-0.00010093	0.0630861	-0.0102551	-1.33567	-1.30584	-7.17543e-05	-0.0655188	-0.650581	0.170513	0.105417	52.0974	0.761893	12.6836	0.235085	0.818155	18.5009	13.2046	17.1812	0.395989	2.44967	0.0972501	0.279827	3.56392	0.102033	9.69404	6.71363	0.155916	2.74751	6.33844
83	1	-7.83263e-05	-4.86012e-05	-5.55229	0.0129567	0.0199298	0.133995	-0.10799	0.252546	2.30737	-2.83252	-0.00755225	0.114359	-4.0906e-05	-9.08049e-05	0.515046	-4.00271e-05	-0.461327	0.510193	-7.17217e-05	0.174814	-0.0869335	0.170435	0.105369	46.5451	0.77485	12.7036	0.36908	0.710165	18.7534	15.5119	14.3487	0.388436	2.56402	0.0972092	0.279736	4.07897	0.101993	9.23271	7.22382	0.155844	2.92233	6.2515
84	1	-7.84363e-05	-4.86233e-05	-7.02459	0.07522	-0.379465	0.435938	-0.0649134	1.68918	2.41491	0.927434	0.039432	0.15282	-4.1051e-05	-8.66827e-05	0.617921	0.0101456	-0.12609	0.824613	-7.16163e-05	0.0979943	0.273247	0.170356	0.10532	39.5205	0.85007	12.3241	0.805019	0.645251	20.4426	17.9268	15.2761	0.427869	2.71684	0.0971681	0.279649	4.69689	0.112138	9.10662	8.04843	0.155772	3.02032	6.52475
85	1	-7.84291e-05	-4.85973e-05	-7.4095	0.164279	-0.495474	0.469203	-0.000298527	0.978338	1.97249	2.39836	0.161431	0.559347	0.00966259	-8.93171e-05	0.97035	0.0169369	-0.831037	2.4428	-7.16158e-05	0.224537	0.429491	0.170278	0.105271	32.111	1.01435	11.8286	1.27422	0.644953	21.4209	19.8993	17.6745	0.5893	3.27619	0.106831	0.27956	5.66724	0.129075	8.27558	10.4912	0.155701	3.24486	6.95424
86	1	-7.77759e-05	-4.85602e-05	-5.15798	0.0752053	-0.601565	0.519391	-0.000298389	1.04184	2.31591	1.29948	0.117379	0.471605	0.0452303	-9.73252e-05	0.605729	-4.13011e-05	-0.938063	3.62008	-7.15827e-05	0.0656952	0.35709	0.1702	0.105223	26.9531	1.08955	11.2271	1.79361	0.644654	22.4628	22.2152	18.974	0.706679	3.7478	0.152061	0.279463	6.27297	0.129034	7.33752	14.1113	0.155629	3.31055	7.31133
87	1	-7.68533e-05	0.0104593	-1.12618	0.066154	-0.457957	-0.223845	-0.000298251	1.24194	1.87345	0.0429611	-0.0134346	0.555486	0.0775409	-0.000106156	0.437352	-4.16316e-05	-0.53497	3.9577	-7.17196e-05	0.0774635	0.307362	0.170123	0.115682	25.8269	1.15571	10.7691	1.56977	0.644356	23.7047	24.0887	19.0169	0.693244	4.30328	0.229602	0.279357	6.71032	0.128992	6.80255	18.069	0.155557	3.38802	7.61869
88	1	-7.69049e-05	0.0174646	2.5774	0.185947	0.207018	-0.162474	-0.000298113	1.27055	1.35471	-3.31592	-0.0252645	0.21197	0.0484327	-0.000110206	0.197835	-0.0170194	-0.147672	3.85138	-7.17032e-05	-0.0426765	0.085312	0.170047	0.133147	28.4043	1.34165	10.9761	1.40729	0.644058	24.9753	25.4434	15.701	0.66798	4.51525	0.278035	0.279246	6.90816	0.111973	6.65488	21.9204	0.155486	3.34534	7.704
89	1	-7.67924e-05	0.0104498	1.39245	0.758301	-0.131509	-0.475045	-0.000297975	1.03344	2.25203	-3.7894	-0.085499	-0.38924	-0.0162177	-0.000113885	0.397634	-0.0102286	-0.0462519	3.25988	-7.16138e-05	-0.390693	-0.0892449	0.16997	0.143597	29.7967	2.09996	10.8446	0.932249	0.64376	26.0087	27.6954	11.9116	0.582481	4.12601	0.261817	0.279133	7.30579	0.101744	6.60862	25.1803	0.155414	2.95465	7.61476
90	1	-7.78177e-05	0.0909012	0.629925	2.27068	0.330717	-0.151181	-0.000297838	0.554609	2.59753	-1.68345	0.229849	0.164931	-0.0582467	-0.000116421	0.305694	-4.17948e-05	0.182197	1.64634	-7.15807e-05	0.093155	0.27322	0.169892	0.234498	30.4267	4.37063	11.1753	0.781067	0.643462	26.5633	30.293	10.2282	0.81233	4.29094	0.20357	0.279016	7.61148	0.101702	6.79082	26.8266	0.155342	3.0478	7.88798
91	1	-7.83319e-05	0.115348	-2.63681	2.85079	-0.211543	0.211604	-0.0002977	-1.52988	1.93791	-0.784734	0.278128	0.135755	-0.0776197	-0.000114669	0.0892295	-4.21475e-05	0.0308915	0.98856	-7.15239e-05	-0.00355622	0.139211	0.169814	0.349846	27.7898	7.22142	10.9638	0.992672	0.643165	25.0334	32.2309	9.44342	1.09046	4.4267	0.12595	0.278901	7.70071	0.10166	6.82171	27.8152	0.155271	3.04425	8.02719
92	1	-7.81518e-05	0.00692444	-1.83647	1.69227	-0.69076	0.0832879	-0.000297562	-1.69192	4.39255	0.459687	0.247198	0.728146	-0.0291299	-0.000114702	0.0668778	0.0101114	0.90242	0.648371	-7.1403e-05	0.472407	0.452988	0.169735	0.35677	25.9534	8.91369	10.273	1.07596	0.642867	23.3415	36.6234	9.90311	1.33766	5.15484	0.0968205	0.278787	7.76759	0.111771	7.72413	28.4635	0.155199	3.51665	8.48018
93	1	0.00210895	0.0284258	0.269728	0.955482	-0.399552	0.160812	-0.000297424	0.91419	1.79746	1.42667	0.488401	0.471622	0.0373869	-0.000112692	-0.0420984	0.379903	1.48754	-1.36492	-7.13942e-05	0.323594	0.448067	0.171844	0.385196	26.2231	9.86918	9.87349	1.23677	0.64257	24.2557	38.4209	11.3298	1.82606	5.62647	0.134207	0.278674	7.72549	0.491675	9.21167	27.0986	0.155128	3.84025	8.92825
94	1	0.00793931	0.0355508	1.88286	-0.335935	0.378706	0.0755696	-0.000297287	2.16186	2.19872	2.01418	0.855848	0.467329	0.137169	-0.000112188	0.445449	1.32059	2.20363	0.649114	-7.11531e-05	0.155254	0.867336	0.179784	0.420747	28.106	9.53324	10.2522	1.31234	0.642272	26.4176	40.6196	13.344	2.6819	6.0938	0.271377	0.278562	8.17094	1.81226	11.4153	27.7477	0.155057	3.9955	9.79558
95	1	0.0137641	0.199971	1.47222	0.275409	1.34974	0.0850862	-0.000297149	3.21129	0.796733	2.35735	1.4368	0.339477	0.236866	-0.000115147	0.542928	2.26054	2.3119	0.901599	-7.10808e-05	0.0392283	1.09507	0.193548	0.620718	29.5782	9.80865	11.6019	1.39743	0.641975	29.6289	41.4163	15.7013	4.1187	6.43327	0.508242	0.278447	8.71387	4.0728	13.7272	28.6493	0.154986	4.03473	10.8907
96	1	0.0195835	0.402739	0.742323	1.31661	1.93124	0.261829	-0.000297012	2.64493	-0.315617	2.97139	1.96313	0.611231	0.336473	-0.000114845	0.0448226	3.18291	2.36458	2.88037	-7.10246e-05	-0.172273	1.38329	0.213131	1.02346	30.3205	11.1253	13.5332	1.65926	0.641678	32.2738	41.1007	18.6727	6.08183	7.0445	0.844715	0.278332	8.75869	7.25571	16.0918	31.5297	0.154915	3.86246	12.274
97	1	0.0217524	0.458822	0.669558	1.50658	2.06132	0.327942	-0.000296874	2.04371	-0.0903903	3.26732	2.11639	0.855507	0.373601	-0.000113442	-0.166173	3.52315	2.47125	4.35195	-7.05846e-05	-0.233503	1.56317	0.234884	1.48228	30.9901	12.6318	15.5945	1.9872	0.641381	34.3175	41.0103	21.94	8.19822	7.90001	1.21832	0.278218	8.59252	10.7789	18.563	35.8816	0.154844	3.62895	13.8371
98	1	0.0239145	0.50427	1.88912	1.97437	2.6401	0.393919	-0.000296737	3.36619	1.54583	4.07338	2.39793	1.15183	0.410608	-0.000110801	0.17396	3.87647	3.15968	5.6914	-7.05768e-05	-0.0849941	2.08418	0.258798	1.98655	32.8792	14.6062	18.2346	2.38112	0.641084	37.6837	42.5561	26.0134	10.5961	9.05184	1.62892	0.278108	8.76648	14.6553	21.7227	41.573	0.154774	3.54396	15.9213
99	1	0.0253498	0.534427	3.85247	2.60382	3.39946	0.471175	-0.0002966	5.36549	4.27919	5.09148	2.65675	1.56037	0.435163	-0.000103314	0.756774	4.11508	4.06087	7.49013	-7.06644e-05	0.185468	2.79516	0.284148	2.52098	36.7317	17.21	21.634	2.85229	0.640788	43.0492	46.8353	31.1049	13.2529	10.6122	2.06409	0.278004	9.52325	18.7704	25.7836	49.0632	0.154703	3.72943	18.7165
100	1	0.0195132	0.411741	3.66897	2.19962	2.84702	0.383418	-0.000296462	4.81419	4.29628	4.21579	2.09068	1.33071	0.335266	-9.82084e-05	0.799643	3.17342	3.39822	6.32264	-7.08316e-05	0.247173	2.3755	0.303661	2.93272	40.4006	19.4096	24.4811	3.23571	0.640491	47.8634	51.1316	35.3207	15.3436	11.9429	2.39935	0.277906	10.3229	21.9438	29.1818	55.3858	0.154632	3.9766	21.092
101	1	0.0648898	0.391552	4.17358	1.21329	3.10304	0.3764	0.0120831	5.35669	7.83208	4.59076	1.82694	1.77359	0.205003	0.0572136	1.15747	2.78517	3.25848	6.57364	0.000924999	0.69938	2.65435	0.368551	3.32427	44.5742	20.6229	27.5841	3.61211	0.652574	53.2201	58.9637	39.9114	17.1705	13.7165	2.60436	0.33512	11.4804	24.729	32.4403	61.9595	0.155557	4.67598	23.7463
102	1	0.268712	0.619075	4.82249	-2.39832	4.94862	0.514238	0.063644	7.15268	19.7779	7.57387	2.04619	3.84948	-0.0838078	0.295931	1.94561	3.55405	3.62116	9.0719	0.00507427	2.1405	4.27555	0.637263	3.94334	49.3967	18.2246	32.5327	4.12635	0.716219	60.3727	78.7416	47.4853	19.2167	17.566	2.52055	0.63105	13.426	28.2831	36.0614	71.0314	0.160631	6.81648	28.0219
103	1	0.477496	0.953459	6.39741	-5.44335	7.52404	0.750846	0.115172	10.1726	32.7944	11.6394	2.80694	6.26495	-0.285324	0.534501	2.93281	5.14664	4.85641	13.1907	0.00922098	3.64103	6.50458	1.11476	4.8968	55.7941	12.7813	40.0568	4.87719	0.83139	70.5454	111.536	59.1247	22.0237	23.8309	2.23522	1.16555	16.3588	33.4297	40.9178	84.222	0.169852	10.4575	34.5264
104	1	0.477279	0.953019	6.39526	-5.44088	7.52104	0.750588	0.115118	10.1679	32.7792	11.634	2.80557	6.26207	-0.285194	0.534282	2.93145	5.1448	4.85412	13.1849	0.00921674	3.63948	6.50171	1.59204	5.84982	62.1894	7.34038	47.5778	5.62778	0.946508	80.7133	144.315	70.7588	24.8292	30.093	1.95003	1.69983	19.2902	38.5745	45.772	97.4069	0.179069	14.097	41.0281
105	1	0.391714	0.781954	5.24697	-4.46753	6.1718	0.615958	0.0944327	8.3411	26.8994	9.54558	2.30141	5.13863	-0.234309	0.438591	2.40511	4.22174	3.98138	10.8177	0.00755255	2.987	5.33479	1.98375	6.63178	67.4363	2.87285	53.7496	6.24374	1.04094	89.0544	171.215	80.3043	27.1306	35.2316	1.71572	2.13842	21.6953	42.7962	49.7533	108.225	0.186622	17.084	46.3629
106	1	0.222174	0.579766	0.839403	-1.5822	4.87275	0.886784	-0.0127752	1.78149	9.67833	4.22385	0.62578	1.76412	0.526566	-0.00146126	0.565884	1.90274	1.20545	3.12551	-0.00107445	1.51796	2.29102	2.20593	7.21154	68.2757	1.29065	58.6224	7.13052	1.02817	90.8359	180.893	84.5282	27.7564	36.9958	2.24229	2.13696	22.2612	44.699	50.9588	111.35	0.185547	18.602	48.6539
107	1	0.252634	0.868573	-2.30315	-0.334643	7.64502	1.83051	-0.11575	-2.46669	2.48899	2.9951	-0.322223	0.250399	1.60822	-0.384493	-0.573593	1.41753	-0.227951	-1.03086	-0.00936159	1.45706	1.488	2.45856	8.08011	65.9726	0.956003	66.2674	8.96103	0.912416	88.3692	183.382	87.5233	27.4342	37.2462	3.85051	1.75247	21.6876	46.1165	50.7308	110.319	0.176186	20.059	50.1419
108	1	0.252514	0.868163	-2.30309	-0.334492	7.64144	1.82959	-0.115696	-2.46555	2.48784	2.99372	-0.322151	0.25027	1.60753	-0.384343	-0.573327	1.41648	-0.227846	-1.02979	-0.0093573	1.45645	1.48727	2.71107	8.94828	63.6695	0.62151	73.9088	10.7906	0.79672	85.9037	185.87	90.517	27.112	37.4964	5.45804	1.36813	21.1143	47.533	50.503	109.29	0.166828	21.5155	51.6292
109	1	0.252393	0.867742	-2.30364	-0.334341	7.63862	1.82887	-0.115643	-2.4644	2.48669	2.99233	-0.3221	0.25016	1.60681	-0.384219	-0.573086	1.41585	-0.227731	-1.02928	-0.00935373	1.45593	1.48664	2.96347	9.81602	61.3659	0.287169	81.5474	12.6195	0.681077	83.4393	188.356	93.5093	26.7899	37.7466	7.06485	0.983907	20.5412	48.9488	50.2753	108.26	0.157475	22.9714	53.1159
110	1	-0.0581597	0.42171	-0.699751	-0.116896	-0.545035	1.1841	-0.0435429	-0.987348	-1.64262	-0.170323	0.581152	0.659614	0.191709	-0.144244	-0.123114	-0.163333	-0.0332304	-0.0974358	-0.00355168	0.432451	0.00431278	2.90531	10.2377	60.6661	0.170273	81.0024	13.8036	0.637534	82.4519	186.714	93.339	27.3711	38.4062	7.25656	0.839663	20.4181	48.7855	50.242	108.163	0.153923	23.4039	53.1202
111	1	-0.520302	0.334465	0.58964	0.0289828	-11.6076	1.7086	-0.000294957	-0.172971	-8.69632	-4.36451	2.41155	1.95261	-1.39919	-0.000282554	0.32412	-2.34842	0.20446	1.03623	-7.11892e-05	-0.376226	-1.86251	2.38501	10.5722	61.2558	0.199256	69.3948	15.5122	0.637239	82.279	178.018	88.9745	29.7826	40.3588	5.85738	0.83938	20.7422	46.4371	50.4465	109.199	0.153852	23.0276	51.2577
112	1	-0.709855	0.458353	0.81525	0.0396021	-15.8362	2.3351	-0.000294821	-0.222058	-11.8411	-5.94291	3.2972	2.67228	-1.90911	-0.000285439	0.445962	-3.19926	0.287618	1.43105	-7.118e-05	-0.510141	-2.53427	1.67515	11.0305	62.071	0.238858	53.5586	17.8473	0.636945	82.0569	166.176	83.0316	33.0798	43.0311	3.94827	0.839095	21.1882	43.2378	50.7341	110.63	0.153781	22.5175	48.7234
113	1	-0.709526	0.45815	0.815826	0.0395932	-15.83	2.33394	-0.000293875	-0.221956	-11.8356	-5.94016	3.29608	2.67104	-1.90824	-0.000269618	0.445756	-3.19802	0.287479	1.42958	-7.1147e-05	-0.510051	-2.53309	0.965624	11.4887	62.8868	0.278451	37.7286	20.1812	0.636651	81.8349	154.341	77.0914	36.3759	45.7021	2.04002	0.838825	21.6339	40.0398	51.0216	112.06	0.153709	22.0074	46.1903
114	1	-0.456022	0.202071	0.185571	0.0304988	-8.46825	1.55575	-0.00029239	-0.43028	-8.60303	-4.052	1.85865	1.46261	-0.91366	-0.00916652	0.288002	-1.97193	0.0479187	0.528891	0.000919183	-0.611195	-1.58813	0.509603	11.6908	63.0724	0.30895	29.2603	21.737	0.636358	81.4047	145.738	73.0394	38.2346	47.1647	1.12636	0.829659	21.9219	38.0679	51.0695	112.589	0.154629	21.3962	44.6022
115	1	-0.114111	-0.397875	-1.5936	0.0325801	6.27393	0.671681	-0.000292254	-1.48383	-6.98416	-2.13276	-0.794751	-0.859971	1.3085	-0.0462981	0.089831	-0.067626	-0.63667	-1.73314	0.00504391	-1.53581	-0.182346	0.395492	11.2929	61.4788	0.34153	35.5342	22.4087	0.636066	79.9208	138.754	70.9067	37.4398	46.3048	2.43486	0.783361	22.0118	38.0002	50.4328	110.855	0.159672	19.8604	44.4198
116	1	-0.000181073	-0.84858	-3.10224	0.0474107	15.9268	0.540644	-0.000292119	-2.59585	-9.14509	-2.1113	-2.38312	-2.3163	2.91662	-0.0834152	0.0381839	0.813916	-1.2209	-3.51855	0.009166	-2.6206	0.415261	0.395311	10.4443	58.3766	0.388941	51.461	22.9493	0.635774	77.325	129.608	68.7954	35.0567	43.9885	5.35148	0.699945	22.05	38.8142	49.2119	107.337	0.168838	17.2398	44.8351
117	1	-0.000179665	-0.848194	-3.10135	0.0473926	15.9198	0.540304	-0.000293333	-2.59465	-9.14086	-2.11032	-2.38235	-2.31523	2.9153	-0.0834125	0.0381698	0.81382	-1.22035	-3.51592	0.00916176	-2.61945	0.414952	0.395131	9.59612	55.2752	0.436334	67.3809	23.4896	0.635481	74.7303	120.468	66.6851	32.6743	41.6732	8.26679	0.616533	22.0881	39.628	47.9916	103.821	0.178	14.6204	45.25
118	1	-0.000179628	-0.697156	-2.55048	0.0388801	13.0654	0.441973	-0.000294007	-2.13634	-7.51449	-1.73805	-1.95877	-1.90421	2.39277	-0.0685184	0.0295181	0.665471	-1.00588	-2.89385	0.00750703	-2.1518	0.337043	0.394951	8.89896	52.7247	0.475214	80.4463	23.9316	0.635187	72.594	112.953	64.947	30.7156	39.769	10.6596	0.548014	22.1176	40.2935	46.9857	100.927	0.185507	12.4686	45.5871
119	1	-0.00342144	-0.422377	-2.53079	-0.00779621	1.32593	0.0223534	-0.000293871	-2.99935	-4.50307	-2.42963	-0.73842	-1.6002	0.33077	-0.0330953	-0.006579	-0.258477	-1.40882	-4.27578	0.00238883	-1.00167	-1.08401	0.39153	8.47659	50.1939	0.467418	81.7722	23.9539	0.634893	69.5946	108.45	62.5174	29.9772	38.1688	10.9903	0.514919	22.1111	40.035	45.5769	96.6513	0.187896	11.4669	44.5031
120	1	-0.00936368	-0.549008	-4.79389	-0.057824	-8.27842	-0.336086	-0.000292931	-6.49332	-5.76984	-5.25041	-0.270263	-2.75803	-1.26811	-0.0303889	-0.0365967	-1.33203	-3.0423	-9.40389	-8.65284e-05	-0.84533	-3.36374	0.382166	7.92758	45.4001	0.409594	73.4938	23.6178	0.6346	63.1013	102.68	57.267	29.7069	35.4108	9.72222	0.48453	22.0745	38.7029	42.5346	87.2475	0.18781	10.6216	41.1393
121	1	-0.0102601	-0.602172	-5.25981	-0.0634537	-9.08329	-0.367241	-0.000291455	-7.12349	-6.32769	-5.75967	-0.295166	-3.02532	-1.39132	-0.0333409	-0.0391705	-1.45994	-3.33696	-10.3184	-8.58179e-05	-0.927238	-3.68995	0.371906	7.32541	40.1402	0.34614	64.4105	23.2506	0.634308	55.9778	96.3526	51.5073	29.4117	32.3855	8.3309	0.451189	22.0353	37.243	39.1976	76.929	0.187724	9.69434	37.4494
122	1	-0.0102551	-0.601893	-5.25736	-0.0634273	-9.07966	-0.365778	-0.00029132	-7.12021	-6.32477	-5.75701	-0.294913	-3.02394	-1.39066	-0.033364	-0.0391559	-1.45883	-3.33541	-10.3148	-8.57782e-05	-0.926769	-3.68829	0.361651	6.72351	34.8829	0.282713	55.3308	22.8848	0.634017	48.8576	90.0278	45.7503	29.1168	29.3615	6.94023	0.417825	21.9961	35.7842	35.8622	66.6142	0.187638	8.76757	33.7611
123	1	-0.0129363	-0.342833	-1.75753	0.579504	-4.08558	-0.199756	0.00649246	-3.53054	-4.14117	-2.93915	-0.234649	-1.40452	-0.380773	-0.0150064	-0.0178694	-0.747459	-1.1494	-4.97813	-0.00156505	-0.362944	-1.71721	0.348715	6.38068	33.1254	0.862216	51.2452	22.6851	0.640509	45.3271	85.8866	42.8111	28.8822	27.957	6.55946	0.402819	21.9783	35.0367	34.7128	61.6361	0.186073	8.40463	32.0439
124	1	-0.0330522	-0.282438	2.46477	2.43193	0.056748	-0.134856	0.0268349	-1.25831	-5.1111	-1.35205	-0.391852	-0.150172	0.987557	0.000350137	0.0112905	-0.346132	1.43498	-1.27993	-0.00600201	0.223556	-0.2016	0.315662	6.09824	35.5901	3.29415	51.302	22.5502	0.667344	44.0688	80.7755	41.4591	28.4903	27.8068	7.54702	0.403169	21.9896	34.6906	36.1478	60.3562	0.180071	8.62818	31.8423
125	1	-0.0504659	-0.38768	4.27702	3.7871	0.854942	-0.177105	0.0418894	-1.35404	-7.40221	-1.61379	-0.578858	0.0242817	1.65275	0.00338874	0.0256193	-0.411994	2.51649	-1.11875	-0.00928547	0.426535	0.000177526	0.265197	5.71056	39.8671	7.08125	52.1569	22.3731	0.709234	42.7147	73.3733	39.8453	27.9114	27.8311	9.19977	0.406558	22.0152	34.2786	38.6643	59.2374	0.170785	9.05472	31.8425
126	1	-0.0504434	-0.387501	4.27516	3.78553	0.854438	-0.178081	0.0418701	-1.35341	-7.39873	-1.613	-0.578609	0.0242668	1.65198	0.00337867	0.0256074	-0.411835	2.51532	-1.11835	-0.00928117	0.426324	0.000114972	0.214753	5.32306	44.1423	10.8668	53.0114	22.195	0.751104	41.3613	65.9746	38.2323	27.3328	27.8554	10.8518	0.409937	22.0408	33.8668	41.1796	58.1191	0.161504	9.48104	31.8426
127	1	-0.0175588	0.258754	8.25556	2.21799	0.324461	0.747094	0.023774	2.98312	-0.758056	0.776643	0.759776	1.82122	1.0007	0.723514	1.15421	-0.00645105	5.97512	5.05788	0.0064778	1.4038	1.74156	0.197194	5.58181	52.3979	13.0848	53.3358	22.9421	0.774878	44.3444	65.2165	39.0089	28.0926	29.6766	11.8525	1.13345	23.195	33.8603	47.1547	63.1769	0.167982	10.8848	33.5841
128	1	0.0666328	2.08648	21.4236	-1.39733	-1.01301	3.47498	-0.0183969	15.6056	17.045	7.48578	4.61124	7.22081	-0.477601	2.88427	4.54904	1.0947	17.0771	23.267	0.0510992	4.45853	6.96827	0.263827	7.66829	73.8215	11.6874	52.3228	26.4171	0.756481	59.9501	82.2615	46.4947	32.7039	36.8974	11.3749	4.01772	27.744	34.955	64.2318	86.4439	0.219081	15.3434	40.5524
129	1	0.120428	3.37401	31.8942	-3.43232	-1.85432	5.46543	-0.0424691	24.7213	28.9745	12.1811	7.36619	11.2231	-1.29149	4.48417	7.06742	1.84197	25.7215	36.558	0.0825649	6.79208	10.8389	0.384255	11.0423	105.716	8.25512	50.4685	31.8825	0.714012	84.6714	111.236	58.6758	40.07	48.1205	10.0834	8.50189	34.8115	36.797	89.9533	123.002	0.301646	22.1354	51.3913
130	1	0.120372	3.37245	31.8796	-3.4309	-1.85345	5.46378	-0.042449	24.7099	28.9611	12.1755	7.36327	11.2179	-1.29091	4.48238	7.06415	1.8407	25.7096	36.5416	0.0825267	6.7891	10.834	0.504627	14.4147	137.595	4.82422	48.615	37.3463	0.671563	109.381	140.197	70.8513	47.4333	59.3384	8.79245	12.9843	41.8756	38.6377	115.663	159.543	0.384173	28.9246	62.2253
131	1	0.0880175	2.46596	23.3121	-2.51118	-1.36219	3.99564	-0.0311443	18.0675	21.1744	8.90042	5.38268	8.20122	-0.945691	3.27863	5.16389	1.34295	18.7982	26.7201	0.0603402	4.96459	7.92038	0.592645	16.8807	160.907	2.31303	47.2529	41.3419	0.640418	127.449	161.371	79.7517	52.816	67.5396	7.84676	16.2629	47.0395	39.9806	134.461	186.264	0.444513	33.8891	70.1457
132	1	1.91506	1.88603	5.35531	12.9097	2.48838	6.23829	1.7267	13.3512	5.52655	5.82878	8.58108	3.64142	2.04007	2.65763	0.960849	5.23849	6.19346	11.6535	0.913633	3.22713	5.29009	2.5077	18.7667	166.263	15.2228	49.7412	47.5802	2.36712	140.8	166.898	85.5805	61.3971	71.181	9.88682	18.9205	48.0003	45.2191	140.655	197.917	1.35815	37.1163	75.4358
133	1	5.03752	3.11187	-3.84666	36.3818	7.71636	13.5274	4.62831	21.5559	-1.71606	8.63067	18.7006	3.33903	6.18013	4.53422	-1.44697	12.9336	1.90456	10.3016	2.38905	4.74476	7.95395	7.54522	21.8786	162.416	51.6046	57.4576	61.1076	6.99543	162.356	165.182	94.2112	80.0977	74.52	16.067	23.4547	46.5534	58.1527	142.559	208.219	3.74719	41.861	83.3897
134	1	5.03519	3.11046	-3.84485	36.3697	7.71302	13.5235	4.62619	21.546	-1.71527	8.62668	18.6932	3.33757	6.17735	4.53237	-1.4463	12.929	1.90368	10.2991	2.38795	4.74252	7.95059	12.5804	24.9891	158.571	87.9742	65.1706	74.6311	11.6216	183.902	163.467	102.838	98.7908	77.8576	22.2443	27.9871	45.1071	71.0818	144.463	218.518	6.13515	46.6036	91.3403
135	1	5.03286	3.10903	-3.84461	36.3599	7.70959	13.5189	4.62405	21.536	-1.7145	8.6227	18.6858	3.33606	6.17465	4.53013	-1.44563	12.9246	1.90277	10.2942	2.38687	4.7404	7.94723	17.6133	28.0981	154.726	124.334	72.8802	88.15	16.2457	205.438	161.752	111.461	117.477	81.1937	28.4189	32.5173	43.6615	84.0064	146.366	228.812	8.52202	51.344	99.2876
136	1	1.00328	-0.132743	-4.79707	9.42356	1.36862	2.97381	1.43484	3.42635	-5.21927	0.984159	4.36817	-1.01156	1.73885	0.483584	-1.5411	3.5933	-4.42124	-2.10381	0.939523	0.349683	0.365026	18.6165	27.9654	149.929	133.758	74.2488	91.1238	17.6805	208.864	156.533	112.445	121.845	80.1821	30.1578	33.0008	42.1204	87.5997	141.944	226.708	9.46154	51.6936	99.6526
137	1	-2.70124	-3.96865	-10.2254	-12.88	-4.63546	-6.39886	-0.908791	-14.1612	-13.9631	-6.84622	-8.04183	-6.90191	-1.75417	-3.71164	-3.04491	-3.81268	-15.6806	-18.1922	0.140705	-4.3558	-7.97607	15.9153	23.9967	139.704	120.878	69.6134	84.725	16.7717	194.703	142.57	105.599	113.803	73.2802	28.4036	29.2892	39.0754	83.787	126.264	208.516	9.60225	47.3378	91.6765
138	1	-3.28512	-4.82644	-12.4273	-15.6662	-5.63348	-7.78165	-1.10409	-17.211	-16.975	-8.31945	-9.77561	-8.39063	-2.13169	-4.51342	-3.70094	-4.63265	-19.0665	-22.1172	0.172135	-5.29543	-9.69638	12.6302	19.1703	127.277	105.212	63.9799	76.9433	15.6676	177.492	125.595	97.2791	104.027	64.8896	26.2719	24.7758	35.3745	79.1543	107.197	186.399	9.77438	42.0424	81.9801
139	1	-3.2836	-4.82422	-12.422	-15.6638	-5.63093	-7.77927	-1.10358	-17.203	-16.9671	-8.31562	-9.77198	-8.38683	-2.13082	-4.51112	-3.69923	-4.63079	-19.0577	-22.1074	0.172041	-5.2932	-9.69221	9.34658	14.3461	114.855	89.5478	58.349	69.164	14.564	160.289	108.628	88.9634	94.2553	56.5027	24.1411	20.2647	31.6753	74.5235	88.1397	164.291	9.94643	36.7492	72.2879
140	1	-1.63168	-2.73599	-6.05158	-8.88708	-2.18524	-3.81255	-0.601007	-10.0944	-9.90071	-4.62511	-4.93542	-4.66938	-1.33589	-2.73334	-1.91859	-2.03005	-10.8069	-12.049	0.0985099	-2.76613	-5.22453	7.7149	11.6101	108.803	80.6607	56.1637	65.3515	13.963	150.195	98.727	84.3383	89.3199	51.8333	22.8052	17.5313	29.7567	72.4935	77.3327	152.242	10.0449	33.9831	67.0634
141	1	0.610912	-0.851705	2.98457	-2.77237	4.23998	1.74576	-0.0589867	-4.71118	-4.39388	-0.956292	1.44784	-1.01009	-1.02262	-1.69696	0.286902	2.28859	-3.33705	-1.3135	0.0420633	0.29723	-0.277848	8.32581	10.7584	111.788	77.8883	60.4037	67.0973	13.9041	145.484	94.3331	83.382	90.7678	50.8233	21.7826	15.8344	30.0436	74.7821	73.9957	150.929	10.087	34.2803	66.7855
142	1	1.74019	-0.602082	7.81929	-1.96322	8.76087	4.67112	0.110791	-5.13913	-4.62644	-0.095369	4.5278	-0.187933	-1.4283	-2.18786	1.24169	5.04321	-2.31983	1.94485	0.0455461	1.56942	1.39031	10.066	10.1563	119.607	75.9251	69.1646	71.7684	14.0148	140.344	89.7067	83.2867	95.2956	50.6353	20.3543	13.6465	31.2853	79.8253	71.6759	152.874	10.1325	35.8497	68.1759
143	1	1.73939	-0.601805	7.81627	-1.96411	8.75678	4.66965	0.11074	-5.13676	-4.6243	-0.0953249	4.52572	-0.187852	-1.42764	-2.18704	1.24111	5.04259	-2.31878	1.94386	0.0455266	1.56885	1.38969	11.8054	9.55448	127.423	73.961	77.9213	76.438	14.1256	135.208	85.0824	83.1913	99.8213	50.4475	18.9267	11.4595	32.5264	84.8679	69.3571	154.818	10.1781	37.4186	69.5655
144	1	1.42705	-0.494864	6.40782	-1.61793	7.18309	3.83058	0.0897486	-4.2284	-3.80353	-0.085136	3.70807	-0.158395	-1.17359	-1.79642	1.01625	4.13523	-1.90941	1.58311	0.0365572	1.28516	1.13547	13.2324	9.05961	133.831	72.3431	85.1044	80.2686	14.2153	130.979	81.2789	83.1062	103.529	50.2891	17.7531	9.66304	33.5426	89.0031	67.4477	156.401	10.2146	38.7037	70.701
145	1	0.372555	-0.349541	1.97038	-5.29202	4.59475	-0.753638	-0.316249	-5.50565	-2.32418	-1.06724	-0.354218	0.398498	-0.76774	-0.320356	0.23717	3.64869	1.53998	1.9797	-0.484963	1.16717	0.621877	13.605	8.71007	135.801	67.0511	89.6992	79.515	13.8991	125.474	78.9547	82.039	103.175	50.6876	16.9853	9.34268	33.7798	92.6518	68.9876	158.38	9.72967	39.8709	71.3229
146	1	-0.242108	-0.498513	-0.269658	-12.6901	6.03837	-5.32026	-0.915943	-10.9559	-2.86107	-2.74082	-4.13076	1.2187	-1.02054	0.710285	-0.238522	6.1558	5.7902	3.96005	-1.32109	2.00843	0.69591	13.3629	8.21156	135.532	54.361	95.7376	74.1947	12.9831	114.518	76.0936	79.2981	99.0444	51.9063	15.9648	10.053	33.5413	98.8076	74.7778	162.34	8.40858	41.8793	72.0188
147	1	-0.242003	-0.498277	-0.269483	-12.6867	6.03601	-5.31786	-0.91552	-10.9509	-2.85974	-2.73956	-4.12876	1.21816	-1.02007	0.710393	-0.238411	6.15459	5.78752	3.9582	-1.32047	2.00748	0.695686	13.1209	7.71328	135.262	41.6743	101.774	68.8768	12.0676	103.567	73.2339	76.5586	94.9156	53.1244	14.9447	10.7634	33.3029	104.962	80.5654	166.299	7.08811	43.8868	72.7145
148	1	-0.241893	-0.498047	-0.26915	-12.6831	6.03334	-5.31834	-0.915096	-10.9458	-2.85829	-2.73829	-4.12712	1.2176	-1.0196	0.710373	-0.238301	6.15314	5.78481	3.95636	-1.31989	2.00636	0.695271	12.879	7.21523	134.993	28.9912	107.807	63.5585	11.1525	92.621	70.3756	73.8203	90.7885	54.342	13.9251	11.4737	33.0646	111.115	86.3502	170.255	5.76821	45.8932	73.4098
149	1	-0.401302	-0.230925	-1.45675	-5.00419	2.50759	-2.70064	-0.515739	-5.21402	-1.74646	-2.2178	-3.34659	0.063213	-0.792446	-0.0386397	-0.247823	-0.576952	0.134228	0.602852	-0.53148	0.0608508	-0.60407	12.4777	6.98431	133.536	23.987	110.315	60.8579	10.6368	87.407	68.6291	71.6025	87.4419	54.4052	13.1327	11.4351	32.8168	110.538	86.4844	170.858	5.23673	45.954	72.8057
150	1	-1.05428	-0.147238	-4.56514	-0.839533	0.894075	-2.38726	-0.584028	-3.7453	-2.2692	-4.03045	-6.10276	-1.31479	-1.394	-1.03778	-0.52401	-9.81324	-6.90372	-2.91763	-0.122262	-2.33783	-2.91697	11.4234	6.83707	128.971	23.1474	111.209	58.4706	10.0528	83.6617	66.3599	67.572	81.3391	53.0905	11.7387	10.3973	32.2927	100.725	79.5807	167.94	5.11447	43.6162	69.8887
151	1	-1.4372	-0.199757	-6.21263	-1.14322	1.23827	-3.25135	-0.79555	-5.09851	-3.08656	-5.4905	-8.3184	-1.78586	-1.90101	-1.41607	-0.709857	-13.3864	-9.41072	-3.95453	-0.166039	-3.18427	-3.97078	9.98621	6.63732	122.759	22.0042	112.447	55.2193	9.25721	78.5632	63.2734	62.0815	73.0207	51.3046	9.83767	8.98124	31.5829	87.3387	70.17	163.986	4.94843	40.4319	65.9179
152	1	-1.43655	-0.199587	-6.21045	-1.14329	1.23748	-3.24876	-0.795182	-5.09615	-3.08534	-5.48796	-8.31484	-1.78503	-1.90015	-1.41585	-0.709529	-13.3828	-9.40634	-3.95232	-0.165965	-3.1828	-3.96909	8.54966	6.43773	116.548	20.8609	113.684	51.9705	8.46203	73.467	60.188	56.5936	64.7059	49.5196	7.93752	7.56539	30.8734	73.956	60.7636	160.033	4.78247	37.2491	61.9489
153	1	-0.884597	-0.0406412	-3.79007	-0.799842	1.0441	-2.0328	-0.615022	-2.8168	-1.79516	-3.43851	-5.16968	-1.00212	-1.10526	-0.910834	-0.431896	-8.45713	-5.92491	-2.56286	-0.14145	-2.10986	-2.44375	7.66506	6.39709	112.758	20.0611	114.728	49.9377	7.847	70.6502	58.3929	53.1551	59.5362	48.5174	6.83227	6.65456	30.4415	65.4988	54.8387	157.471	4.64102	35.1393	59.5051
154	1	0.110807	0.733095	0.852156	-0.727956	2.47408	-0.00730819	-1.02073	3.22263	1.19004	-0.0627475	0.2271	1.01955	0.704798	-0.228092	0.126132	-0.868231	-0.417403	-0.676129	-0.323332	-1.03494	0.347774	7.77587	7.13018	113.61	19.3331	117.203	49.9304	6.82628	73.8729	59.5829	53.0923	59.7633	49.537	7.53706	6.42647	30.5676	64.6306	54.4213	156.794	4.31769	34.1043	59.8529
155	1	0.73816	1.64977	4.02206	-1.1652	4.94184	1.1219	-1.91998	8.72762	3.65113	1.78254	3.38581	2.83069	2.17716	0.00103535	0.528303	2.77386	2.37415	-0.0316617	-0.637118	-1.11502	2.14286	8.51403	8.77995	117.632	18.1679	122.144	51.0523	4.9063	82.6005	63.234	54.8749	63.1491	52.3677	9.71422	6.4275	31.0959	67.4045	56.7955	156.763	3.68057	32.9893	61.9957
156	1	0.737838	1.64897	4.02111	-1.16472	4.93964	1.12236	-1.91909	8.72359	3.64944	1.78171	3.38478	2.82938	2.17614	0.00109786	0.528059	2.7714	2.37303	-0.0321722	-0.63681	-1.11456	2.1419	9.25187	10.4289	121.653	17.0032	127.084	52.1747	2.9872	91.3241	66.8835	56.6566	66.5339	55.1971	11.8904	6.4286	31.624	70.1759	59.1685	156.731	3.04376	31.8748	64.1376
157	1	0.671274	1.50059	3.65493	-1.06086	4.49146	1.02168	-1.74699	7.93694	3.31918	1.61956	3.07926	2.57318	1.98035	0.000758592	0.479363	2.51895	2.15763	-0.0360719	-0.579798	-1.01588	1.94719	9.92314	11.9295	125.308	15.9423	131.575	53.1963	1.24021	99.261	70.2026	58.2762	69.6132	57.7703	13.8707	6.42936	32.1033	72.6948	61.3261	156.695	2.46396	30.8589	66.0848
158	1	0.690429	1.92301	-1.27373	-0.805025	-2.734	0.312839	0.0826906	0.120522	0.507441	-0.266117	-0.716027	-0.766115	0.947035	0.402297	-0.212631	-0.146458	-1.1726	-3.03917	-0.240186	2.89022	-0.427652	10.6136	13.8525	124.035	15.1373	128.841	53.5092	1.3229	99.3815	70.7101	58.01	68.8971	57.0041	14.8177	6.83165	31.8907	72.5484	60.1535	153.655	2.22377	33.7491	65.6572
159	1	1.2886	3.95221	-7.21533	-1.21442	-12.1839	-0.121555	1.98081	-7.55315	-1.85297	-2.35017	-5.08238	-4.71981	0.708761	1.14107	-1.06908	-2.90961	-5.45461	-8.51302	-0.0999855	9.21454	-3.13302	11.9022	17.8047	116.819	13.9229	116.658	53.3876	3.30371	91.8284	68.8571	55.6599	63.8148	52.2843	15.5265	7.97273	30.8216	69.6387	54.6989	145.142	2.12379	42.9636	62.5242
160	1	1.41475	4.33829	-7.91455	-1.33222	-13.3666	-0.133187	2.17407	-8.28533	-2.03051	-2.57677	-5.57596	-5.17754	0.778558	1.25258	-1.1719	-3.19141	-5.98389	-9.33659	-0.109643	10.1148	-3.43586	13.3169	22.143	108.905	12.5907	103.291	53.2544	5.47778	83.5431	66.8266	53.0831	58.2388	47.1068	16.3051	9.2253	29.6497	66.4473	48.715	135.806	2.01414	53.0785	59.0883
161	1	1.41407	4.33627	-7.91116	-1.33145	-13.3606	-0.133901	2.17306	-8.2815	-2.02959	-2.57557	-5.57411	-5.17514	0.778193	1.25196	-1.17136	-3.19098	-5.98113	-9.33238	-0.109589	10.1104	-3.43437	14.731	26.4793	100.994	11.2592	89.9304	53.1205	7.65085	75.2616	64.797	50.5075	52.6647	41.9316	17.0833	10.4773	28.4783	63.2563	42.7339	126.473	1.90456	63.1888	55.6539
162	1	0.914219	0.985444	-3.31395	-0.774821	-6.99464	-1.10316	0.825349	-4.42569	-1.90039	-1.80409	-3.1835	-2.44626	0.0190422	0.886802	-0.550358	-1.36953	-3.13701	-4.63211	-0.0939488	2.57701	-2.20652	15.6452	27.4647	97.6796	10.4844	82.9357	52.0174	8.47619	68.1055	62.8966	48.7034	49.4812	39.4854	17.1023	11.3641	27.928	61.8868	39.5969	121.841	1.81061	65.7658	53.4474
163	1	1.11536	-3.86002	1.0593	-0.693392	-3.84222	-4.14557	-0.611836	-2.73033	-3.9056	-2.54442	-2.65586	-0.431988	-1.31696	1.29563	-0.0738991	0.306948	-1.74105	-1.63325	-0.177135	-7.88315	-2.60366	16.7606	23.6047	98.7389	9.79102	79.0935	47.8718	7.86436	68.1055	58.991	46.159	46.8253	39.0534	15.7853	12.6597	27.8541	62.1938	37.8558	120.208	1.63347	57.8827	50.8438
164	1	1.62004	-6.357	2.32607	-0.965572	-4.84443	-6.42639	-1.13039	-3.54069	-5.89026	-3.73138	-3.65557	-0.232362	-2.10883	1.91291	-0.0113098	0.754589	-2.20072	-1.73607	-0.265935	-13.0855	-3.75132	18.3806	17.2477	101.065	8.82544	74.2491	41.4454	6.73397	64.5649	53.1008	42.4276	43.1698	38.821	13.6765	14.5726	27.8428	62.9483	35.6551	118.472	1.36754	44.7972	47.0924
165	1	1.61929	-6.35406	2.3248	-0.965299	-4.84197	-6.42406	-1.12986	-3.53905	-5.88754	-3.72965	-3.65421	-0.232257	-2.10785	1.9122	-0.0113046	0.7539	-2.1997	-1.73526	-0.265816	-13.0796	-3.74966	19.9999	10.8937	103.39	7.86015	69.4071	35.0213	5.60411	61.0258	47.2132	38.698	39.5156	38.5888	11.5687	16.4848	27.8315	63.7022	33.4554	116.737	1.10172	31.7176	43.3428
166	1	1.12662	-4.69585	1.69768	-0.757076	-3.76549	-4.70618	-0.849277	-2.76175	-4.37115	-2.78045	-2.76059	-0.233561	-1.58228	1.23818	-0.0274945	0.196485	-1.69765	-1.41046	-0.186745	-9.54218	-2.83436	21.1265	6.1978	105.087	7.10307	65.6416	30.3152	4.75483	58.2641	42.8421	35.9175	36.755	38.3552	9.98638	17.723	27.804	63.8987	31.7578	115.326	0.914977	22.1754	40.5084
167	1	-0.144791	-1.75258	0.540704	-0.640502	-2.91444	-1.39567	-0.432677	-2.20438	-1.77152	-1.21472	-1.50271	-0.573425	-0.788071	-0.977614	-0.149178	-2.86779	-1.2094	-1.50769	0.011194	-2.52504	-1.55596	20.9817	4.44522	105.628	6.46257	62.7272	28.9195	4.32215	56.0597	41.0706	34.7028	35.2523	37.7818	9.19831	16.7454	27.6548	61.0309	30.5484	113.819	0.926171	19.6503	38.9525
168	1	-1.05169	-0.842235	0.126025	-0.932125	-4.02298	-0.0344306	-0.409216	-3.09624	-1.08639	-0.884561	-1.53903	-1.11539	-0.721892	-2.98162	-0.3071	-6.50315	-1.57979	-2.40951	0.14695	0.600394	-1.60883	19.93	3.60298	105.754	5.53044	58.7042	28.8851	3.91294	52.9634	39.9842	33.8183	33.7132	36.6664	8.47641	13.7637	27.3477	54.5278	28.9686	111.409	1.07312	20.2507	37.3436
169	1	-1.05099	-0.841841	0.126309	-0.93171	-4.02129	-0.0346221	-0.409027	-3.09481	-1.08589	-0.88415	-1.53831	-1.11488	-0.721558	-2.98055	-0.306958	-6.50036	-1.57906	-2.4083	0.146881	0.600055	-1.60813	18.8791	2.76114	105.88	4.59873	54.6829	28.8504	3.50391	49.8686	38.8983	32.9341	32.1749	35.5515	7.75486	10.7832	27.0407	48.0274	27.3895	109.001	1.22	20.8508	35.7355
170	1	-0.957238	-0.766406	0.110814	-0.848311	-3.66268	-0.0324333	-0.372465	-2.81913	-0.99006	-0.80617	-1.40161	-1.01631	-0.657122	-2.71373	-0.280528	-5.91893	-1.43848	-2.19667	0.133649	0.545332	-1.46527	17.9218	1.99474	105.991	3.75042	51.0202	28.818	3.13145	47.0495	37.9082	32.1279	30.7733	34.5352	7.09773	8.06947	26.7602	42.1085	25.951	106.804	1.35365	21.3961	34.2702
171	1	-0.34073	-0.270757	0.0203416	-0.299895	-1.30137	-0.0162871	-0.131984	-1.00326	-0.356271	-0.290327	-0.500161	-0.36491	-0.23314	-0.958889	-0.10389	-2.09554	-0.512278	-0.794538	0.0469049	0.188507	-0.523161	17.5811	1.72398	106.012	3.45053	49.7189	28.8017	2.99946	46.0462	37.5519	31.8376	30.2732	34.1703	6.86459	7.11058	26.6563	40.013	25.4388	106.01	1.40055	21.5846	33.7471
172	1	-0.00363264	-0.000394136	-0.0237286	-0.000656506	-0.0112794	-0.00613718	-0.000694096	-0.0106554	-0.00868977	-0.0073637	-0.00700542	-0.00790451	-0.00158611	-0.00161659	-0.00616846	-0.00866176	-0.0058867	-0.024452	-0.000322524	-0.0049234	-0.00767842	17.5775	1.72358	105.988	3.44987	49.7076	28.7956	2.99877	46.0356	37.5433	31.8303	30.2662	34.1624	6.86301	7.10896	26.6502	40.0043	25.4329	105.985	1.40023	21.5797	33.7394
1	2	-8.06236e-05	-4.96052e-05	-5.81915e-05	-6.40242e-05	-1.44263e-05	-6.68225e-05	-0.000310497	-6.48762e-05	-4.1193e-05	-2.35333e-05	-2.09498e-05	-1.59515e-05	-4.39505e-05	-9.23164e-05	-7.84853e-05	-4.61371e-05	-1.60109e-05	0.0163155	-7.27967e-05	-1.45898e-05	0.000858832	0.176945	0.109407	0.132802	0.138673	0.0313402	0.173168	0.670502	0.140097	0.0897792	0.0508582	0.0458054	0.0345702	0.100861	0.288323	0.169485	0.105733	0.0346179	0.0879297	0.161502	0.0331314	0.00462876
2	2	-8.07966e-05	-5.04179e-05	0.0176237	-6.36503e-05	-1.44174e-05	-6.65408e-05	-0.000310353	-6.48462e-05	-4.14429e-05	-2.3538e-05	-2.09825e-05	-1.59441e-05	-4.29085e-05	-0.000100662	-7.8449e-05	-4.6114e-05	-1.58562e-05	0.075211	-7.22786e-05	-1.46368e-05	0.00446095	0.176864	0.109357	0.150425	0.13861	0.0313258	0.173102	0.670191	0.140032	0.0897378	0.0508346	0.0457844	0.0345542	0.100818	0.288222	0.169406	0.105687	0.0346021	0.163141	0.161429	0.0331168	0.00908971
3	2	-8.06257e-05	0.0276714	0.0647629	-6.22277e-05	0.00576088	-6.80757e-05	-0.00031021	-6.48162e-05	-4.15045e-05	-2.35228e-05	0.00103429	0.00396557	0.00228076	-0.000105053	-7.84127e-05	-4.58801e-05	0.00317415	0.0959042	-7.25422e-05	0.000748551	0.00957873	0.176783	0.137028	0.215188	0.138547	0.0370866	0.173034	0.669881	0.139967	0.0896963	0.0508111	0.0468187	0.0385198	0.103099	0.288117	0.169328	0.105641	0.0377762	0.259045	0.161357	0.0338653	0.0186684
4	2	-8.01731e-05	0.110807	0.0588597	-6.13686e-05	0.0230804	-6.93497e-05	-0.000310066	-6.47862e-05	-4.14318e-05	-2.35119e-05	0.00419883	0.0159058	0.00924866	-9.92803e-05	-7.83764e-05	-4.43952e-05	0.0127399	0.0303804	-7.22845e-05	0.00303741	0.0140317	0.176703	0.247836	0.274048	0.138486	0.0601671	0.172964	0.669571	0.139902	0.0896548	0.0507876	0.0510175	0.0544256	0.112347	0.288018	0.16925	0.105596	0.0505162	0.289425	0.161284	0.0369027	0.0327002
5	2	-7.9617e-05	0.1548	0.00582813	0.0091589	0.0282046	-7.1808e-05	-0.000309923	-6.47562e-05	0.00194817	-2.3501e-05	0.00716553	0.0248011	0.0157802	-8.9611e-05	-7.83401e-05	-4.31158e-05	0.0224747	-0.01922	-7.25046e-05	0.00958927	0.0156441	0.176624	0.402636	0.279876	0.147645	0.0883717	0.172893	0.669261	0.139838	0.091603	0.0507641	0.058183	0.0792267	0.128127	0.287928	0.169171	0.105553	0.0729909	0.270205	0.161212	0.046492	0.0483443
6	2	-8.008e-05	0.112367	-0.00942051	0.0314328	0.00960245	-7.27979e-05	-0.000309779	-6.47262e-05	0.00675471	-2.34944e-05	0.00867171	0.024932	0.0190968	-8.47011e-05	-7.83039e-05	-4.16515e-05	0.0288809	-0.0936289	-7.13937e-05	0.0213236	0.0106971	0.176544	0.515003	0.270456	0.179078	0.0979742	0.17282	0.668951	0.139773	0.0983577	0.0507406	0.0668547	0.104159	0.147224	0.287844	0.169093	0.105511	0.101872	0.176576	0.161141	0.0678156	0.0590414
7	2	-8.03971e-05	0.0442086	-0.0492036	0.0429368	-0.00963968	-7.25234e-05	-0.000309636	-6.46963e-05	0.00923735	-2.34862e-05	0.00768976	0.0183583	0.016935	-8.93478e-05	-7.82676e-05	-4.22659e-05	0.0268692	-0.0745958	-6.9323e-05	0.0261125	0.00577333	0.176463	0.559212	0.221252	0.222014	0.0883345	0.172747	0.668642	0.139708	0.107595	0.0507171	0.0745445	0.122517	0.164159	0.287754	0.169015	0.105469	0.128741	0.101981	0.161071	0.0939281	0.0648148
8	2	0.00612599	-0.0728	-0.0120463	0.0268037	-0.0220316	-7.00842e-05	-0.000309492	-6.46663e-05	0.0119629	0.00618342	0.00694592	0.00235974	0.00783637	-9.65022e-05	0.00612866	-4.38188e-05	0.0107225	-0.0161742	-6.87144e-05	0.0195824	0.0001435	0.182589	0.486412	0.209206	0.248818	0.0663028	0.172677	0.668332	0.139644	0.119558	0.0569005	0.0814904	0.124877	0.171996	0.287658	0.175143	0.105425	0.139463	0.0858065	0.161003	0.113511	0.0649583
9	2	0.0164677	-0.126644	0.00668065	-0.0154302	-0.00655165	-6.82204e-05	-0.000309349	-6.46364e-05	0.0131913	0.0165254	0.00892683	-0.00832054	-0.000235301	-0.000103847	0.0164706	-4.43002e-05	-0.00772557	0.00992534	-6.84775e-05	0.00369291	-0.00294221	0.199057	0.359768	0.215886	0.233388	0.0597512	0.172609	0.668023	0.139579	0.132749	0.0734259	0.0904172	0.116556	0.17176	0.287554	0.191614	0.105381	0.131738	0.0957318	0.160934	0.117203	0.0620161
10	2	0.0172573	-0.0863531	-0.00576841	-0.0361622	0.0115539	0.00338631	-0.000309206	-6.46065e-05	0.00950694	0.0173149	0.00831543	-0.00765204	-0.00253305	-0.000106084	0.0172602	-4.51384e-05	-0.0128985	0.0156586	-7.08139e-05	-0.00643912	-0.00175749	0.216314	0.273415	0.210118	0.197226	0.0713051	0.175995	0.667714	0.139514	0.142256	0.0907408	0.0987327	0.108904	0.169227	0.287448	0.208874	0.105336	0.118839	0.11139	0.160863	0.110764	0.0602586
11	2	0.020849	-0.0695709	-0.00658118	-0.0430559	0.0209156	0.0149547	-0.000309063	-6.45766e-05	0.0116106	0.0209065	0.0114428	-0.00409302	3.4652e-05	-0.000108364	0.0208518	-4.53265e-05	-0.0112837	0.0208976	-7.23197e-05	-0.0064796	0.00168648	0.237163	0.203844	0.203537	0.15417	0.0922207	0.19095	0.667405	0.13945	0.153867	0.111647	0.110175	0.104811	0.169262	0.287339	0.229726	0.105291	0.107556	0.132288	0.160791	0.104285	0.0619451
12	2	0.00997316	-0.0239071	-0.000298582	-0.016181	0.0100399	0.0203265	-0.00030892	-6.45467e-05	0.00653427	0.0100309	0.00648507	0.000662383	0.00219079	-0.000107233	0.00997618	-4.58176e-05	-0.00203372	0.0100215	-7.33307e-05	-0.000231577	0.00282074	0.247136	0.179937	0.203238	0.137989	0.102261	0.211276	0.667096	0.139385	0.160401	0.121678	0.116661	0.105473	0.171453	0.287232	0.239702	0.105245	0.105522	0.14231	0.160718	0.104053	0.0647658
13	2	-0.00578103	-0.00574736	-0.00575978	-6.05082e-05	-0.00571435	0.0107751	-0.000308777	-6.45168e-05	-0.00574127	-0.00572338	-0.00572014	-0.00571578	-0.00574619	-0.000107205	-0.00577804	-4.65563e-05	-0.00571591	-0.0057325	-7.35568e-05	-0.00571492	-0.00459102	0.241355	0.174189	0.197479	0.137928	0.0965463	0.222051	0.666787	0.139321	0.15466	0.115955	0.11094	0.0997577	0.165707	0.287125	0.233924	0.105198	0.0998061	0.136577	0.160644	0.0983382	0.0601748
14	2	-0.0110498	-0.0110161	-0.0110284	-6.16363e-05	-0.0109832	0.00107072	-0.000308634	-6.44869e-05	-0.0110099	-0.0109922	-0.0109896	-0.0109846	-0.0110149	-0.000107396	-0.0110468	-4.68389e-05	-0.0109847	-0.010999	-7.05714e-05	-0.010984	-0.00926245	0.230306	0.163173	0.18645	0.137867	0.0855631	0.223122	0.666478	0.139256	0.14365	0.104963	0.0999508	0.0887731	0.154692	0.287018	0.222877	0.105151	0.0888214	0.125578	0.160573	0.0873542	0.0509123
15	2	-0.0156267	-0.0155943	-0.0156053	-6.26678e-05	-0.0155603	-0.0120714	-0.000308491	-6.44571e-05	-0.0155868	-0.0155693	-0.0155666	-0.0155618	-0.0155916	-0.000103685	-0.0156239	-4.69878e-05	-0.0155618	-0.0155741	-6.5135e-05	-0.0155603	-0.0134229	0.214679	0.147579	0.170845	0.137804	0.0700028	0.211051	0.66617	0.139192	0.128063	0.0893933	0.0843842	0.0732113	0.1391	0.286914	0.207253	0.105104	0.0732595	0.110004	0.160508	0.0717939	0.0374894
16	2	-0.0101357	-0.0101058	-0.0101154	-6.27951e-05	-0.0100703	-0.0101249	-0.000308334	-6.44243e-05	-0.0100967	-0.0100792	-0.0100766	-0.0100717	-0.010101	-0.000106967	-0.0101338	-4.70246e-05	-0.0100718	-0.0100827	-6.18439e-05	-0.0100688	-0.0087329	0.204543	0.137473	0.160729	0.137741	0.0599325	0.200926	0.665862	0.139127	0.117967	0.0793141	0.0743076	0.0631396	0.128999	0.286807	0.19712	0.105057	0.0631878	0.0999212	0.160447	0.0617251	0.0287565
17	2	-0.0024059	-0.00237676	-0.00238631	-6.30499e-05	-0.0023408	-0.00239395	-0.000308153	-6.43865e-05	-0.00236729	-0.00234979	-0.00234718	-0.00234231	-0.0023712	-0.00010867	-0.00240433	-4.70022e-05	-0.00234235	-0.00235439	-5.89193e-05	-0.00233902	-0.00202154	0.202137	0.135096	0.158343	0.137678	0.0575917	0.198532	0.665553	0.139063	0.115599	0.0769643	0.0719604	0.0607973	0.126628	0.286698	0.194715	0.10501	0.0608454	0.0975668	0.160388	0.059386	0.026735
18	2	-0.00380198	-0.0037729	-0.00378225	-6.30136e-05	-0.0037369	-0.00378667	-0.000307973	-6.43488e-05	-0.0037637	-0.00374601	-0.00374354	-0.00373855	-0.00376707	-0.000111495	-0.00380051	-4.66853e-05	-0.00373856	-0.00375305	-6.05109e-05	-0.00373516	-0.00323397	0.198335	0.131324	0.154561	0.137615	0.0538548	0.194745	0.665245	0.138999	0.111836	0.0732183	0.0682169	0.0570587	0.122861	0.286587	0.190915	0.104964	0.0571069	0.0938138	0.160327	0.0556509	0.023501
19	2	-0.00594511	-0.00591567	-0.00592413	-6.28194e-05	-0.00587967	-0.00593107	-0.000307792	-6.42918e-05	-0.00590662	-0.00588881	-0.00588647	-0.00588134	-0.00591001	-0.00011508	-0.00594327	-4.67173e-05	-0.00588136	-0.00589693	-6.30096e-05	-0.0058785	-0.0050947	0.19239	0.125408	0.148637	0.137552	0.0479752	0.188814	0.664938	0.138934	0.105929	0.0673295	0.0623304	0.0511774	0.116951	0.286472	0.184972	0.104917	0.0512255	0.0879169	0.160264	0.0497724	0.0184063
20	2	-0.00690357	-0.00687441	-0.00688173	-6.30211e-05	-0.00683828	-0.00689042	-0.000307635	-6.42269e-05	-0.00686542	-0.00684757	-0.00684518	-0.00684007	-0.00686872	-0.000118314	-0.006902	-4.70688e-05	-0.00684012	-0.00685574	-6.50465e-05	-0.00683766	-0.00592718	0.185487	0.118534	0.141755	0.137489	0.0411369	0.181924	0.66463	0.13887	0.0990635	0.0604819	0.0554853	0.0443373	0.110082	0.286353	0.17807	0.10487	0.0443854	0.0810611	0.160199	0.0429347	0.0124791
21	2	-0.00500013	-0.0049718	-0.00497885	-6.30175e-05	-0.00493563	-0.0049946	-0.000307493	-6.41972e-05	-0.00496287	-0.00494501	-0.00494247	-0.00493748	-0.00496663	-0.000117838	-0.00499941	-4.71006e-05	-0.00493756	-0.00495261	-6.78622e-05	-0.00493535	-0.00427517	0.180486	0.113562	0.136776	0.137426	0.0362013	0.176929	0.664322	0.138806	0.0941007	0.0555369	0.0505428	0.0393998	0.105116	0.286235	0.17307	0.104823	0.0394478	0.0761085	0.160131	0.0379994	0.00820395
22	2	-0.00136769	-0.00133915	-0.00134681	-6.32407e-05	-0.00130313	-0.00136564	-0.000307351	-6.41675e-05	-0.00133026	-0.00131237	-0.00130983	-0.00130486	-0.00133447	-0.00011799	-0.00136679	-4.65462e-05	-0.00130497	-0.00132017	-7.04601e-05	-0.00130286	-0.00112099	0.179119	0.112223	0.135429	0.137363	0.0348981	0.175564	0.664015	0.138742	0.0927704	0.0542246	0.049233	0.038095	0.103781	0.286117	0.171703	0.104776	0.0381428	0.0747884	0.160061	0.0366965	0.00708296
23	2	-0.00013157	-0.000103169	-0.000111262	-6.34006e-05	-6.71928e-05	-0.0001297	-0.000307209	-6.417e-05	-9.42813e-05	-7.63218e-05	-7.37981e-05	-6.89041e-05	-9.88514e-05	-0.000116063	-0.000130796	-4.6723e-05	-6.90042e-05	-8.45014e-05	-7.19601e-05	-6.73143e-05	-4.78154e-05	0.178987	0.112119	0.135318	0.1373	0.0348309	0.175434	0.663708	0.138677	0.0926761	0.0541482	0.0491592	0.0380261	0.103682	0.286001	0.171573	0.10473	0.0380738	0.0747039	0.159989	0.0366292	0.00703514
24	2	3.81473e-06	3.26834e-05	2.51661e-05	-6.34027e-05	6.84375e-05	9.57273e-06	-0.000307066	-6.41596e-05	4.15747e-05	5.95555e-05	6.19506e-05	6.68897e-05	3.66138e-05	-0.000115283	5.05148e-06	-4.66362e-05	6.6815e-05	5.08281e-05	-7.24931e-05	6.83925e-05	7.008e-05	0.178991	0.112152	0.135343	0.137236	0.0348994	0.175443	0.663401	0.138613	0.0927177	0.0542078	0.0492211	0.038093	0.103719	0.285886	0.171578	0.104683	0.0381407	0.0747547	0.159916	0.0366976	0.00710522
25	2	0.000461232	0.000490103	0.000483293	-6.33799e-05	0.000525812	0.000472413	-0.000306924	-6.41107e-05	0.00049909	0.00051702	0.000519342	0.000524316	0.000493926	-0.000117422	0.000462532	-4.73467e-05	0.000524267	0.000507986	-7.1414e-05	0.00052586	0.000467273	0.179452	0.112642	0.135827	0.137173	0.0354252	0.175916	0.663094	0.138549	0.0932168	0.0547248	0.0497404	0.0386173	0.104213	0.285769	0.17204	0.104636	0.0386649	0.0752627	0.159845	0.0372234	0.00757249
26	2	0.000149228	0.000178018	0.000171431	-6.31504e-05	0.000213845	0.000161436	-0.000306782	-6.40491e-05	0.000187019	0.000204881	0.000207337	0.000212223	0.000182008	-0.000117139	0.000150477	-4.77609e-05	0.000212183	0.000196118	-7.10419e-05	0.000213788	0.000196288	0.179602	0.11282	0.135998	0.13711	0.035639	0.176077	0.662787	0.138485	0.0934038	0.0549297	0.0499478	0.0388295	0.104395	0.285652	0.172191	0.104588	0.0388771	0.0754588	0.159774	0.0374372	0.00776878
27	2	0.573541	0.161981	0.604023	0.590175	0.12922	0.0990135	0.0203767	1.05777	1.02016	0.249273	0.648576	0.144191	0.0509527	0.00164273	0.282046	0.0405708	0.96856	0.829509	0.0107887	0.179908	0.407912	0.753142	0.274802	0.740021	0.727285	0.164859	0.275091	0.683164	1.19626	1.11356	0.304203	0.698524	0.183021	0.155347	0.287294	0.454237	0.145159	1.00744	0.904968	0.170562	0.217345	0.415681
28	2	2.10356	0.594803	2.21526	2.1636	0.477887	0.364029	0.0755134	3.87769	3.74063	0.914721	2.37846	0.529497	0.187791	0.00632352	1.035	0.14885	3.55142	3.04175	0.0397388	0.660426	1.49645	2.85671	0.869604	2.95528	2.89088	0.642746	0.63912	0.758677	5.07395	4.85419	1.21892	3.07699	0.712518	0.343139	0.293618	1.48924	0.294009	4.55886	3.94672	0.210301	0.877771	1.91214
29	2	3.63214	1.02717	3.8251	3.73557	0.831645	0.628781	0.130599	6.695	6.45854	1.5795	4.1067	0.914396	0.324454	0.011003	1.78721	0.257031	6.13184	5.25195	0.0686624	1.14046	2.58495	6.48885	1.89678	6.78038	6.62645	1.47439	1.2679	0.889276	11.7689	11.3127	2.79842	7.18369	1.62691	0.667593	0.304621	3.27645	0.55104	10.6907	9.19867	0.278964	2.01823	4.49709
30	2	5.16035	1.46019	5.43458	5.30615	1.18613	0.894352	0.185634	9.5097	9.17497	2.24471	5.83441	1.29998	0.462035	0.0156802	2.53977	0.36511	8.71094	7.46119	0.0975587	1.62114	3.67436	11.6492	3.35697	12.215	11.9326	2.66052	2.16225	1.07491	21.2786	20.4877	5.04314	13.0181	2.9269	1.12963	0.320301	5.81622	0.916151	19.4016	16.6599	0.376522	3.63937	8.17144
31	2	5.73014	1.62179	6.03472	5.8916	1.3272	0.99358	0.206145	10.5587	10.1876	2.49284	6.47859	1.4439	0.513519	0.0174267	2.82045	0.405394	9.6724	8.28486	0.108332	1.80062	4.08306	17.3793	4.97875	18.2497	17.8242	3.98772	3.15583	1.28105	31.8374	30.6753	7.53598	19.4967	4.3708	1.64315	0.337728	8.63667	1.32154	29.074	24.9447	0.484854	5.43999	12.2545
32	2	7.30005	2.06624	7.68852	7.50565	1.69966	1.26603	0.205954	13.4513	12.9786	3.17589	8.25358	1.8396	0.654346	0.0222372	3.59327	0.40502	12.3223	10.5547	0.108234	2.29426	5.20437	24.6794	7.04499	25.9382	25.3298	5.68738	4.42186	1.48701	45.2887	43.6539	10.7119	27.7503	6.21039	2.29749	0.359965	12.2299	1.72656	41.3963	35.4994	0.593088	7.73425	17.4589
33	2	9.34688	2.64574	9.84472	9.60996	2.17391	1.62128	0.205861	17.2225	16.6175	4.06648	10.5678	2.35554	0.837999	0.0285019	4.60088	0.404782	15.7771	13.5142	0.108177	2.93776	6.66329	34.0263	9.69073	35.7829	34.9398	7.86129	6.04314	1.69287	62.5113	60.2713	14.7783	38.318	8.56593	3.13549	0.388467	16.8308	2.13135	57.1734	49.0136	0.701265	10.672	24.1222
34	2	7.81352	2.21175	8.23001	8.03338	1.81875	1.35555	0.205736	14.3971	13.8913	3.39941	8.83418	1.96916	0.700579	0.0238076	3.84613	0.404499	13.1889	11.2975	0.108109	2.45601	5.57014	41.8398	11.9025	44.0129	42.9732	9.68004	7.3987	1.89861	76.9084	74.1627	18.1778	47.1522	10.5351	3.83607	0.412274	20.6769	2.53585	70.3623	60.3111	0.809374	13.128	29.6923
35	2	7.58421	4.24227	12.6726	10.4	3.14785	1.97941	0.205386	18.0906	23.2139	5.3241	6.42538	2.65925	1.53974	1.43676	4.89131	0.403901	12.3446	12.5818	0.107941	5.37277	6.78439	49.424	16.1447	56.6855	53.3732	12.8279	9.3781	2.10399	94.9989	97.3766	23.5019	53.5776	13.1943	5.37581	1.84903	25.5682	2.93975	82.7069	72.8929	0.917315	18.5008	36.4767
36	2	4.10905	11.649	13.9484	9.48203	8.4166	2.51451	0.205196	16.3689	29.2533	7.3053	0.635806	6.59349	1.85294	3.37046	6.02881	0.0848336	4.89012	10.5877	0.0235234	8.89522	7.22574	53.5331	27.7938	70.6339	62.8552	21.2445	11.8926	2.30919	111.368	126.63	30.8072	54.2134	19.7878	7.22875	5.2195	31.5971	3.02458	87.597	83.4806	0.940839	27.396	43.7024
37	2	3.24563	24.5298	9.03447	14.7228	20.6579	3.0686	1.41954	10.4881	28.1763	9.62874	3.29611	17.4625	2.31436	4.73741	14.6324	-0.409232	2.48184	13.0512	-0.0683721	10.9907	10.7543	56.7787	52.3235	79.6684	77.578	41.9024	14.9612	3.72872	121.856	154.806	40.4359	57.5095	37.2504	9.54311	9.95691	46.2295	2.61535	90.0788	96.5318	0.872467	38.3867	54.4567
38	2	12.0902	29.5002	15.5014	43.0895	33.9698	5.68031	5.93333	22.2057	51.8291	19.3964	7.40219	29.4794	8.8533	9.64519	30.423	-0.301244	15.5443	28.8664	0.141044	19.1559	21.6155	68.8689	81.8237	95.1698	120.667	75.8723	20.6415	9.66205	144.062	206.635	59.8323	64.9117	66.7298	18.3964	19.6021	76.6525	2.3141	105.623	125.398	1.01351	57.5427	76.0722
39	2	12.9011	17.4219	0.23945	45.0242	29.3215	8.36873	11.2448	13.0086	29.5348	18.0941	-0.676684	25.3216	8.57779	11.166	23.4943	0.14949	9.05475	22.3917	0.391354	12.1151	16.5045	81.77	99.2456	95.4092	165.692	105.194	29.0103	20.9068	157.07	236.17	77.9264	64.235	92.0514	26.9742	30.7681	100.147	2.46359	114.678	147.79	1.40486	69.6577	92.5766
40	2	28.222	10.2972	0.877396	49.2999	13.9422	15.3085	13.2251	20.389	23.8144	18.7105	-1.34216	10.9854	6.37445	15.8324	17.5028	1.54554	-0.0758702	17.9723	1.16923	5.5632	11.2411	109.992	109.543	96.2866	214.992	119.136	44.3187	34.1319	177.459	259.984	96.6369	62.8929	103.037	33.3487	46.6005	117.65	4.00913	114.602	165.762	2.57409	75.2209	103.818
41	2	63.5844	2.65723	9.44082	64.2125	5.82532	15.319	11.4465	33.7976	15.1555	27.9906	4.00331	6.61254	8.01309	19.6396	7.92606	2.26413	-7.62959	7.04924	2.31166	2.28996	10.1746	173.576	112.2	105.727	279.204	124.961	59.6377	45.5784	211.257	275.14	124.627	66.8962	109.649	41.3617	66.2401	125.576	6.27326	106.972	172.811	4.88575	77.5109	113.992
42	2	74.6775	8.62596	14.7966	61.2637	7.98774	12.7435	7.99363	47.0454	14.4722	31.6361	21.8562	3.79435	3.23819	21.2013	-2.9658	3.14883	-7.04241	-12.1995	2.78067	-1.76528	10.5299	248.254	120.826	120.524	340.468	132.949	72.3812	53.572	258.302	289.612	156.264	88.7524	113.444	44.5999	87.4414	122.61	9.42209	99.93	160.612	7.66642	75.7456	124.522
43	2	69.3416	10.2766	19.3028	35.3403	11.3226	12.4678	7.16325	63.3308	21.896	32.3662	31.0756	-0.355758	9.6959	18.9159	0.782083	4.41252	7.26064	-21.891	3.04737	4.60731	13.5176	317.595	131.103	139.827	375.808	144.272	84.849	60.7352	321.633	311.508	188.63	119.828	113.088	54.2958	106.357	123.392	13.8346	107.191	138.721	10.7138	80.3529	138.04
44	2	40.6674	3.84248	15.476	18.849	12.986	9.79755	5.55977	54.1204	22.0067	22.7678	36.592	-0.45442	16.7168	3.86906	-2.37687	4.00834	15.5411	-24.0562	0.93233	5.33293	12.84	358.263	134.945	155.303	394.657	157.258	94.6466	66.295	375.753	333.515	211.398	156.42	112.634	71.0127	110.226	121.015	17.843	122.732	114.665	11.6461	85.6858	150.88
45	2	-3.31212	-16.1569	-0.0160508	-18.6416	-7.68284	6.59462	3.41084	21.9124	13.9809	4.91747	21.7996	-14.7975	29.8662	-8.01202	-13.0571	4.82368	8.63307	-27.337	-0.542746	-3.00261	0.451941	354.951	118.788	155.287	376.015	149.575	101.241	69.7058	397.666	347.496	216.315	178.22	97.836	100.879	102.214	107.958	22.6666	131.365	87.3277	11.1034	82.6832	151.332
46	2	-21.1492	-21.3139	18.4898	-31.2618	-17.8543	12.3872	2.92363	-7.67925	-0.48361	-3.41659	16.1829	-17.5004	26.4291	-14.4822	-8.40123	6.52137	-12.2418	-15.9956	-0.512164	-9.1371	-7.04204	333.802	97.4742	173.777	344.754	131.721	113.628	72.6295	389.987	347.012	212.899	194.402	80.3356	127.308	87.7322	99.5566	29.188	119.123	71.3321	10.5912	73.5461	144.29
47	2	-25.4495	-19.6758	39.632	-15.3236	-19.6939	5.80809	-1.91503	-36.059	-5.92107	-4.94078	10.2487	-9.99888	27.0268	-10.3667	-4.62636	4.92464	-27.0746	-8.09918	-0.206209	-12.1687	-9.45273	308.352	77.7984	213.409	329.43	112.027	119.436	70.7144	353.928	341.091	207.958	204.651	70.3367	154.335	77.3654	94.9303	34.1126	92.0484	63.233	10.385	61.3774	134.837
48	2	-25.3284	-12.6543	75.8792	-16.3713	-17.811	7.96782	-4.70889	-38.8325	-8.77467	-4.76546	1.00896	-4.4288	10.5478	-2.07302	7.04042	3.91502	-25.19	-4.94448	1.43039	-5.97038	-8.6771	283.024	65.1441	289.288	313.059	94.2156	127.404	66.0055	315.095	332.317	203.192	205.66	65.9079	164.883	75.2924	101.971	38.0277	66.8584	58.2885	11.8154	55.407	126.16
49	2	-22.4033	-3.11406	102.241	-25.0952	-2.93939	10.5446	-9.03173	-26.5183	-14.9154	-2.36239	-3.5541	3.06442	-1.66195	2.30276	7.3388	-0.159108	-17.0625	8.27222	1.89329	2.8157	-3.99194	260.62	62.0301	391.529	287.964	91.2762	137.949	56.9738	288.577	317.401	200.83	202.106	68.9724	163.221	77.5952	109.31	37.8686	49.796	66.5607	13.7087	58.2227	122.168
50	2	-15.6883	0.468101	-32.8227	-17.9042	19.2185	22.2025	-14.5771	-16.8125	-3.80481	-5.32395	0.491068	5.0332	-9.13034	-1.49937	-4.70561	-1.93214	3.4445	33.1086	4.29853	1.0338	3.49384	244.932	62.4982	358.706	270.059	110.495	160.151	42.3967	271.764	313.596	195.506	202.597	74.0055	154.09	76.0958	104.604	35.9364	53.2405	99.6694	18.0072	59.2565	125.662
51	2	-5.91003	-1.92557	-28.2422	-8.48142	30.8765	32.3607	-14.1509	-2.61111	9.47705	2.69793	5.00817	1.82864	-6.99203	-1.51653	-10.7959	4.29295	12.6854	34.3907	4.12868	4.26092	9.09457	239.022	60.5726	330.464	261.578	141.371	192.512	28.2458	269.153	323.073	198.204	207.605	75.8342	147.098	74.5793	93.808	40.2294	65.9259	134.06	22.1359	63.5175	134.756
52	2	-8.47063	-1.28864	-112.61	-18.4794	41.8739	-6.49753	-11.3878	0.779909	0.54616	-3.96373	0.47043	-5.68137	-8.0875	-1.75139	-16.481	11.6099	11.8063	18.3256	-0.521437	-2.37731	5.34421	230.551	59.284	217.853	243.099	183.245	186.015	16.858	269.933	323.619	194.24	208.076	70.1528	139.011	72.8279	77.327	51.8392	77.7322	152.386	21.6145	61.1402	140.101
53	2	-18.4485	-4.04171	-62.7066	-6.31105	23.1775	-9.56218	-8.06123	1.38618	-3.07385	-3.87052	-3.12826	-8.27057	-5.01852	1.70913	-7.39489	11.4776	4.33318	2.4896	-2.72239	-0.704648	1.03644	212.103	55.2423	155.147	236.788	206.423	176.452	8.79676	271.319	320.546	190.37	204.947	61.8823	133.992	74.537	69.9321	63.3168	82.0654	154.875	18.8921	60.4355	141.137
54	2	-36.9639	-5.07509	-16.8395	-18.7342	9.36644	-44.7865	-4.78212	3.56427	-24.2109	-6.69545	-18.1006	-6.01986	-8.32131	1.51878	-0.517678	6.94429	-2.47258	-12.8409	-6.8916	1.26781	-6.13375	175.139	50.1672	138.307	218.053	215.789	131.666	4.01465	274.884	296.335	183.674	186.847	55.8624	125.671	76.0558	69.4144	70.2611	79.5928	142.034	12.0005	61.7033	135.003
55	2	-43.5277	-5.95077	-24.1681	-22.189	-0.223569	-23.536	-2.13933	-5.45683	-31.2892	-7.56823	-19.6056	-3.28689	-17.7596	1.18729	-1.1162	2.69895	-6.18507	-4.46889	-5.05672	-3.0719	-8.5637	131.611	44.2164	114.139	195.864	215.566	108.13	1.87532	269.427	265.046	176.106	167.241	52.5755	107.911	77.2431	68.2982	72.9601	73.4077	137.565	6.94374	58.6314	126.44
56	2	-43.9748	-4.69072	-21.8219	-25.1696	-10.7253	-9.24963	-0.785776	-15.6255	-27.2423	-6.00338	-16.4129	-2.76409	-25.7211	-1.80103	-2.73374	-6.59034	-5.68604	0.253501	-1.61223	-5.05402	-9.89689	87.6364	39.5257	92.3174	170.695	204.84	98.8802	1.08954	253.801	237.803	170.103	150.828	49.8114	82.1901	75.4421	65.5645	66.3697	67.7217	137.819	5.33151	53.5774	116.543
57	2	-28.3229	-3.23132	-20.3606	-26.9037	-22.0901	-7.20861	-0.0877386	-17.3832	-23.4057	-10.3258	-15.7575	-3.46337	-30.7432	-0.334487	-7.05339	-2.99481	-4.13499	-9.4282	-1.78905	-5.92649	-11.8622	59.3135	36.2944	71.9568	143.791	182.75	91.6716	1.00181	236.418	214.397	159.777	135.071	46.348	51.4469	75.1076	58.5111	63.3749	63.5867	128.391	3.54246	47.6509	104.68
58	2	-19.1271	-2.79167	-10.2129	-30.7247	-26.8479	-10.341	-0.109245	-20.6011	-13.0963	-9.34517	-11.9593	-4.24543	-25.5591	3.81768	-5.64526	-4.27169	-0.0941477	-16.2356	-1.115	-3.8414	-11.1516	40.1864	33.5027	61.7439	113.066	155.902	81.3307	0.892561	215.817	201.301	150.432	123.112	42.1026	25.8878	78.9253	52.8658	59.1032	63.4925	112.155	2.42746	43.8095	93.5288
59	2	-12.6887	-2.11063	-6.20142	-30.8005	-31.18	-9.8017	-0.000453203	-13.3438	-11.7158	-11.3158	-11.3653	-4.13135	-17.0828	3.16991	-6.48231	-3.72755	0.280301	-17.4557	-1.10371	-0.761909	-10.6923	27.4976	31.392	55.5424	82.2659	124.722	71.529	0.892108	202.473	189.585	139.116	111.746	37.9713	8.80499	82.0952	46.3835	55.3757	63.7728	94.6995	1.32374	43.0476	82.8365
60	2	-8.43172	-3.4105	-4.12537	-27.2092	-21.3194	-4.2394	0.0647311	-8.60397	-10.2604	-9.55932	-10.1657	-3.1842	-5.86178	1.1037	-4.53585	-1.87678	-1.84418	-13.6191	-0.80402	0.159392	-7.91793	19.0659	27.9815	51.4171	55.0568	103.403	67.2896	0.956839	193.869	179.325	129.557	101.581	34.7871	2.94321	83.1989	41.8477	53.4989	61.9287	81.0804	0.519724	43.207	74.9186
61	2	-4.96811	-3.3678	-4.50897	-23.0153	-11.6609	-3.14086	0.108188	-13.9571	-8.49484	-9.1875	-3.77605	-2.14917	-0.250452	-10.4945	-2.44867	-4.21496	-3.79844	-11.6066	-0.115841	-1.4728	-6.08746	14.0978	24.6137	46.9081	32.0414	91.7419	64.1487	1.06503	179.912	170.83	120.369	97.8046	32.6379	2.69276	72.7044	39.399	49.284	58.1302	69.4737	0.403883	41.7342	68.8311
62	2	-2.81862	-4.65663	-4.07944	-14.655	-6.58388	-1.31946	0.10829	-14.6671	-12.5039	-10.8043	1.09488	-0.135182	0.0643104	-17.9306	-1.49691	-5.02882	-4.93321	-8.24682	0.0208066	-4.20035	-5.13778	11.2792	19.9571	42.8287	17.3864	85.158	62.8292	1.17332	165.245	158.326	109.565	98.8994	32.5027	2.75707	54.7738	37.9021	44.2551	53.197	61.2269	0.42469	37.5338	63.6933
63	2	-1.8068	-3.2677	-4.76968	-7.35816	-6.66122	-5.01459	-0.108991	-17.5836	-13.5301	-12.9305	-1.28909	-1.50922	-0.125228	-20.9179	-1.38393	-7.67846	-5.49434	-9.12736	-0.000105027	-3.97742	-5.90236	9.47235	16.6894	38.059	10.0283	78.4968	57.8146	1.06433	147.661	144.796	96.6342	97.6103	30.9935	2.63184	33.8559	36.5182	36.5767	47.7027	52.0996	0.424585	33.5564	57.791
64	2	-1.01256	-2.89207	-4.31056	-3.41025	-7.59015	-6.98198	-0.109091	-22.0396	-16.8412	-12.4337	-11.1373	-1.6768	1.21302	-12.4957	-2.87932	-7.35581	-4.0588	-5.03565	-0.0525421	-4.75511	-6.60785	8.45979	13.7973	33.7484	6.61801	70.9067	50.8327	0.955235	125.622	127.955	84.2006	86.473	29.3167	3.84485	21.3603	33.6388	29.2209	43.6439	47.0639	0.372043	28.8013	51.1831
65	2	-1.37785	-1.38769	-1.93571	-2.10046	-7.61527	-5.78967	-0.0656356	-17.2712	-13.6291	-9.48238	-13.0271	-2.99689	3.2269	-6.06493	-3.10896	-6.83328	-2.08988	0.135007	-0.110182	-4.42415	-5.61699	7.08194	12.4097	31.8127	4.51754	63.2914	45.043	0.8896	108.35	114.326	74.7182	73.4459	26.3198	7.07175	15.2953	30.5299	22.3876	41.554	47.1989	0.261861	24.3772	45.5661
66	2	-2.44818	-1.28004	-1.97681	-1.42965	-8.34595	-8.45174	-0.0654555	-13.0544	-10.8326	-6.87884	-5.04798	-3.11679	2.17174	-0.755302	-1.92977	-4.18906	-1.17874	5.31899	-0.00537906	-3.72079	-3.99339	4.63376	11.1296	29.8359	3.0879	54.9455	36.5913	0.824144	95.296	103.493	67.8393	68.398	23.203	9.24349	14.54	28.6001	18.1985	40.3752	52.5179	0.256482	20.6564	41.5727
[truncated: 278 more rows]
