# Supplementary material for: Signatures of Cholera Outbreak during the Yemeni Civil War, 2016–2019
Source: Int J Environ Res Public Health. 2021 Dec 30;19(1):378. doi: 10.3390/ijerph19010378 (PMC8744546; doi:10.3390/ijerph19010378)
Supplement: Supplementary file 1 [file ijerph-19-00378-s001.zip › Yemen_KZFilter_TimeSeries_20211229.R]

########################################################################################################################################
### Library packages required
########################################################################################################################################

library(readxl)
library(reshape2)
library(readxl)
library(gridExtra)
library(ggplot2)
library(zoo)
library(egg) # ggarange function
library(reshape2)
library(ggradar)
library(MASS)
library(dplyr)
library(grid)
library(png)
library(cowplot)
library(tidyr)
library(forcats)
library(jcolors)
library(ggpubr)
library("Hmisc")
library(writexl)
library(xtable)

########################################################################################################################################
### Begin by setting your working directory using the setwd() command
########################################################################################################################################

kz_rates <- read_excel("Yemen_KZFilter_SupplementalExcelFile.xlsx", sheet = "Excel Table S3", range = "A3:AQ175")

########################################################################################################################################
### Create color palette and visualization graphics template
########################################################################################################################################

pretty <- theme(panel.grid.major = element_blank(),
                panel.grid.minor = element_blank(),
                panel.background = element_blank(),
                axis.line = element_line(colour = "black"))

########################################################################################################################################
### Yemen National Time Series Plot - Top Panel
########################################################################################################################################

Yemen_TS <- ggplot(kz_rates, aes(x=Week,ymax=log10(Yemen_Raw+1),ymin=0)) +
  geom_rect(data=NULL, aes(xmin=0, xmax=2, ymin=0, ymax=3), alpha=0.3 , fill="#fbb4ae") +       # Onset 1
  geom_rect(data=NULL, aes(xmin=8, xmax=10, ymin=0, ymax=3), alpha=0.3 , fill="#B3E2CD") +      # Peak 1
  geom_rect(data=NULL, aes(xmin=16, xmax=18, ymin=0, ymax=3), alpha=0.3 , fill="#beaed4") +     # Return 1
  geom_rect(data=NULL, aes(xmin=25, xmax=27, ymin=0, ymax=3), alpha=0.3 , fill="#fbb4ae") +     # Onset 2
  geom_rect(data=NULL, aes(xmin=45, xmax=47, ymin=0, ymax=3), alpha=0.3 , fill="#B3E2CD") +     # Peak 2.1 
  geom_rect(data=NULL, aes(xmin=53, xmax=55, ymin=0, ymax=3), alpha=0.3 , fill="#B3E2CD") +     # Peak 2.2
  geom_rect(data=NULL, aes(xmin=81, xmax=83, ymin=0, ymax=3), alpha=0.3 , fill="#beaed4") +     # Return 2 
  geom_rect(data=NULL, aes(xmin=89, xmax=91, ymin=0, ymax=3), alpha=0.3 , fill="#fbb4ae") +     # Onset 3 
  geom_rect(data=NULL, aes(xmin=110, xmax=112, ymin=0, ymax=3), alpha=0.3 , fill="#B3E2CD") +   # Peak 3.1 
  geom_rect(data=NULL, aes(xmin=118, xmax=120, ymin=0, ymax=3), alpha=0.3 , fill="#B3E2CD") +   # Peak 3.2    
  geom_rect(data=NULL, aes(xmin=124, xmax=126, ymin=0, ymax=3), alpha=0.3 , fill="#fbb4ae") +   # Onset 4  
  geom_rect(data=NULL, aes(xmin=136, xmax=138, ymin=0, ymax=3), alpha=0.3 , fill="#B3E2CD") +   # Peak 4.1  
  geom_rect(data=NULL, aes(xmin=148, xmax=150, ymin=0, ymax=3), alpha=0.3 , fill="#B3E2CD") +   # Peak 4.2  
  geom_rect(data=NULL, aes(xmin=157, xmax=159, ymin=0, ymax=3), alpha=0.3 , fill="#B3E2CD") +   # Peak 4.3    
  geom_linerange() + geom_line(aes(x=Week,y=log10(Yemen_Rate+1)), size=1) + 
  theme_bw() + labs(y="log10(Rates)") + scale_y_continuous(breaks=c(0,0.5,1.0,1.5,2.0,2.5,3.0), limits=c(0,3)) +
  xlab("Week of Study (since Week 36 of 2016)\nCalendar Date (DD-Month-YY)") + theme(axis.title.x = element_text(family='Palatino Linotype', color='grey7', size=10)) + 
  scale_x_continuous(expand = c(0, 0), breaks = c(10,30,50,70,90,110,130,150,170),
                     labels = c("10\n14-Nov.-16","30\n03-Apr.-17","50\n21-Aug.-17","70\n08-Jan.-18","90\n28-May-18","110\n15-Oct.-18","130\n04-Feb.-19","150\n22-Jul.-19","170\n09-Dec.-19")) +
  theme(axis.title.y = element_text(family='Palatino Linotype', color='grey7', size=10)) + theme(plot.margin=unit(c(0,5,0,0), "mm"))
Yemen_TS

### Recommended export dimensions: W=1000, H=200

########################################################################################################################################
### Governorate-Level Time Series Plots
########################################################################################################################################

#################
### Abyan Governorate

Abyan <- ggplot(kz_rates,aes(x=Week,y=log10(Abyan_Rate+1))) + 
  geom_rect(data=NULL, aes(xmin=44, xmax=46, ymin=0, ymax=3), alpha=0.3 , fill="#B3E2CD") +     #Peak 2.1
  geom_rect(data=NULL, aes(xmin=71, xmax=73, ymin=0, ymax=3), alpha=0.3 , fill="#beaed4") +     #Return 2
  geom_rect(data=NULL, aes(xmin=109, xmax=111, ymin=0, ymax=3), alpha=0.3 , fill="#B3E2CD") +   #Peak 3.1
  geom_line(size=1) + theme_bw() + labs(y="log10(Rates)\n") + scale_y_continuous(breaks=c(0,0.5,1.0,1.5,2.0,2.5,3.0), labels=c("0","","1","","2","","3"), limits=c(0,3)) +
  xlab("") + theme(axis.title.x=element_blank(), axis.text.x=element_blank(), axis.ticks.x=element_blank()) +
  scale_x_continuous(expand = c(0, 0), breaks = c(10,50,90,130,170)) +
  theme(axis.title.y = element_text(family='Palatino Linotype', color='grey7', size=8)) +
  annotate("text", x=18, y=2.5, label="Abyan", size=3, fontface=2) + theme(plot.margin=unit(c(0,8,0,0), "mm")) 
Abyan

#################
### Aden Governorate

Aden <- ggplot(kz_rates,aes(x=Week,y=log10(Aden_Rate+1))) + 
  geom_rect(data=NULL, aes(xmin=44, xmax=46, ymin=0, ymax=3), alpha=0.3 , fill="#B3E2CD") +     #Peak 2.1
  geom_rect(data=NULL, aes(xmin=78, xmax=80, ymin=0, ymax=3), alpha=0.3 , fill="#beaed4") +     #Return 2
  geom_rect(data=NULL, aes(xmin=114, xmax=116, ymin=0, ymax=3), alpha=0.3 , fill="#B3E2CD") +   #Peak 3.1 
  geom_line(size=1) + theme_bw() + labs(y="") + scale_y_continuous(breaks=c(0,0.5,1.0,1.5,2.0,2.5,3.0), labels=c("0","","1","","2","","3"), limits=c(0,3)) +
  xlab("") + theme(axis.title.x=element_blank(), axis.text.x=element_blank(), axis.ticks.x=element_blank()) +
  scale_x_continuous(expand = c(0, 0), breaks = c(10,50,90,130,170)) +
  theme(axis.title.y = element_text(family='Palatino Linotype', color='grey7', size=8)) +
  annotate("text", x=18, y=2.5, label="Aden", size=3, fontface=2) + theme(plot.margin=unit(c(0,8,0,0), "mm"))  
Aden

#################
### Al-Bayda Governorate

AlBayda <- ggplot(kz_rates,aes(x=Week,y=log10(AlBayda_Rate+1))) + 
  geom_rect(data=NULL, aes(xmin=49, xmax=51, ymin=0, ymax=3), alpha=0.3 , fill="#B3E2CD") +     #Peak 2.1
  geom_rect(data=NULL, aes(xmin=71, xmax=73, ymin=0, ymax=3), alpha=0.3 , fill="#B3E2CD") +     #Peak 2.2 
  geom_rect(data=NULL, aes(xmin=80, xmax=82, ymin=0, ymax=3), alpha=0.3 , fill="#B3E2CD") +     #Peak 2.3
  geom_rect(data=NULL, aes(xmin=106, xmax=108, ymin=0, ymax=3), alpha=0.3 , fill="#B3E2CD") +   #Peak 3.1 
  geom_rect(data=NULL, aes(xmin=114, xmax=116, ymin=0, ymax=3), alpha=0.3 , fill="#B3E2CD") +   #Peak 3.2    
  geom_line(size=1) + theme_bw() + labs(y="") + scale_y_continuous(breaks=c(0,0.5,1.0,1.5,2.0,2.5,3.0), labels=c("0","","1","","2","","3"), limits=c(0,3)) +
  xlab("") + theme(axis.title.x=element_blank(), axis.text.x=element_blank(), axis.ticks.x=element_blank()) +
  scale_x_continuous(expand = c(0, 0), breaks = c(10,50,90,130,170)) +
  theme(axis.title.y = element_text(family='Palatino Linotype', color='grey7', size=8)) +
  annotate("text", x=18, y=2.5, label="Al-Bayda", size=3, fontface=2) + theme(plot.margin=unit(c(0,8,0,0), "mm")) 
AlBayda

#################
### Al-Dhale'e Governorate

AlDhalee <- ggplot(kz_rates,aes(x=Week,y=log10(AlDhalee_Rate+1))) + 
  geom_rect(data=NULL, aes(xmin=44, xmax=46, ymin=0, ymax=3), alpha=0.3 , fill="#B3E2CD") +     #Peak 2.1
  geom_rect(data=NULL, aes(xmin=71, xmax=73, ymin=0, ymax=3), alpha=0.3 , fill="#beaed4") +     #Return 2 
  geom_rect(data=NULL, aes(xmin=101, xmax=103, ymin=0, ymax=3), alpha=0.3 , fill="#B3E2CD") +   #Peak 3.1 
  geom_line(size=1) + theme_bw() + labs(y="") + scale_y_continuous(breaks=c(0,0.5,1.0,1.5,2.0,2.5,3.0), labels=c("0","","1","","2","","3"), limits=c(0,3)) +
  xlab("") + theme(axis.title.x=element_blank(), axis.text.x=element_blank(), axis.ticks.x=element_blank()) +
  scale_x_continuous(expand = c(0, 0), breaks = c(10,50,90,130,170)) +
  theme(axis.title.y = element_text(family='Palatino Linotype', color='grey7', size=8)) +
  annotate("text", x=18, y=2.5, label="Al-Dhale'e", size=3, fontface=2) + theme(plot.margin=unit(c(0,8,0,0), "mm"))  
AlDhalee

#################
### Al-Hudaydah Governorate

AlHudaydah <- ggplot(kz_rates,aes(x=Week,y=log10(AlHudaydah_Rate+1))) + 
  geom_rect(data=NULL, aes(xmin=44, xmax=46, ymin=0, ymax=3), alpha=0.3 , fill="#B3E2CD") +     #Peak 2.1
  geom_rect(data=NULL, aes(xmin=54, xmax=56, ymin=0, ymax=3), alpha=0.3 , fill="#B3E2CD") +     #Peak 2.2 
  geom_rect(data=NULL, aes(xmin=79, xmax=81, ymin=0, ymax=3), alpha=0.3 , fill="#beaed4") +     #Return 2
  geom_rect(data=NULL, aes(xmin=109, xmax=111, ymin=0, ymax=3), alpha=0.3 , fill="#B3E2CD") +   #Peak 3.1 
  geom_rect(data=NULL, aes(xmin=119, xmax=121, ymin=0, ymax=3), alpha=0.3 , fill="#B3E2CD") +   #Peak 3.2    
  geom_line(size=1) + theme_bw() + labs(y="") + scale_y_continuous(breaks=c(0,0.5,1.0,1.5,2.0,2.5,3.0), labels=c("0","","1","","2","","3"), limits=c(0,3)) +
  xlab("") + theme(axis.title.x=element_blank(), axis.text.x=element_blank(), axis.ticks.x=element_blank()) +
  scale_x_continuous(expand = c(0, 0), breaks = c(10,50,90,130,170)) +
  theme(axis.title.y = element_text(family='Palatino Linotype', color='grey7', size=8)) +
  annotate("text", x=18, y=2.5, label="Al-Hudaydah", size=3, fontface=2) + theme(plot.margin=unit(c(0,8,0,0), "mm"))  
AlHudaydah

#################
### Al-Jawf Governorate

AlJawf <- ggplot(kz_rates,aes(x=Week,y=log10(AlJawf_Rate+1))) + 
  geom_rect(data=NULL, aes(xmin=51, xmax=53, ymin=0, ymax=3), alpha=0.3 , fill="#B3E2CD") +     #Peak 2.1
  geom_rect(data=NULL, aes(xmin=80, xmax=82, ymin=0, ymax=3), alpha=0.3 , fill="#beaed4") +     #Return 2
  geom_rect(data=NULL, aes(xmin=119, xmax=121, ymin=0, ymax=3), alpha=0.3 , fill="#B3E2CD") +   #Peak 3.1 
  geom_line(size=1) + theme_bw() + labs(y="") + scale_y_continuous(breaks=c(0,0.5,1.0,1.5,2.0,2.5,3.0), labels=c("0","","1","","2","","3"), limits=c(0,3)) +
  xlab("") + theme(axis.title.x=element_blank(), axis.text.x=element_blank(), axis.ticks.x=element_blank()) +
  scale_x_continuous(expand = c(0, 0), breaks = c(10,50,90,130,170)) +
  theme(axis.title.y = element_text(family='Palatino Linotype', color='grey7', size=8)) +
  annotate("text", x=18, y=2.5, label="Al-Jawf", size=3, fontface=2) + theme(plot.margin=unit(c(0,8,0,0), "mm"))  
AlJawf

#################
### Al-Maharah Governorate

AlMaharah <- ggplot(kz_rates,aes(x=Week,y=log10(AlMaharah_Rate+1))) + 
  geom_rect(data=NULL, aes(xmin=46, xmax=48, ymin=0, ymax=3), alpha=0.3 , fill="#B3E2CD") +     #Peak 2.1
  geom_rect(data=NULL, aes(xmin=68, xmax=70, ymin=0, ymax=3), alpha=0.3 , fill="#beaed4") +     #Return 2
  geom_line(size=1) + theme_bw() + labs(y="") + scale_y_continuous(breaks=c(0,0.5,1.0,1.5,2.0,2.5,3.0), labels=c("0","","1","","2","","3"), limits=c(0,3)) +
  xlab("") + theme(axis.title.x=element_blank(), axis.text.x=element_blank(), axis.ticks.x=element_blank()) +
  scale_x_continuous(expand = c(0, 0), breaks = c(10,50,90,130,170)) +
  theme(axis.title.y = element_text(family='Palatino Linotype', color='grey7', size=8)) +
  annotate("text", x=18, y=2.5, label="Al-Maharah", size=3, fontface=2) + theme(plot.margin=unit(c(0,8,0,0), "mm")) 
AlMaharah

#################
### Al-Mahwit Governorate

AlMahwit <- ggplot(kz_rates,aes(x=Week,y=log10(AlMahwit_Rate+1))) + 
  geom_rect(data=NULL, aes(xmin=45, xmax=47, ymin=0, ymax=3), alpha=0.3 , fill="#B3E2CD") +     #Peak 2.1
  geom_rect(data=NULL, aes(xmin=77, xmax=79, ymin=0, ymax=3), alpha=0.3 , fill="#B3E2CD") +     #Peak 2.2
  geom_rect(data=NULL, aes(xmin=106, xmax=108, ymin=0, ymax=3), alpha=0.3 , fill="#B3E2CD") +   #Peak 3.1 
  geom_line(size=1) + theme_bw() + labs(y="") + scale_y_continuous(breaks=c(0,0.5,1.0,1.5,2.0,2.5,3.0), labels=c("0","","1","","2","","3"), limits=c(0,3)) +
  xlab("") + theme(axis.title.x=element_blank(), axis.text.x=element_blank(), axis.ticks.x=element_blank()) +
  scale_x_continuous(expand = c(0, 0), breaks = c(10,50,90,130,170)) +
  theme(axis.title.y = element_text(family='Palatino Linotype', color='grey7', size=8)) +
  annotate("text", x=18, y=2.5, label="Al-Mahwit", size=3, fontface=2) + theme(plot.margin=unit(c(0,8,0,0), "mm")) 
AlMahwit

#################
### Amran Governorate

Amran <- ggplot(kz_rates,aes(x=Week,y=log10(Amran_Rate+1))) + 
  geom_rect(data=NULL, aes(xmin=45, xmax=47, ymin=0, ymax=3), alpha=0.3 , fill="#B3E2CD") +     #Peak 2.1
  geom_rect(data=NULL, aes(xmin=78, xmax=80, ymin=0, ymax=3), alpha=0.3 , fill="#B3E2CD") +     #Peak 2.2
  geom_rect(data=NULL, aes(xmin=109, xmax=111, ymin=0, ymax=3), alpha=0.3 , fill="#B3E2CD") +   #Peak 3.1 
  geom_line(size=1) + theme_bw() + labs(y="") + scale_y_continuous(breaks=c(0,0.5,1.0,1.5,2.0,2.5,3.0), labels=c("0","","1","","2","","3"), limits=c(0,3)) +
  xlab("") + theme(axis.title.x=element_blank(), axis.text.x=element_blank(), axis.ticks.x=element_blank()) +
  scale_x_continuous(expand = c(0, 0), breaks = c(10,50,90,130,170)) +
  theme(axis.title.y = element_text(family='Palatino Linotype', color='grey7', size=8)) +
  annotate("text", x=18, y=2.5, label="Amran", size=3, fontface=2) + theme(plot.margin=unit(c(0,8,0,0), "mm"))  
Amran

#################
### Dhamar Governorate

Dhamar <- ggplot(kz_rates,aes(x=Week,y=log10(Dhamar_Rate+1))) + 
  geom_rect(data=NULL, aes(xmin=45, xmax=47, ymin=0, ymax=3), alpha=0.3 , fill="#B3E2CD") +     #Peak 2.1
  geom_rect(data=NULL, aes(xmin=79, xmax=81, ymin=0, ymax=3), alpha=0.3 , fill="#B3E2CD") +     #Peak 2.2
  geom_rect(data=NULL, aes(xmin=87, xmax=89, ymin=0, ymax=3), alpha=0.3 , fill="#B3E2CD") +     #Peak 2.3
  geom_rect(data=NULL, aes(xmin=109, xmax=111, ymin=0, ymax=3), alpha=0.3 , fill="#B3E2CD") +   #Peak 3.1 
  geom_line(size=1) + theme_bw() + labs(y="") + scale_y_continuous(breaks=c(0,0.5,1.0,1.5,2.0,2.5,3.0), labels=c("0","","1","","2","","3"), limits=c(0,3)) +
  xlab("") + theme(axis.title.x=element_blank(), axis.text.x=element_blank(), axis.ticks.x=element_blank()) +
  scale_x_continuous(expand = c(0, 0), breaks = c(10,50,90,130,170)) +
  theme(axis.title.y = element_text(family='Palatino Linotype', color='grey7', size=8))  +
  annotate("text", x=18, y=2.5, label="Dhamar", size=3, fontface=2) + theme(plot.margin=unit(c(0,8,0,0), "mm")) 
Dhamar

#################
### Hajjah Governorate

Hajjah <- ggplot(kz_rates,aes(x=Week,y=log10(Hajjah_Rate+1))) + 
  geom_rect(data=NULL, aes(xmin=52, xmax=54, ymin=0, ymax=3), alpha=0.3 , fill="#B3E2CD") +     #Peak 2.1
  geom_rect(data=NULL, aes(xmin=73, xmax=75, ymin=0, ymax=3), alpha=0.3 , fill="#beaed4") +     #Return 2
  geom_rect(data=NULL, aes(xmin=106, xmax=108, ymin=0, ymax=3), alpha=0.3 , fill="#B3E2CD") +   #Peak 3.1 
  geom_rect(data=NULL, aes(xmin=114, xmax=116, ymin=0, ymax=3), alpha=0.3 , fill="#B3E2CD") +   #Peak 3.2
  geom_line(size=1) + theme_bw() + labs(y="") + scale_y_continuous(breaks=c(0,0.5,1.0,1.5,2.0,2.5,3.0), labels=c("0","","1","","2","","3"), limits=c(0,3)) +
  xlab("") + theme(axis.title.x=element_blank(), axis.text.x=element_blank(), axis.ticks.x=element_blank()) +
  scale_x_continuous(expand = c(0, 0), breaks = c(10,50,90,130,170)) +
  theme(axis.title.y = element_text(family='Palatino Linotype', color='grey7', size=8)) +
  annotate("text", x=18, y=2.5, label="Hajjah", size=3, fontface=2) + theme(plot.margin=unit(c(0,8,0,0), "mm"))  
Hajjah

#################
### Ibb Governorate

Ibb <- ggplot(kz_rates,aes(x=Week,y=log10(Ibb_Rate+1))) + 
  geom_rect(data=NULL, aes(xmin=42, xmax=44, ymin=0, ymax=3), alpha=0.3 , fill="#B3E2CD") +     #Peak 2.1
  geom_rect(data=NULL, aes(xmin=77, xmax=79, ymin=0, ymax=3), alpha=0.3 , fill="#B3E2CD") +     #Peak 2.2
  geom_rect(data=NULL, aes(xmin=82, xmax=84, ymin=0, ymax=3), alpha=0.3 , fill="#beaed4") +     #Return 2
  geom_rect(data=NULL, aes(xmin=114, xmax=116, ymin=0, ymax=3), alpha=0.3 , fill="#B3E2CD") +   #Peak 3.1 
  geom_line(size=1) + theme_bw() + labs(y="") + scale_y_continuous(breaks=c(0,0.5,1.0,1.5,2.0,2.5,3.0), labels=c("0","","1","","2","","3"), limits=c(0,3)) +
  xlab("") + theme(axis.title.x=element_blank(), axis.text.x=element_blank(), axis.ticks.x=element_blank()) +
  scale_x_continuous(expand = c(0, 0), breaks = c(10,50,90,130,170)) +
  theme(axis.title.y = element_text(family='Palatino Linotype', color='grey7', size=8)) +
  annotate("text", x=18, y=2.5, label="Ibb", size=3, fontface=2) + theme(plot.margin=unit(c(0,8,0,0), "mm"))  
Ibb

#################
### Lahj Governorate

Lahj <- ggplot(kz_rates,aes(x=Week,y=log10(Lahj_Rate+1))) + 
  geom_rect(data=NULL, aes(xmin=48, xmax=50, ymin=0, ymax=3), alpha=0.3 , fill="#B3E2CD") +     #Peak 2.1
  geom_rect(data=NULL, aes(xmin=67, xmax=69, ymin=0, ymax=3), alpha=0.3 , fill="#B3E2CD") +     #Peak 2.2
  geom_rect(data=NULL, aes(xmin=71, xmax=73, ymin=0, ymax=3), alpha=0.3 , fill="#beaed4") +     #Return 2
  geom_rect(data=NULL, aes(xmin=110, xmax=112, ymin=0, ymax=3), alpha=0.3 , fill="#B3E2CD") +   #Peak 3.1 
  geom_rect(data=NULL, aes(xmin=119, xmax=121, ymin=0, ymax=3), alpha=0.3 , fill="#B3E2CD") +   #Peak 3.2 
  geom_line(size=1) + theme_bw() + labs(y="") + scale_y_continuous(breaks=c(0,0.5,1.0,1.5,2.0,2.5,3.0), labels=c("0","","1","","2","","3"), limits=c(0,3)) +
  xlab("") + theme(axis.title.x=element_blank(), axis.text.x=element_blank(), axis.ticks.x=element_blank()) +
  scale_x_continuous(expand = c(0, 0), breaks = c(10,50,90,130,170)) +
  theme(axis.title.y = element_text(family='Palatino Linotype', color='grey7', size=8)) +
  annotate("text", x=18, y=2.5, label="Lahj", size=3, fontface=2) + theme(plot.margin=unit(c(0,8,0,0), "mm")) 
Lahj

#################
### Marib Governorate

Marib <- ggplot(kz_rates,aes(x=Week,y=log10(Marib_Rate+1))) + 
  geom_rect(data=NULL, aes(xmin=44, xmax=46, ymin=0, ymax=3), alpha=0.3 , fill="#B3E2CD") +     #Peak 2.1
  geom_rect(data=NULL, aes(xmin=60, xmax=62, ymin=0, ymax=3), alpha=0.3 , fill="#B3E2CD") +     #Peak 2.2
  geom_rect(data=NULL, aes(xmin=72, xmax=74, ymin=0, ymax=3), alpha=0.3 , fill="#beaed4") +     #Return 2
  geom_rect(data=NULL, aes(xmin=105, xmax=107, ymin=0, ymax=3), alpha=0.3 , fill="#B3E2CD") +   #Peak 3.1
  geom_line(size=1) + theme_bw() + labs(y="") + scale_y_continuous(breaks=c(0,0.5,1.0,1.5,2.0,2.5,3.0), labels=c("0","","1","","2","","3"), limits=c(0,3)) +
  xlab("") + theme(axis.title.x=element_blank(), axis.text.x=element_blank(), axis.ticks.x=element_blank()) +
  scale_x_continuous(expand = c(0, 0), breaks = c(10,50,90,130,170)) +
  theme(axis.title.y = element_text(family='Palatino Linotype', color='grey7', size=8)) +
  annotate("text", x=18, y=2.5, label="Marib", size=3, fontface=2) + theme(plot.margin=unit(c(0,8,0,0), "mm"))  
Marib

#################
### Raymah Governorate

Raymah <- ggplot(kz_rates,aes(x=Week,y=log10(Raymah_Rate+1))) + 
  geom_rect(data=NULL, aes(xmin=41, xmax=43, ymin=0, ymax=3), alpha=0.3 , fill="#B3E2CD") +     #Peak 2.1
  geom_rect(data=NULL, aes(xmin=70, xmax=72, ymin=0, ymax=3), alpha=0.3 , fill="#B3E2CD") +     #Peak 2.2
  geom_rect(data=NULL, aes(xmin=81, xmax=83, ymin=0, ymax=3), alpha=0.3 , fill="#beaed4") +     #Return 2
  geom_rect(data=NULL, aes(xmin=106, xmax=108, ymin=0, ymax=3), alpha=0.3 , fill="#B3E2CD") +   #Peak 3.1 
  geom_line(size=1) + theme_bw() + labs(y="") + scale_y_continuous(breaks=c(0,0.5,1.0,1.5,2.0,2.5,3.0), labels=c("0","","1","","2","","3"), limits=c(0,3)) +
  xlab("") + theme(axis.title.x=element_blank(), axis.text.x=element_blank(), axis.ticks.x=element_blank()) +
  scale_x_continuous(expand = c(0, 0), breaks = c(10,50,90,130,170)) +
  theme(axis.title.y = element_text(family='Palatino Linotype', color='grey7', size=8)) +
  annotate("text", x=18, y=2.5, label="Raymah", size=3, fontface=2) + theme(plot.margin=unit(c(0,8,0,0), "mm"))  
Raymah

#################
### Sa'ada Governorate

Saada <- ggplot(kz_rates,aes(x=Week,y=log10(Saada_Rate+1))) + 
  geom_rect(data=NULL, aes(xmin=55, xmax=57, ymin=0, ymax=3), alpha=0.3 , fill="#B3E2CD") +     #Peak 2.1
  geom_rect(data=NULL, aes(xmin=71, xmax=73, ymin=0, ymax=3), alpha=0.3 , fill="#beaed4") +     #Return 2 
  geom_rect(data=NULL, aes(xmin=109, xmax=111, ymin=0, ymax=3), alpha=0.3 , fill="#B3E2CD") +   #Peak 3.1 
  geom_line(size=1) + theme_bw() + labs(y="") + scale_y_continuous(breaks=c(0,0.5,1.0,1.5,2.0,2.5,3.0), labels=c("0","","1","","2","","3"), limits=c(0,3)) +
  xlab("") + theme(axis.title.x=element_blank(), axis.text.x=element_blank(), axis.ticks.x=element_blank()) +
  scale_x_continuous(expand = c(0, 0), breaks = c(10,50,90,130,170)) +
  theme(axis.title.y = element_text(family='Palatino Linotype', color='grey7', size=8)) +
  annotate("text", x=18, y=2.5, label="Sa'ada", size=3, fontface=2) + theme(plot.margin=unit(c(0,8,0,0), "mm")) 
Saada

#################
### Sana'a Governorate

Sanaa <- ggplot(kz_rates,aes(x=Week,y=log10(Sanaa_Rate+1))) + 
  geom_rect(data=NULL, aes(xmin=41, xmax=43, ymin=0, ymax=3), alpha=0.3 , fill="#B3E2CD") +     #Peak 2.1
  geom_rect(data=NULL, aes(xmin=53, xmax=55, ymin=0, ymax=3), alpha=0.3 , fill="#B3E2CD") +     #Peak 2.2 
  geom_rect(data=NULL, aes(xmin=68, xmax=70, ymin=0, ymax=3), alpha=0.3 , fill="#B3E2CD") +     #Peak 2.3 
  geom_rect(data=NULL, aes(xmin=106, xmax=108, ymin=0, ymax=3), alpha=0.3 , fill="#B3E2CD") +   #Peak 3.1 
  geom_rect(data=NULL, aes(xmin=114, xmax=116, ymin=0, ymax=3), alpha=0.3 , fill="#B3E2CD") +   #Peak 3.2   
  geom_line(size=1) + theme_bw() + labs(y="log10(Rates)\n") + scale_y_continuous(breaks=c(0,0.5,1.0,1.5,2.0,2.5,3.0), labels=c("0","","1","","2","","3"), limits=c(0,3)) +
  xlab("") + theme(axis.title.x=element_blank(), axis.text.x=element_blank(), axis.ticks.x=element_blank()) +
  scale_x_continuous(expand = c(0, 0), breaks = c(10,50,90,130,170)) +
  theme(axis.title.y = element_text(family='Palatino Linotype', color='grey7', size=8)) +
  annotate("text", x=18, y=2.5, label="Sana'a", size=3, fontface=2) + theme(plot.margin=unit(c(0,8,0,0), "mm"))  
Sanaa

#################
### Sana'a City Governorate

SanaaCity <- ggplot(kz_rates,aes(x=Week,y=log10(SanaaCity_Rate+1))) + 
  geom_rect(data=NULL, aes(xmin=45, xmax=47, ymin=0, ymax=3), alpha=0.3 , fill="#B3E2CD") +     #Peak 2.1
  geom_rect(data=NULL, aes(xmin=53, xmax=55, ymin=0, ymax=3), alpha=0.3 , fill="#B3E2CD") +     #Peak 2.2 
  geom_rect(data=NULL, aes(xmin=82, xmax=84, ymin=0, ymax=3), alpha=0.3 , fill="#beaed4") +     #Return 2
  geom_rect(data=NULL, aes(xmin=106, xmax=108, ymin=0, ymax=3), alpha=0.3 , fill="#B3E2CD") +   #Peak 3.1 
  geom_rect(data=NULL, aes(xmin=114, xmax=116, ymin=0, ymax=3), alpha=0.3 , fill="#B3E2CD") +   #Peak 3.2    
  geom_line(size=1) + theme_bw() + labs(y="") + scale_y_continuous(breaks=c(0,0.5,1.0,1.5,2.0,2.5,3.0), labels=c("0","","1","","2","","3"), limits=c(0,3)) +
  xlab("") + theme(axis.title.x=element_blank(), axis.text.x=element_blank(), axis.ticks.x=element_blank()) +
  scale_x_continuous(expand = c(0, 0), breaks = c(10,50,90,130,170)) +
  theme(axis.title.y = element_text(family='Palatino Linotype', color='grey7', size=8)) +
  annotate("text", x=18, y=2.5, label="Sana'a City", size=3, fontface=2) + theme(plot.margin=unit(c(0,8,0,0), "mm")) 
SanaaCity

#################
### Shabwah Governorate

Shabwah <- ggplot(kz_rates,aes(x=Week,y=log10(Shabwah_Rate+1))) + 
  geom_rect(data=NULL, aes(xmin=51, xmax=53, ymin=0, ymax=3), alpha=0.3 , fill="#B3E2CD") +     #Peak 2.1
  geom_rect(data=NULL, aes(xmin=66, xmax=68, ymin=0, ymax=3), alpha=0.3 , fill="#beaed4") +     #Return 2
  geom_line(size=1) + theme_bw() + labs(y="") + scale_y_continuous(breaks=c(0,0.5,1.0,1.5,2.0,2.5,3.0), labels=c("0","","1","","2","","3"), limits=c(0,3)) +
  xlab("Week of Study (since Week 36 of 2016)\nCalendar Date (DD-Month-YY)") + theme(axis.title.x = element_text(family='Palatino Linotype', color='grey7', size=10)) + 
  scale_x_continuous(expand = c(0, 0), breaks = c(10,50,90,130,170),
                     labels = c("10\n14-Nov.-16","50\n21-Aug.-17","90\n28-May-18","130\n04-Feb.-19","170\n09-Dec.-19")) +
  theme(axis.title.y = element_text(family='Palatino Linotype', color='grey7', size=8)) +
  annotate("text", x=18, y=2.5, label="Shabwah", size=3, fontface=2) + theme(plot.margin=unit(c(0,8,0,0), "mm"))
Shabwah

#################
### Taizz Governorate

Taizz <- ggplot(kz_rates,aes(x=Week,y=log10(Taizz_Rate+1))) + 
  geom_rect(data=NULL, aes(xmin=44, xmax=46, ymin=0, ymax=3), alpha=0.3 , fill="#B3E2CD") +     #Peak 2.1
  geom_rect(data=NULL, aes(xmin=77, xmax=79, ymin=0, ymax=3), alpha=0.3 , fill="#B3E2CD") +     #Peak 2.2
  geom_rect(data=NULL, aes(xmin=82, xmax=84, ymin=0, ymax=3), alpha=0.3 , fill="#beaed4") +     #Return 2 
  geom_rect(data=NULL, aes(xmin=110, xmax=112, ymin=0, ymax=3), alpha=0.3 , fill="#B3E2CD") +   #Peak 3.1 
  geom_line(size=1) + theme_bw() + labs(y="") + scale_y_continuous(breaks=c(0,0.5,1.0,1.5,2.0,2.5,3.0), labels=c("0","","1","","2","","3"), limits=c(0,3)) +
  xlab("Week of Study (since Week 36 of 2016)\nCalendar Date (DD-Month-YY)") + theme(axis.title.x = element_text(family='Palatino Linotype', color='grey7', size=10)) + 
  scale_x_continuous(expand = c(0, 0), breaks = c(10,50,90,130,170),
                     labels = c("10\n14-Nov.-16","50\n21-Aug.-17","90\n28-May-18","130\n04-Feb.-19","170\n09-Dec.-19")) +
  theme(axis.title.y = element_text(family='Palatino Linotype', color='grey7', size=8)) +
  annotate("text", x=18, y=2.5, label="Taizz", size=3, fontface=2) + theme(plot.margin=unit(c(0,8,0,0), "mm")) 
Taizz

########################################################################################################################################
### Governorate-Level Stacked Column Plots
########################################################################################################################################

LeftHalf <- ggarrange(Amran, AlMahwit, Dhamar, AlBayda, Sanaa, SanaaCity, AlHudaydah, Raymah, Ibb, Taizz, 
                     heights=c(1,1,1,1,1,1,1,1,1,1.8), nrow=10, ncol=1, align="v")
LeftHalf

### Recommended export dimensions: W=480, H=675

RightHalf <- ggarrange(AlJawf, Hajjah, Saada, AlDhalee, Abyan, Aden, Lahj, Marib, AlMaharah, Shabwah, 
                     heights=c(1,1,1,1,1,1,1,1,1,1.8), nrow=10, ncol=1, align="v")
RightHalf

### Recommended export dimensions: W=480, H=675

########################################################################################################################################
### Core Cluster Stacked Time Series Plot
########################################################################################################################################

Yemen_TS <- ggplot(kz_rates, aes(x=Week,ymax=log10(Yemen_Raw+1),ymin=0)) +
  geom_rect(data=NULL, aes(xmin=0, xmax=2, ymin=0, ymax=3), alpha=0.3 , fill="#fbb4ae") +       # Onset 1
  geom_rect(data=NULL, aes(xmin=8, xmax=10, ymin=0, ymax=3), alpha=0.3 , fill="#B3E2CD") +      # Peak 1
  geom_rect(data=NULL, aes(xmin=16, xmax=18, ymin=0, ymax=3), alpha=0.3 , fill="#beaed4") +     # Return 1
  geom_rect(data=NULL, aes(xmin=25, xmax=27, ymin=0, ymax=3), alpha=0.3 , fill="#fbb4ae") +     # Onset 2
  geom_rect(data=NULL, aes(xmin=45, xmax=47, ymin=0, ymax=3), alpha=0.3 , fill="#B3E2CD") +     # Peak 2.1 
  geom_rect(data=NULL, aes(xmin=53, xmax=55, ymin=0, ymax=3), alpha=0.3 , fill="#B3E2CD") +     # Peak 2.2
  geom_rect(data=NULL, aes(xmin=81, xmax=83, ymin=0, ymax=3), alpha=0.3 , fill="#beaed4") +     # Return 2 
  geom_rect(data=NULL, aes(xmin=89, xmax=91, ymin=0, ymax=3), alpha=0.3 , fill="#fbb4ae") +     # Onset 3 
  geom_rect(data=NULL, aes(xmin=110, xmax=112, ymin=0, ymax=3), alpha=0.3 , fill="#B3E2CD") +   # Peak 3.1 
  geom_rect(data=NULL, aes(xmin=118, xmax=120, ymin=0, ymax=3), alpha=0.3 , fill="#B3E2CD") +   # Peak 3.2    
  geom_rect(data=NULL, aes(xmin=124, xmax=126, ymin=0, ymax=3), alpha=0.3 , fill="#fbb4ae") +   # Onset 4  
  geom_rect(data=NULL, aes(xmin=136, xmax=138, ymin=0, ymax=3), alpha=0.3 , fill="#B3E2CD") +   # Peak 4.1  
  geom_rect(data=NULL, aes(xmin=148, xmax=150, ymin=0, ymax=3), alpha=0.3 , fill="#B3E2CD") +   # Peak 4.2  
  geom_rect(data=NULL, aes(xmin=157, xmax=159, ymin=0, ymax=3), alpha=0.3 , fill="#B3E2CD") +   # Peak 4.3    
  geom_linerange() + geom_line(aes(x=Week,y=log10(Yemen_Rate+1)), size=1) + 
  theme_bw() + labs(y="Yemen (National)\n") + scale_y_continuous(breaks=c(0,0.5,1.0,1.5,2.0,2.5,3.0), limits=c(0,3)) +
  xlab("") + theme(axis.title.x=element_blank(), axis.text.x=element_blank(), axis.ticks.x=element_blank()) +
  scale_x_continuous(expand = c(0, 0), breaks = c(10,20,30,40,50,60,70,80,90,100,110,120,130,140,150,160,170)) +
  theme(axis.title.y = element_text(family='Palatino Linotype', color='grey7', size=10)) 
Yemen_TS

Sanaa_TS_Sup <- ggplot(kz_rates, aes(x=Week,ymax=log10(Sanaa_Raw+1),ymin=0)) +
  geom_rect(data=NULL, aes(xmin=0, xmax=2, ymin=0, ymax=3), alpha=0.3 , fill="#fbb4ae") +       #Onset 1
  geom_rect(data=NULL, aes(xmin=4, xmax=6, ymin=0, ymax=3), alpha=0.3 , fill="#B3E2CD") +       #Peak 1
  geom_rect(data=NULL, aes(xmin=16, xmax=18, ymin=0, ymax=3), alpha=0.3 , fill="#beaed4") +     #Return 1 
  geom_rect(data=NULL, aes(xmin=25, xmax=27, ymin=0, ymax=3), alpha=0.3 , fill="#fbb4ae") +     #Onset 2
  geom_rect(data=NULL, aes(xmin=41, xmax=43, ymin=0, ymax=3), alpha=0.3 , fill="#B3E2CD") +     #Peak 2.1
  geom_rect(data=NULL, aes(xmin=53, xmax=55, ymin=0, ymax=3), alpha=0.3 , fill="#B3E2CD") +     #Peak 2.2 
  geom_rect(data=NULL, aes(xmin=68, xmax=70, ymin=0, ymax=3), alpha=0.3 , fill="#B3E2CD") +     #Peak 2.3 
  geom_rect(data=NULL, aes(xmin=82, xmax=84, ymin=0, ymax=3), alpha=0.3 , fill="#fbb4ae") +     #Onset 3
  geom_rect(data=NULL, aes(xmin=106, xmax=108, ymin=0, ymax=3), alpha=0.3 , fill="#B3E2CD") +   #Peak 3.1 
  geom_rect(data=NULL, aes(xmin=114, xmax=116, ymin=0, ymax=3), alpha=0.3 , fill="#B3E2CD") +   #Peak 3.2    
  geom_rect(data=NULL, aes(xmin=126, xmax=128, ymin=0, ymax=3), alpha=0.3 , fill="#fbb4ae") +   #Onset 4  
  geom_rect(data=NULL, aes(xmin=135, xmax=137, ymin=0, ymax=3), alpha=0.3 , fill="#B3E2CD") +   #Peak 4.1  
  geom_rect(data=NULL, aes(xmin=149, xmax=151, ymin=0, ymax=3), alpha=0.3 , fill="#B3E2CD") +   #Peak 4.2  
  geom_linerange() + geom_line(aes(x=Week,y=log10(Sanaa_Rate+1)), size=1) + 
  theme_bw() + labs(y="Sana'a\n") + scale_y_continuous(breaks=c(0,0.5,1.0,1.5,2.0,2.5,3.0), limits=c(0,3)) +
  xlab("") + theme(axis.title.x=element_blank(), axis.text.x=element_blank(), axis.ticks.x=element_blank()) +
  scale_x_continuous(expand = c(0, 0), breaks = c(10,20,30,40,50,60,70,80,90,100,110,120,130,140,150,160,170)) +
  theme(axis.title.y = element_text(family='Palatino Linotype', color='grey7', size=10)) 
Sanaa_TS_Sup

SanaaCity_TS_Sup <- ggplot(kz_rates, aes(x=Week,ymax=log10(SanaaCity_Raw+1),ymin=0)) +
  geom_rect(data=NULL, aes(xmin=2, xmax=4, ymin=0, ymax=3), alpha=0.3 , fill="#fbb4ae") +       #Onset 1
  geom_rect(data=NULL, aes(xmin=8, xmax=10, ymin=0, ymax=3), alpha=0.3 , fill="#B3E2CD") +       #Peak 1
  geom_rect(data=NULL, aes(xmin=16, xmax=18, ymin=0, ymax=3), alpha=0.3 , fill="#beaed4") +     #Return 1 
  geom_rect(data=NULL, aes(xmin=25, xmax=27, ymin=0, ymax=3), alpha=0.3 , fill="#fbb4ae") +     #Onset 2
  geom_rect(data=NULL, aes(xmin=45, xmax=47, ymin=0, ymax=3), alpha=0.3 , fill="#B3E2CD") +     #Peak 2.1
  geom_rect(data=NULL, aes(xmin=53, xmax=55, ymin=0, ymax=3), alpha=0.3 , fill="#B3E2CD") +     #Peak 2.2 
  geom_rect(data=NULL, aes(xmin=82, xmax=84, ymin=0, ymax=3), alpha=0.3 , fill="#beaed4") +     #Return 2
  geom_rect(data=NULL, aes(xmin=91, xmax=93, ymin=0, ymax=3), alpha=0.3 , fill="#fbb4ae") +     #Onset 3
  geom_rect(data=NULL, aes(xmin=106, xmax=108, ymin=0, ymax=3), alpha=0.3 , fill="#B3E2CD") +   #Peak 3.1 
  geom_rect(data=NULL, aes(xmin=114, xmax=116, ymin=0, ymax=3), alpha=0.3 , fill="#B3E2CD") +   #Peak 3.2    
  geom_rect(data=NULL, aes(xmin=123, xmax=125, ymin=0, ymax=3), alpha=0.3 , fill="#fbb4ae") +   #Onset 4  
  geom_rect(data=NULL, aes(xmin=135, xmax=137, ymin=0, ymax=3), alpha=0.3 , fill="#B3E2CD") +   #Peak 4.1  
  geom_rect(data=NULL, aes(xmin=149, xmax=151, ymin=0, ymax=3), alpha=0.3 , fill="#B3E2CD") +   #Peak 4.2  
  geom_rect(data=NULL, aes(xmin=157, xmax=159, ymin=0, ymax=3), alpha=0.3 , fill="#B3E2CD") +   #Peak 4.3  
  geom_linerange() + geom_line(aes(x=Week,y=log10(SanaaCity_Rate+1)), size=1) + 
  theme_bw() + labs(y="Sana'a City\n") + scale_y_continuous(breaks=c(0,0.5,1.0,1.5,2.0,2.5,3.0), limits=c(0,3)) +
  xlab("") + theme(axis.title.x=element_blank(), axis.text.x=element_blank(), axis.ticks.x=element_blank()) +
  scale_x_continuous(expand = c(0, 0), breaks = c(10,20,30,40,50,60,70,80,90,100,110,120,130,140,150,160,170)) +
  theme(axis.title.y = element_text(family='Palatino Linotype', color='grey7', size=10)) 
SanaaCity_TS_Sup

AlHudaydah_TS_Sup <- ggplot(kz_rates, aes(x=Week,ymax=log10(AlHudaydah_Raw+1),ymin=0)) +
  geom_rect(data=NULL, aes(xmin=2, xmax=4, ymin=0, ymax=3), alpha=0.3 , fill="#fbb4ae") +       #Onset 1
  geom_rect(data=NULL, aes(xmin=6, xmax=8, ymin=0, ymax=3), alpha=0.3 , fill="#B3E2CD") +       #Peak 1
  geom_rect(data=NULL, aes(xmin=16, xmax=18, ymin=0, ymax=3), alpha=0.3 , fill="#beaed4") +     #Return 1 
  geom_rect(data=NULL, aes(xmin=25, xmax=27, ymin=0, ymax=3), alpha=0.3 , fill="#fbb4ae") +     #Onset 2
  geom_rect(data=NULL, aes(xmin=44, xmax=46, ymin=0, ymax=3), alpha=0.3 , fill="#B3E2CD") +     #Peak 2.1
  geom_rect(data=NULL, aes(xmin=54, xmax=56, ymin=0, ymax=3), alpha=0.3 , fill="#B3E2CD") +     #Peak 2.2 
  geom_rect(data=NULL, aes(xmin=79, xmax=81, ymin=0, ymax=3), alpha=0.3 , fill="#beaed4") +     #Return 2
  geom_rect(data=NULL, aes(xmin=93, xmax=95, ymin=0, ymax=3), alpha=0.3 , fill="#fbb4ae") +     #Onset 3
  geom_rect(data=NULL, aes(xmin=109, xmax=111, ymin=0, ymax=3), alpha=0.3 , fill="#B3E2CD") +   #Peak 3.1 
  geom_rect(data=NULL, aes(xmin=119, xmax=121, ymin=0, ymax=3), alpha=0.3 , fill="#B3E2CD") +   #Peak 3.2    
  geom_rect(data=NULL, aes(xmin=131, xmax=133, ymin=0, ymax=3), alpha=0.3 , fill="#fbb4ae") +   #Onset 4  
  geom_rect(data=NULL, aes(xmin=136, xmax=138, ymin=0, ymax=3), alpha=0.3 , fill="#B3E2CD") +   #Peak 4.2  
  geom_rect(data=NULL, aes(xmin=157, xmax=159, ymin=0, ymax=3), alpha=0.3 , fill="#B3E2CD") +   #Peak 4.3  
  geom_linerange() + geom_line(aes(x=Week,y=log10(AlHudaydah_Rate+1)), size=1) + 
  theme_bw() + labs(y="Al-Hudaydah\n") + scale_y_continuous(breaks=c(0,0.5,1.0,1.5,2.0,2.5,3.0), limits=c(0,3)) +
  xlab("\n Week of Study (since Week 36 of 2016)") + theme(axis.title.x = element_text(family='Palatino Linotype', color='grey7', size=10)) + 
  scale_x_continuous(expand = c(0, 0), breaks = c(10,20,30,40,50,60,70,80,90,100,110,120,130,140,150,160,170)) +
  theme(axis.title.y = element_text(family='Palatino Linotype', color='grey7', size=10)) 
AlHudaydah_TS_Sup

SupFig1a <- ggarrange(Yemen_TS, Sanaa_TS_Sup, SanaaCity_TS_Sup, AlHudaydah_TS_Sup, 
                       heights=c(1.5,1.5,1.5,1.7), nrow=4, ncol=1)
SupFig1a

### Recommended export dimensions: W=850, H=810

########################################################################################################################################
### Immediate Neighboring Cluster I Stacked Time Series Plot
########################################################################################################################################

Amran_TS_Sup <- ggplot(kz_rates, aes(x=Week,ymax=log10(Amran_Raw+1),ymin=0)) +
  geom_rect(data=NULL, aes(xmin=4, xmax=6, ymin=0, ymax=3), alpha=0.3 , fill="#fbb4ae") +       #Onset 1
  geom_rect(data=NULL, aes(xmin=12, xmax=14, ymin=0, ymax=3), alpha=0.3 , fill="#B3E2CD") +       #Peak 1
  geom_rect(data=NULL, aes(xmin=16, xmax=18, ymin=0, ymax=3), alpha=0.3 , fill="#beaed4") +     #Return 1 
  geom_rect(data=NULL, aes(xmin=25, xmax=27, ymin=0, ymax=3), alpha=0.3 , fill="#fbb4ae") +     #Onset 2
  geom_rect(data=NULL, aes(xmin=45, xmax=47, ymin=0, ymax=3), alpha=0.3 , fill="#B3E2CD") +     #Peak 2.1
  geom_rect(data=NULL, aes(xmin=78, xmax=80, ymin=0, ymax=3), alpha=0.3 , fill="#B3E2CD") +     #Peak 2.2
  geom_rect(data=NULL, aes(xmin=81, xmax=83, ymin=0, ymax=3), alpha=0.3 , fill="#fbb4ae") +     #Onset 3
  geom_rect(data=NULL, aes(xmin=109, xmax=111, ymin=0, ymax=3), alpha=0.3 , fill="#B3E2CD") +   #Peak 3.1 
  geom_rect(data=NULL, aes(xmin=127, xmax=129, ymin=0, ymax=3), alpha=0.3 , fill="#fbb4ae") +   #Onset 4  
  geom_rect(data=NULL, aes(xmin=132, xmax=134, ymin=0, ymax=3), alpha=0.3 , fill="#B3E2CD") +   #Peak 4.1  
  geom_rect(data=NULL, aes(xmin=158, xmax=160, ymin=0, ymax=3), alpha=0.3 , fill="#B3E2CD") +   #Peak 4.2  
  geom_linerange() + geom_line(aes(x=Week,y=log10(Amran_Rate+1)), size=1) + 
  theme_bw() + labs(y="Amran\n") + scale_y_continuous(breaks=c(0,0.5,1.0,1.5,2.0,2.5,3.0), limits=c(0,3)) +
  xlab("") + theme(axis.title.x=element_blank(), axis.text.x=element_blank(), axis.ticks.x=element_blank()) +
  scale_x_continuous(expand = c(0, 0), breaks = c(10,20,30,40,50,60,70,80,90,100,110,120,130,140,150,160,170)) +
  theme(axis.title.y = element_text(family='Palatino Linotype', color='grey7', size=10)) 
Amran_TS_Sup

AlMahwit_TS_Sup <- ggplot(kz_rates, aes(x=Week,ymax=log10(AlMahwit_Raw+1),ymin=0)) +
  geom_rect(data=NULL, aes(xmin=26, xmax=28, ymin=0, ymax=3), alpha=0.3 , fill="#fbb4ae") +     #Onset 2
  geom_rect(data=NULL, aes(xmin=45, xmax=47, ymin=0, ymax=3), alpha=0.3 , fill="#B3E2CD") +     #Peak 2.1
  geom_rect(data=NULL, aes(xmin=77, xmax=79, ymin=0, ymax=3), alpha=0.3 , fill="#B3E2CD") +     #Peak 2.2
  geom_rect(data=NULL, aes(xmin=82, xmax=84, ymin=0, ymax=3), alpha=0.3 , fill="#fbb4ae") +     #Onset 3
  geom_rect(data=NULL, aes(xmin=106, xmax=108, ymin=0, ymax=3), alpha=0.3 , fill="#B3E2CD") +   #Peak 3.1 
  geom_rect(data=NULL, aes(xmin=126, xmax=128, ymin=0, ymax=3), alpha=0.3 , fill="#fbb4ae") +   #Onset 4  
  geom_rect(data=NULL, aes(xmin=136, xmax=138, ymin=0, ymax=3), alpha=0.3 , fill="#B3E2CD") +   #Peak 4.1  
  geom_rect(data=NULL, aes(xmin=158, xmax=160, ymin=0, ymax=3), alpha=0.3 , fill="#B3E2CD") +   #Peak 4.2  
  geom_linerange() + geom_line(aes(x=Week,y=log10(AlMahwit_Rate+1)), size=1) + 
  theme_bw() + labs(y="Al-Mahwit\n") + scale_y_continuous(breaks=c(0,0.5,1.0,1.5,2.0,2.5,3.0), limits=c(0,3)) +
  xlab("") + theme(axis.title.x=element_blank(), axis.text.x=element_blank(), axis.ticks.x=element_blank()) +
  scale_x_continuous(expand = c(0, 0), breaks = c(10,20,30,40,50,60,70,80,90,100,110,120,130,140,150,160,170)) +
  theme(axis.title.y = element_text(family='Palatino Linotype', color='grey7', size=10)) 
AlMahwit_TS_Sup

Dhamar_TS_Sup <- ggplot(kz_rates, aes(x=Week,ymax=log10(Dhamar_Raw+1),ymin=0)) +
  geom_rect(data=NULL, aes(xmin=7, xmax=9, ymin=0, ymax=3), alpha=0.3 , fill="#fbb4ae") +       #Onset 1
  geom_rect(data=NULL, aes(xmin=12, xmax=14, ymin=0, ymax=3), alpha=0.3 , fill="#B3E2CD") +     #Peak 1
  geom_rect(data=NULL, aes(xmin=16, xmax=18, ymin=0, ymax=3), alpha=0.3 , fill="#beaed4") +     #Return 1 
  geom_rect(data=NULL, aes(xmin=25, xmax=27, ymin=0, ymax=3), alpha=0.3 , fill="#fbb4ae") +     #Onset 2
  geom_rect(data=NULL, aes(xmin=45, xmax=47, ymin=0, ymax=3), alpha=0.3 , fill="#B3E2CD") +     #Peak 2.1
  geom_rect(data=NULL, aes(xmin=79, xmax=81, ymin=0, ymax=3), alpha=0.3 , fill="#B3E2CD") +     #Peak 2.2
  geom_rect(data=NULL, aes(xmin=87, xmax=89, ymin=0, ymax=3), alpha=0.3 , fill="#B3E2CD") +     #Peak 2.3
  geom_rect(data=NULL, aes(xmin=91, xmax=93, ymin=0, ymax=3), alpha=0.3 , fill="#fbb4ae") +     #Onset 3
  geom_rect(data=NULL, aes(xmin=109, xmax=111, ymin=0, ymax=3), alpha=0.3 , fill="#B3E2CD") +   #Peak 3.1 
  geom_rect(data=NULL, aes(xmin=126, xmax=128, ymin=0, ymax=3), alpha=0.3 , fill="#fbb4ae") +   #Onset 4  
  geom_rect(data=NULL, aes(xmin=136, xmax=138, ymin=0, ymax=3), alpha=0.3 , fill="#B3E2CD") +   #Peak 4.2  
  geom_rect(data=NULL, aes(xmin=157, xmax=159, ymin=0, ymax=3), alpha=0.3 , fill="#B3E2CD") +   #Peak 4.3  
  geom_linerange() + geom_line(aes(x=Week,y=log10(Dhamar_Rate+1)), size=1) + 
  theme_bw() + labs(y="Dhamar\n") + scale_y_continuous(breaks=c(0,0.5,1.0,1.5,2.0,2.5,3.0), limits=c(0,3)) +
  xlab("") + theme(axis.title.x=element_blank(), axis.text.x=element_blank(), axis.ticks.x=element_blank()) +
  scale_x_continuous(expand = c(0, 0), breaks = c(10,20,30,40,50,60,70,80,90,100,110,120,130,140,150,160,170)) +
  theme(axis.title.y = element_text(family='Palatino Linotype', color='grey7', size=10)) 
Dhamar_TS_Sup

AlBayda_TS_Sup <- ggplot(kz_rates, aes(x=Week,ymax=log10(AlBayda_Raw+1),ymin=0)) +
  geom_rect(data=NULL, aes(xmin=1, xmax=3, ymin=0, ymax=3), alpha=0.3 , fill="#fbb4ae") +       #Onset 1
  geom_rect(data=NULL, aes(xmin=5, xmax=7, ymin=0, ymax=3), alpha=0.3 , fill="#B3E2CD") +       #Peak 1
  geom_rect(data=NULL, aes(xmin=16, xmax=18, ymin=0, ymax=3), alpha=0.3 , fill="#beaed4") +     #Return 1 
  geom_rect(data=NULL, aes(xmin=25, xmax=27, ymin=0, ymax=3), alpha=0.3 , fill="#fbb4ae") +     #Onset 2
  geom_rect(data=NULL, aes(xmin=49, xmax=51, ymin=0, ymax=3), alpha=0.3 , fill="#B3E2CD") +     #Peak 2.1
  geom_rect(data=NULL, aes(xmin=71, xmax=73, ymin=0, ymax=3), alpha=0.3 , fill="#B3E2CD") +     #Peak 2.2 
  geom_rect(data=NULL, aes(xmin=80, xmax=82, ymin=0, ymax=3), alpha=0.3 , fill="#B3E2CD") +     #Peak 2.3
  geom_rect(data=NULL, aes(xmin=92, xmax=94, ymin=0, ymax=3), alpha=0.3 , fill="#fbb4ae") +     #Onset 3
  geom_rect(data=NULL, aes(xmin=106, xmax=108, ymin=0, ymax=3), alpha=0.3 , fill="#B3E2CD") +   #Peak 3.1 
  geom_rect(data=NULL, aes(xmin=114, xmax=116, ymin=0, ymax=3), alpha=0.3 , fill="#B3E2CD") +   #Peak 3.2    
  geom_rect(data=NULL, aes(xmin=123, xmax=125, ymin=0, ymax=3), alpha=0.3 , fill="#fbb4ae") +   #Onset 4  
  geom_rect(data=NULL, aes(xmin=132, xmax=134, ymin=0, ymax=3), alpha=0.3 , fill="#B3E2CD") +   #Peak 4.1  
  geom_rect(data=NULL, aes(xmin=145, xmax=147, ymin=0, ymax=3), alpha=0.3 , fill="#B3E2CD") +   #Peak 4.2  
  geom_rect(data=NULL, aes(xmin=157, xmax=159, ymin=0, ymax=3), alpha=0.3 , fill="#B3E2CD") +   #Peak 4.3  
  geom_linerange() + geom_line(aes(x=Week,y=log10(AlBayda_Rate+1)), size=1) + 
  theme_bw() + labs(y="Al-Bayda\n") + scale_y_continuous(breaks=c(0,0.5,1.0,1.5,2.0,2.5,3.0), limits=c(0,3)) +
  xlab("\n Week of Study (since Week 36 of 2016)") + theme(axis.title.x = element_text(family='Palatino Linotype', color='grey7', size=10)) + 
  scale_x_continuous(expand = c(0, 0), breaks = c(10,20,30,40,50,60,70,80,90,100,110,120,130,140,150,160,170)) +
  theme(axis.title.y = element_text(family='Palatino Linotype', color='grey7', size=10)) 
AlBayda_TS_Sup

SupFig1b <- ggarrange(Yemen_TS, Amran_TS_Sup, AlMahwit_TS_Sup, Dhamar_TS_Sup, AlBayda_TS_Sup, 
                      heights=c(1.5,1.5,1.5,1.5,1.7), nrow=5, ncol=1)
SupFig1b

### Recommended export dimensions: W=850, H=810

########################################################################################################################################
### Immediate Neighboring Cluster II Stacked Time Series Plot
########################################################################################################################################

Raymah_TS_Sup <- ggplot(kz_rates, aes(x=Week,ymax=log10(Raymah_Raw+1),ymin=0)) +
  geom_rect(data=NULL, aes(xmin=7, xmax=9, ymin=0, ymax=3), alpha=0.3 , fill="#fbb4ae") +       #Onset 1
  geom_rect(data=NULL, aes(xmin=12, xmax=14, ymin=0, ymax=3), alpha=0.3 , fill="#B3E2CD") +     #Peak 1
  geom_rect(data=NULL, aes(xmin=16, xmax=18, ymin=0, ymax=3), alpha=0.3 , fill="#beaed4") +     #Return 1 
  geom_rect(data=NULL, aes(xmin=25, xmax=27, ymin=0, ymax=3), alpha=0.3 , fill="#fbb4ae") +     #Onset 2
  geom_rect(data=NULL, aes(xmin=41, xmax=43, ymin=0, ymax=3), alpha=0.3 , fill="#B3E2CD") +     #Peak 2.1
  geom_rect(data=NULL, aes(xmin=70, xmax=72, ymin=0, ymax=3), alpha=0.3 , fill="#B3E2CD") +     #Peak 2.2
  geom_rect(data=NULL, aes(xmin=81, xmax=83, ymin=0, ymax=3), alpha=0.3 , fill="#beaed4") +     #Return 2
  geom_rect(data=NULL, aes(xmin=97, xmax=99, ymin=0, ymax=3), alpha=0.3 , fill="#fbb4ae") +     #Onset 3
  geom_rect(data=NULL, aes(xmin=106, xmax=108, ymin=0, ymax=3), alpha=0.3 , fill="#B3E2CD") +   #Peak 3.1 
  geom_rect(data=NULL, aes(xmin=123, xmax=125, ymin=0, ymax=3), alpha=0.3 , fill="#fbb4ae") +   #Onset 4  
  geom_rect(data=NULL, aes(xmin=132, xmax=134, ymin=0, ymax=3), alpha=0.3 , fill="#B3E2CD") +   #Peak 4.1  
  geom_rect(data=NULL, aes(xmin=145, xmax=147, ymin=0, ymax=3), alpha=0.3 , fill="#B3E2CD") +   #Peak 4.2  
  geom_rect(data=NULL, aes(xmin=157, xmax=159, ymin=0, ymax=3), alpha=0.3 , fill="#B3E2CD") +   #Peak 4.2  
  geom_linerange() + geom_line(aes(x=Week,y=log10(Raymah_Rate+1)), size=1) + 
  theme_bw() + labs(y="Raymah\n") + scale_y_continuous(breaks=c(0,0.5,1.0,1.5,2.0,2.5,3.0), limits=c(0,3)) +
  xlab("") + theme(axis.title.x=element_blank(), axis.text.x=element_blank(), axis.ticks.x=element_blank()) +
  scale_x_continuous(expand = c(0, 0), breaks = c(10,20,30,40,50,60,70,80,90,100,110,120,130,140,150,160,170)) +
  theme(axis.title.y = element_text(family='Palatino Linotype', color='grey7', size=10)) 
Raymah_TS_Sup

Ibb_TS_Sup <- ggplot(kz_rates, aes(x=Week,ymax=log10(Ibb_Raw+1),ymin=0)) +
  geom_rect(data=NULL, aes(xmin=2, xmax=4, ymin=0, ymax=3), alpha=0.3 , fill="#fbb4ae") +       #Onset 1
  geom_rect(data=NULL, aes(xmin=8, xmax=10, ymin=0, ymax=3), alpha=0.3 , fill="#B3E2CD") +       #Peak 1
  geom_rect(data=NULL, aes(xmin=16, xmax=18, ymin=0, ymax=3), alpha=0.3 , fill="#beaed4") +     #Return 1 
  geom_rect(data=NULL, aes(xmin=25, xmax=27, ymin=0, ymax=3), alpha=0.3 , fill="#fbb4ae") +     #Onset 2
  geom_rect(data=NULL, aes(xmin=42, xmax=44, ymin=0, ymax=3), alpha=0.3 , fill="#B3E2CD") +     #Peak 2.1
  geom_rect(data=NULL, aes(xmin=77, xmax=79, ymin=0, ymax=3), alpha=0.3 , fill="#B3E2CD") +     #Peak 2.2
  geom_rect(data=NULL, aes(xmin=82, xmax=84, ymin=0, ymax=3), alpha=0.3 , fill="#beaed4") +     #Return 2
  geom_rect(data=NULL, aes(xmin=89, xmax=91, ymin=0, ymax=3), alpha=0.3 , fill="#fbb4ae") +     #Onset 3
  geom_rect(data=NULL, aes(xmin=114, xmax=116, ymin=0, ymax=3), alpha=0.3 , fill="#B3E2CD") +   #Peak 3.1 
  geom_rect(data=NULL, aes(xmin=124, xmax=126, ymin=0, ymax=3), alpha=0.3 , fill="#fbb4ae") +   #Onset 4  
  geom_rect(data=NULL, aes(xmin=135, xmax=137, ymin=0, ymax=3), alpha=0.3 , fill="#B3E2CD") +   #Peak 4.1  
  geom_rect(data=NULL, aes(xmin=149, xmax=151, ymin=0, ymax=3), alpha=0.3 , fill="#B3E2CD") +   #Peak 4.2  
  geom_rect(data=NULL, aes(xmin=157, xmax=159, ymin=0, ymax=3), alpha=0.3 , fill="#B3E2CD") +   #Peak 4.3 
  geom_linerange() + geom_line(aes(x=Week,y=log10(Ibb_Rate+1)), size=1) + 
  theme_bw() + labs(y="Ibb\n") + scale_y_continuous(breaks=c(0,0.5,1.0,1.5,2.0,2.5,3.0), limits=c(0,3)) +
  xlab("") + theme(axis.title.x=element_blank(), axis.text.x=element_blank(), axis.ticks.x=element_blank()) +
  scale_x_continuous(expand = c(0, 0), breaks = c(10,20,30,40,50,60,70,80,90,100,110,120,130,140,150,160,170)) +
  theme(axis.title.y = element_text(family='Palatino Linotype', color='grey7', size=10)) 
Ibb_TS_Sup

Taizz_TS_Sup <- ggplot(kz_rates, aes(x=Week,ymax=log10(Taizz_Raw+1),ymin=0)) +
  geom_rect(data=NULL, aes(xmin=2, xmax=4, ymin=0, ymax=3), alpha=0.3 , fill="#fbb4ae") +       #Onset 1
  geom_rect(data=NULL, aes(xmin=9, xmax=11, ymin=0, ymax=3), alpha=0.3 , fill="#B3E2CD") +      #Peak 1
  geom_rect(data=NULL, aes(xmin=16, xmax=18, ymin=0, ymax=3), alpha=0.3 , fill="#beaed4") +     #Return 1 
  geom_rect(data=NULL, aes(xmin=25, xmax=27, ymin=0, ymax=3), alpha=0.3 , fill="#fbb4ae") +     #Onset 2
  geom_rect(data=NULL, aes(xmin=44, xmax=46, ymin=0, ymax=3), alpha=0.3 , fill="#B3E2CD") +     #Peak 2.1
  geom_rect(data=NULL, aes(xmin=77, xmax=79, ymin=0, ymax=3), alpha=0.3 , fill="#B3E2CD") +     #Peak 2.2
  geom_rect(data=NULL, aes(xmin=82, xmax=84, ymin=0, ymax=3), alpha=0.3 , fill="#beaed4") +     #Return 2 
  geom_rect(data=NULL, aes(xmin=98, xmax=100, ymin=0, ymax=3), alpha=0.3 , fill="#fbb4ae") +     #Onset 3
  geom_rect(data=NULL, aes(xmin=110, xmax=112, ymin=0, ymax=3), alpha=0.3 , fill="#B3E2CD") +   #Peak 3.1 
  geom_rect(data=NULL, aes(xmin=123, xmax=125, ymin=0, ymax=3), alpha=0.3 , fill="#fbb4ae") +   #Onset 4  
  geom_rect(data=NULL, aes(xmin=136, xmax=138, ymin=0, ymax=3), alpha=0.3 , fill="#B3E2CD") +   #Peak 4.1  
  geom_rect(data=NULL, aes(xmin=149, xmax=151, ymin=0, ymax=3), alpha=0.3 , fill="#B3E2CD") +   #Peak 4.2  
  geom_rect(data=NULL, aes(xmin=162, xmax=164, ymin=0, ymax=3), alpha=0.3 , fill="#B3E2CD") +   #Peak 4.3  
  geom_linerange() + geom_line(aes(x=Week,y=log10(Taizz_Rate+1)), size=1) + 
  theme_bw() + labs(y="Taizz\n") + scale_y_continuous(breaks=c(0,0.5,1.0,1.5,2.0,2.5,3.0), limits=c(0,3)) +
  xlab("\n Week of Study (since Week 36 of 2016)") + theme(axis.title.x = element_text(family='Palatino Linotype', color='grey7', size=10)) + 
  scale_x_continuous(expand = c(0, 0), breaks = c(10,20,30,40,50,60,70,80,90,100,110,120,130,140,150,160,170)) +
  theme(axis.title.y = element_text(family='Palatino Linotype', color='grey7', size=10)) 
Taizz_TS_Sup

SupFig1c <- ggarrange(Yemen_TS, Raymah_TS_Sup, Ibb_TS_Sup, Taizz_TS_Sup, 
                      heights=c(1.5,1.5,1.5,1.7), nrow=4, ncol=1)
SupFig1c

### Recommended export dimensions: W=850, H=810

########################################################################################################################################
### Northern Cluster Stacked Time Series Plot
########################################################################################################################################

Hajjah_TS_Sup <- ggplot(kz_rates, aes(x=Week,ymax=log10(Hajjah_Raw+1),ymin=0)) +
  geom_rect(data=NULL, aes(xmin=2, xmax=4, ymin=0, ymax=3), alpha=0.3 , fill="#fbb4ae") +       #Onset 1
  geom_rect(data=NULL, aes(xmin=12, xmax=14, ymin=0, ymax=3), alpha=0.3 , fill="#B3E2CD") +     #Peak 1
  geom_rect(data=NULL, aes(xmin=16, xmax=18, ymin=0, ymax=3), alpha=0.3 , fill="#beaed4") +     #Return 1 
  geom_rect(data=NULL, aes(xmin=25, xmax=27, ymin=0, ymax=3), alpha=0.3 , fill="#fbb4ae") +     #Onset 2
  geom_rect(data=NULL, aes(xmin=52, xmax=54, ymin=0, ymax=3), alpha=0.3 , fill="#B3E2CD") +     #Peak 2.1
  geom_rect(data=NULL, aes(xmin=73, xmax=75, ymin=0, ymax=3), alpha=0.3 , fill="#beaed4") +     #Return 2 
  geom_rect(data=NULL, aes(xmin=89, xmax=91, ymin=0, ymax=3), alpha=0.3 , fill="#fbb4ae") +     #Onset 3
  geom_rect(data=NULL, aes(xmin=106, xmax=108, ymin=0, ymax=3), alpha=0.3 , fill="#B3E2CD") +   #Peak 3.1 
  geom_rect(data=NULL, aes(xmin=114, xmax=116, ymin=0, ymax=3), alpha=0.3 , fill="#B3E2CD") +   #Peak 3.2
  geom_rect(data=NULL, aes(xmin=126, xmax=128, ymin=0, ymax=3), alpha=0.3 , fill="#fbb4ae") +   #Onset 4  
  geom_rect(data=NULL, aes(xmin=136, xmax=138, ymin=0, ymax=3), alpha=0.3 , fill="#B3E2CD") +   #Peak 4.1  
  geom_rect(data=NULL, aes(xmin=144, xmax=146, ymin=0, ymax=3), alpha=0.3 , fill="#B3E2CD") +   #Peak 4.2  
  geom_rect(data=NULL, aes(xmin=157, xmax=159, ymin=0, ymax=3), alpha=0.3 , fill="#B3E2CD") +   #Peak 4.3 
  geom_linerange() + geom_line(aes(x=Week,y=log10(Hajjah_Rate+1)), size=1) + 
  theme_bw() + labs(y="Hajjah\n") + scale_y_continuous(breaks=c(0,0.5,1.0,1.5,2.0,2.5,3.0), limits=c(0,3)) +
  xlab("") + theme(axis.title.x=element_blank(), axis.text.x=element_blank(), axis.ticks.x=element_blank()) +
  scale_x_continuous(expand = c(0, 0), breaks = c(10,20,30,40,50,60,70,80,90,100,110,120,130,140,150,160,170)) +
  theme(axis.title.y = element_text(family='Palatino Linotype', color='grey7', size=10)) 
Hajjah_TS_Sup

AlJawf_TS_Sup <- ggplot(kz_rates, aes(x=Week,ymax=log10(AlJawf_Raw+1),ymin=0)) +
  geom_rect(data=NULL, aes(xmin=9, xmax=11, ymin=0, ymax=3), alpha=0.3 , fill="#fbb4ae") +       #Onset 1
  geom_rect(data=NULL, aes(xmin=14, xmax=16, ymin=0, ymax=3), alpha=0.3 , fill="#B3E2CD") +       #Peak 1
  geom_rect(data=NULL, aes(xmin=16, xmax=18, ymin=0, ymax=3), alpha=0.3 , fill="#beaed4") +     #Return 1 
  geom_rect(data=NULL, aes(xmin=25, xmax=27, ymin=0, ymax=3), alpha=0.3 , fill="#fbb4ae") +     #Onset 2
  geom_rect(data=NULL, aes(xmin=51, xmax=53, ymin=0, ymax=3), alpha=0.3 , fill="#B3E2CD") +     #Peak 2.1
  geom_rect(data=NULL, aes(xmin=80, xmax=82, ymin=0, ymax=3), alpha=0.3 , fill="#beaed4") +     #Return 2
  geom_rect(data=NULL, aes(xmin=90, xmax=92, ymin=0, ymax=3), alpha=0.3 , fill="#fbb4ae") +     #Onset 3
  geom_rect(data=NULL, aes(xmin=119, xmax=121, ymin=0, ymax=3), alpha=0.3 , fill="#B3E2CD") +   #Peak 3.1 
  geom_rect(data=NULL, aes(xmin=126, xmax=128, ymin=0, ymax=3), alpha=0.3 , fill="#fbb4ae") +   #Onset 4  
  geom_rect(data=NULL, aes(xmin=136, xmax=138, ymin=0, ymax=3), alpha=0.3 , fill="#B3E2CD") +   #Peak 4.1  
  geom_rect(data=NULL, aes(xmin=144, xmax=146, ymin=0, ymax=3), alpha=0.3 , fill="#B3E2CD") +   #Peak 4.2  
  geom_rect(data=NULL, aes(xmin=158, xmax=160, ymin=0, ymax=3), alpha=0.3 , fill="#B3E2CD") +   #Peak 4.3  
  geom_linerange() + geom_line(aes(x=Week,y=log10(AlJawf_Rate+1)), size=1) + 
  theme_bw() + labs(y="Al-Jawf\n") + scale_y_continuous(breaks=c(0,0.5,1.0,1.5,2.0,2.5,3.0), limits=c(0,3)) +
  xlab("") + theme(axis.title.x=element_blank(), axis.text.x=element_blank(), axis.ticks.x=element_blank()) +
  scale_x_continuous(expand = c(0, 0), breaks = c(10,20,30,40,50,60,70,80,90,100,110,120,130,140,150,160,170)) +
  theme(axis.title.y = element_text(family='Palatino Linotype', color='grey7', size=10)) 
AlJawf_TS_Sup

Saada_TS_Sup <- ggplot(kz_rates, aes(x=Week,ymax=log10(Saada_Raw+1),ymin=0)) +
  geom_rect(data=NULL, aes(xmin=26, xmax=28, ymin=0, ymax=3), alpha=0.3 , fill="#fbb4ae") +     #Onset 2
  geom_rect(data=NULL, aes(xmin=55, xmax=57, ymin=0, ymax=3), alpha=0.3 , fill="#B3E2CD") +     #Peak 2.1
  geom_rect(data=NULL, aes(xmin=71, xmax=73, ymin=0, ymax=3), alpha=0.3 , fill="#beaed4") +     #Return 2 
  geom_rect(data=NULL, aes(xmin=91, xmax=93, ymin=0, ymax=3), alpha=0.3 , fill="#fbb4ae") +     #Onset 3
  geom_rect(data=NULL, aes(xmin=109, xmax=111, ymin=0, ymax=3), alpha=0.3 , fill="#B3E2CD") +   #Peak 3.1 
  geom_rect(data=NULL, aes(xmin=127, xmax=129, ymin=0, ymax=3), alpha=0.3 , fill="#fbb4ae") +   #Onset 4  
  geom_rect(data=NULL, aes(xmin=136, xmax=138, ymin=0, ymax=3), alpha=0.3 , fill="#B3E2CD") +   #Peak 4.1  
  geom_rect(data=NULL, aes(xmin=148, xmax=150, ymin=0, ymax=3), alpha=0.3 , fill="#B3E2CD") +   #Peak 4.2  
  geom_rect(data=NULL, aes(xmin=157, xmax=159, ymin=0, ymax=3), alpha=0.3 , fill="#B3E2CD") +   #Peak 4.3  
  geom_linerange() + geom_line(aes(x=Week,y=log10(Saada_Rate+1)), size=1) + 
  theme_bw() + labs(y="Sa'ada\n") + scale_y_continuous(breaks=c(0,0.5,1.0,1.5,2.0,2.5,3.0), limits=c(0,3)) +
  xlab("\n Week of Study (since Week 36 of 2016)") + theme(axis.title.x = element_text(family='Palatino Linotype', color='grey7', size=10)) + 
  scale_x_continuous(expand = c(0, 0), breaks = c(10,20,30,40,50,60,70,80,90,100,110,120,130,140,150,160,170)) +
  theme(axis.title.y = element_text(family='Palatino Linotype', color='grey7', size=10)) 
Saada_TS_Sup

SupFig1d <- ggarrange(Yemen_TS, Hajjah_TS_Sup, AlJawf_TS_Sup, Saada_TS_Sup, 
                      heights=c(1.5,1.5,1.5,1.7), nrow=4, ncol=1)
SupFig1d

### Recommended export dimensions: W=850, H=810

########################################################################################################################################
### Southern Cluster Stacked Time Series Plot
########################################################################################################################################

AlDhalee_TS_Sup <- ggplot(kz_rates, aes(x=Week,ymax=log10(AlDhalee_Raw+1),ymin=0)) +
  geom_rect(data=NULL, aes(xmin=4, xmax=6, ymin=0, ymax=3), alpha=0.3 , fill="#fbb4ae") +       #Onset 1
  geom_rect(data=NULL, aes(xmin=8, xmax=10, ymin=0, ymax=3), alpha=0.3 , fill="#B3E2CD") +      #Peak 1
  geom_rect(data=NULL, aes(xmin=12, xmax=14, ymin=0, ymax=3), alpha=0.3 , fill="#beaed4") +     #Return 1 
  geom_rect(data=NULL, aes(xmin=26, xmax=28, ymin=0, ymax=3), alpha=0.3 , fill="#fbb4ae") +     #Onset 2
  geom_rect(data=NULL, aes(xmin=44, xmax=46, ymin=0, ymax=3), alpha=0.3 , fill="#B3E2CD") +     #Peak 2.1
  geom_rect(data=NULL, aes(xmin=71, xmax=73, ymin=0, ymax=3), alpha=0.3 , fill="#beaed4") +     #Return 2 
  geom_rect(data=NULL, aes(xmin=94, xmax=96, ymin=0, ymax=3), alpha=0.3 , fill="#fbb4ae") +     #Onset 3
  geom_rect(data=NULL, aes(xmin=101, xmax=103, ymin=0, ymax=3), alpha=0.3 , fill="#B3E2CD") +   #Peak 3.1 
  geom_rect(data=NULL, aes(xmin=110, xmax=112, ymin=0, ymax=3), alpha=0.3 , fill="#beaed4") +   #Return 3 
  geom_rect(data=NULL, aes(xmin=122, xmax=124, ymin=0, ymax=3), alpha=0.3 , fill="#fbb4ae") +   #Onset 4  
  geom_rect(data=NULL, aes(xmin=127, xmax=129, ymin=0, ymax=3), alpha=0.3 , fill="#B3E2CD") +   #Peak 4.1  
  geom_rect(data=NULL, aes(xmin=136, xmax=138, ymin=0, ymax=3), alpha=0.3 , fill="#B3E2CD") +   #Peak 4.2  
  geom_linerange() + geom_line(aes(x=Week,y=log10(AlDhalee_Rate+1)), size=1) + 
  theme_bw() + labs(y="Al-Dhale'e\n") + scale_y_continuous(breaks=c(0,0.5,1.0,1.5,2.0,2.5,3.0), limits=c(0,3)) +
  xlab("") + theme(axis.title.x=element_blank(), axis.text.x=element_blank(), axis.ticks.x=element_blank()) +
  scale_x_continuous(expand = c(0, 0), breaks = c(10,20,30,40,50,60,70,80,90,100,110,120,130,140,150,160,170)) +
  theme(axis.title.y = element_text(family='Palatino Linotype', color='grey7', size=10)) 
AlDhalee_TS_Sup

Abyan_TS_Sup <- ggplot(kz_rates, aes(x=Week,ymax=log10(Abyan_Raw+1),ymin=0)) +
  geom_rect(data=NULL, aes(xmin=7, xmax=9, ymin=0, ymax=3), alpha=0.3 , fill="#fbb4ae") +       #Onset 1
  geom_rect(data=NULL, aes(xmin=12, xmax=14, ymin=0, ymax=3), alpha=0.3 , fill="#B3E2CD") +     #Peak 1
  geom_rect(data=NULL, aes(xmin=16, xmax=18, ymin=0, ymax=3), alpha=0.3 , fill="#beaed4") +     #Return 1 
  geom_rect(data=NULL, aes(xmin=25, xmax=27, ymin=0, ymax=3), alpha=0.3 , fill="#fbb4ae") +     #Onset 2
  geom_rect(data=NULL, aes(xmin=44, xmax=46, ymin=0, ymax=3), alpha=0.3 , fill="#B3E2CD") +     #Peak 2.1
  geom_rect(data=NULL, aes(xmin=71, xmax=73, ymin=0, ymax=3), alpha=0.3 , fill="#beaed4") +     #Return 2 
  geom_rect(data=NULL, aes(xmin=92, xmax=94, ymin=0, ymax=3), alpha=0.3 , fill="#fbb4ae") +     #Onset 3
  geom_rect(data=NULL, aes(xmin=109, xmax=111, ymin=0, ymax=3), alpha=0.3 , fill="#B3E2CD") +   #Peak 3.1
  geom_rect(data=NULL, aes(xmin=114, xmax=116, ymin=0, ymax=3), alpha=0.3 , fill="#beaed4") +   #Return 3 
  geom_rect(data=NULL, aes(xmin=127, xmax=129, ymin=0, ymax=3), alpha=0.3 , fill="#fbb4ae") +   #Onset 4  
  geom_rect(data=NULL, aes(xmin=136, xmax=138, ymin=0, ymax=3), alpha=0.3 , fill="#B3E2CD") +   #Peak 4.1  
  geom_rect(data=NULL, aes(xmin=145, xmax=147, ymin=0, ymax=3), alpha=0.3 , fill="#B3E2CD") +   #Peak 4.2  
  geom_rect(data=NULL, aes(xmin=166, xmax=168, ymin=0, ymax=3), alpha=0.3 , fill="#B3E2CD") +   #Peak 4.3  
  geom_linerange() + geom_line(aes(x=Week,y=log10(Abyan_Rate+1)), size=1) + 
  theme_bw() + labs(y="Abyan\n") + scale_y_continuous(breaks=c(0,0.5,1.0,1.5,2.0,2.5,3.0), limits=c(0,3)) +
  xlab("") + theme(axis.title.x=element_blank(), axis.text.x=element_blank(), axis.ticks.x=element_blank()) +
  scale_x_continuous(expand = c(0, 0), breaks = c(10,20,30,40,50,60,70,80,90,100,110,120,130,140,150,160,170)) +
  theme(axis.title.y = element_text(family='Palatino Linotype', color='grey7', size=10)) 
Abyan_TS_Sup

Aden_TS_Sup <- ggplot(kz_rates, aes(x=Week,ymax=log10(Aden_Raw+1),ymin=0)) +
  geom_rect(data=NULL, aes(xmin=2, xmax=4, ymin=0, ymax=3), alpha=0.3 , fill="#fbb4ae") +       #Onset 1
  geom_rect(data=NULL, aes(xmin=7, xmax=9, ymin=0, ymax=3), alpha=0.3 , fill="#B3E2CD") +       #Peak 1
  geom_rect(data=NULL, aes(xmin=16, xmax=18, ymin=0, ymax=3), alpha=0.3 , fill="#beaed4") +     #Return 1 
  geom_rect(data=NULL, aes(xmin=25, xmax=27, ymin=0, ymax=3), alpha=0.3 , fill="#fbb4ae") +     #Onset 2
  geom_rect(data=NULL, aes(xmin=44, xmax=46, ymin=0, ymax=3), alpha=0.3 , fill="#B3E2CD") +     #Peak 2.1
  geom_rect(data=NULL, aes(xmin=78, xmax=80, ymin=0, ymax=3), alpha=0.3 , fill="#beaed4") +     #Return 2
  geom_rect(data=NULL, aes(xmin=93, xmax=95, ymin=0, ymax=3), alpha=0.3 , fill="#fbb4ae") +     #Onset 3
  geom_rect(data=NULL, aes(xmin=114, xmax=116, ymin=0, ymax=3), alpha=0.3 , fill="#B3E2CD") +   #Peak 3.1 
  geom_rect(data=NULL, aes(xmin=126, xmax=128, ymin=0, ymax=3), alpha=0.3 , fill="#fbb4ae") +   #Onset 4  
  geom_rect(data=NULL, aes(xmin=135, xmax=137, ymin=0, ymax=3), alpha=0.3 , fill="#B3E2CD") +   #Peak 4.1  
  geom_rect(data=NULL, aes(xmin=162, xmax=164, ymin=0, ymax=3), alpha=0.3 , fill="#B3E2CD") +   #Peak 4.2  
  geom_linerange() + geom_line(aes(x=Week,y=log10(Aden_Rate+1)), size=1) + 
  theme_bw() + labs(y="Aden\n") + scale_y_continuous(breaks=c(0,0.5,1.0,1.5,2.0,2.5,3.0), limits=c(0,3)) +
  xlab("") + theme(axis.title.x=element_blank(), axis.text.x=element_blank(), axis.ticks.x=element_blank()) +
  scale_x_continuous(expand = c(0, 0), breaks = c(10,20,30,40,50,60,70,80,90,100,110,120,130,140,150,160,170)) +
  theme(axis.title.y = element_text(family='Palatino Linotype', color='grey7', size=10)) 
Aden_TS_Sup

Lahj_TS_Sup <- ggplot(kz_rates, aes(x=Week,ymax=log10(Lahj_Raw+1),ymin=0)) +
  geom_rect(data=NULL, aes(xmin=2, xmax=4, ymin=0, ymax=3), alpha=0.3 , fill="#fbb4ae") +       #Onset 1
  geom_rect(data=NULL, aes(xmin=8, xmax=10, ymin=0, ymax=3), alpha=0.3 , fill="#B3E2CD") +      #Peak 1
  geom_rect(data=NULL, aes(xmin=16, xmax=18, ymin=0, ymax=3), alpha=0.3 , fill="#beaed4") +     #Return 1 
  geom_rect(data=NULL, aes(xmin=25, xmax=27, ymin=0, ymax=3), alpha=0.3 , fill="#fbb4ae") +     #Onset 2
  geom_rect(data=NULL, aes(xmin=48, xmax=50, ymin=0, ymax=3), alpha=0.3 , fill="#B3E2CD") +     #Peak 2.1
  geom_rect(data=NULL, aes(xmin=67, xmax=69, ymin=0, ymax=3), alpha=0.3 , fill="#B3E2CD") +     #Peak 2.2
  geom_rect(data=NULL, aes(xmin=71, xmax=73, ymin=0, ymax=3), alpha=0.3 , fill="#beaed4") +     #Return 2
  geom_rect(data=NULL, aes(xmin=92, xmax=94, ymin=0, ymax=3), alpha=0.3 , fill="#fbb4ae") +     #Onset 3
  geom_rect(data=NULL, aes(xmin=110, xmax=112, ymin=0, ymax=3), alpha=0.3 , fill="#B3E2CD") +   #Peak 3.1 
  geom_rect(data=NULL, aes(xmin=119, xmax=121, ymin=0, ymax=3), alpha=0.3 , fill="#B3E2CD") +   #Peak 3.2 
  geom_rect(data=NULL, aes(xmin=123, xmax=125, ymin=0, ymax=3), alpha=0.3 , fill="#fbb4ae") +   #Onset 4  
  geom_rect(data=NULL, aes(xmin=127, xmax=129, ymin=0, ymax=3), alpha=0.3 , fill="#B3E2CD") +   #Peak 4.1  
  geom_rect(data=NULL, aes(xmin=136, xmax=138, ymin=0, ymax=3), alpha=0.3 , fill="#B3E2CD") +   #Peak 4.2  
  geom_rect(data=NULL, aes(xmin=162, xmax=164, ymin=0, ymax=3), alpha=0.3 , fill="#B3E2CD") +   #Peak 4.3  
  geom_linerange() + geom_line(aes(x=Week,y=log10(Lahj_Rate+1)), size=1) + 
  theme_bw() + labs(y="Lahj\n") + scale_y_continuous(breaks=c(0,0.5,1.0,1.5,2.0,2.5,3.0), limits=c(0,3)) +
  xlab("\n Week of Study (since Week 36 of 2016)") + theme(axis.title.x = element_text(family='Palatino Linotype', color='grey7', size=10)) + 
  scale_x_continuous(expand = c(0, 0), breaks = c(10,20,30,40,50,60,70,80,90,100,110,120,130,140,150,160,170)) +
  theme(axis.title.y = element_text(family='Palatino Linotype', color='grey7', size=10)) 
Lahj_TS_Sup

SupFig1e <- ggarrange(Yemen_TS, AlDhalee_TS_Sup, Abyan_TS_Sup, Aden_TS_Sup, Lahj_TS_Sup, 
                      heights=c(1.5,1.5,1.5,1.5,1.7), nrow=5, ncol=1)
SupFig1e

### Recommended export dimensions: W=850, H=810

########################################################################################################################################
### Eastern Cluster Stacked Time Series Plot
########################################################################################################################################

Marib_TS_Sup <- ggplot(kz_rates, aes(x=Week,ymax=log10(Marib_Raw+1),ymin=0)) +
  geom_rect(data=NULL, aes(xmin=26, xmax=28, ymin=0, ymax=3), alpha=0.3 , fill="#fbb4ae") +     #Onset 2
  geom_rect(data=NULL, aes(xmin=44, xmax=46, ymin=0, ymax=3), alpha=0.3 , fill="#B3E2CD") +     #Peak 2.1
  geom_rect(data=NULL, aes(xmin=60, xmax=62, ymin=0, ymax=3), alpha=0.3 , fill="#B3E2CD") +     #Peak 2.2
  geom_rect(data=NULL, aes(xmin=72, xmax=74, ymin=0, ymax=3), alpha=0.3 , fill="#beaed4") +     #Return 2 
  geom_rect(data=NULL, aes(xmin=100, xmax=102, ymin=0, ymax=3), alpha=0.3 , fill="#fbb4ae") +   #Onset 3
  geom_rect(data=NULL, aes(xmin=105, xmax=107, ymin=0, ymax=3), alpha=0.3 , fill="#B3E2CD") +   #Peak 3.1
  geom_rect(data=NULL, aes(xmin=123, xmax=125, ymin=0, ymax=3), alpha=0.3 , fill="#fbb4ae") +   #Onset 4  
  geom_rect(data=NULL, aes(xmin=136, xmax=138, ymin=0, ymax=3), alpha=0.3 , fill="#B3E2CD") +   #Peak 4.1  
  geom_rect(data=NULL, aes(xmin=148, xmax=150, ymin=0, ymax=3), alpha=0.3 , fill="#B3E2CD") +   #Peak 4.2  
  geom_rect(data=NULL, aes(xmin=166, xmax=168, ymin=0, ymax=3), alpha=0.3 , fill="#B3E2CD") +   #Peak 4.3
  geom_linerange() + geom_line(aes(x=Week,y=log10(Marib_Rate+1)), size=1) + 
  theme_bw() + labs(y="Marib\n") + scale_y_continuous(breaks=c(0,0.5,1.0,1.5,2.0,2.5,3.0), limits=c(0,3)) +
  xlab("") + theme(axis.title.x=element_blank(), axis.text.x=element_blank(), axis.ticks.x=element_blank()) +
  scale_x_continuous(expand = c(0, 0), breaks = c(10,20,30,40,50,60,70,80,90,100,110,120,130,140,150,160,170)) +
  theme(axis.title.y = element_text(family='Palatino Linotype', color='grey7', size=10)) 
Marib_TS_Sup

AlMaharah_TS_Sup <- ggplot(kz_rates, aes(x=Week,ymax=log10(AlMaharah_Raw+1),ymin=0)) +
  geom_rect(data=NULL, aes(xmin=26, xmax=28, ymin=0, ymax=3), alpha=0.3 , fill="#fbb4ae") +     #Onset 2
  geom_rect(data=NULL, aes(xmin=46, xmax=48, ymin=0, ymax=3), alpha=0.3 , fill="#B3E2CD") +     #Peak 2.1
  geom_rect(data=NULL, aes(xmin=68, xmax=70, ymin=0, ymax=3), alpha=0.3 , fill="#beaed4") +     #Return 2
  geom_rect(data=NULL, aes(xmin=131, xmax=133, ymin=0, ymax=3), alpha=0.3 , fill="#fbb4ae") +   #Onset 4  
  geom_rect(data=NULL, aes(xmin=136, xmax=138, ymin=0, ymax=3), alpha=0.3 , fill="#B3E2CD") +   #Peak 4.1  
  geom_rect(data=NULL, aes(xmin=162, xmax=164, ymin=0, ymax=3), alpha=0.3 , fill="#B3E2CD") +   #Peak 4.2  
  geom_linerange() + geom_line(aes(x=Week,y=log10(AlMaharah_Rate+1)), size=1) + 
  theme_bw() + labs(y="Al-Maharah\n") + scale_y_continuous(breaks=c(0,0.5,1.0,1.5,2.0,2.5,3.0), limits=c(0,3)) +
  xlab("") + theme(axis.title.x=element_blank(), axis.text.x=element_blank(), axis.ticks.x=element_blank()) +
  scale_x_continuous(expand = c(0, 0), breaks = c(10,20,30,40,50,60,70,80,90,100,110,120,130,140,150,160,170)) +
  theme(axis.title.y = element_text(family='Palatino Linotype', color='grey7', size=10)) 
AlMaharah_TS_Sup

Shabwah_TS_Sup <- ggplot(kz_rates, aes(x=Week,ymax=log10(Shabwah_Raw+1),ymin=0)) +
  geom_rect(data=NULL, aes(xmin=26, xmax=28, ymin=0, ymax=3), alpha=0.3 , fill="#fbb4ae") +     #Onset 2
  geom_rect(data=NULL, aes(xmin=51, xmax=53, ymin=0, ymax=3), alpha=0.3 , fill="#B3E2CD") +     #Peak 2.1
  geom_rect(data=NULL, aes(xmin=66, xmax=68, ymin=0, ymax=3), alpha=0.3 , fill="#beaed4") +     #Return 2
  geom_rect(data=NULL, aes(xmin=126, xmax=128, ymin=0, ymax=3), alpha=0.3 , fill="#fbb4ae") +   #Onset 4  
  geom_rect(data=NULL, aes(xmin=144, xmax=146, ymin=0, ymax=3), alpha=0.3 , fill="#B3E2CD") +   #Peak 4.1    
  geom_linerange() + geom_line(aes(x=Week,y=log10(Shabwah_Rate+1)), size=1) + 
  theme_bw() + labs(y="Shabwah\n") + scale_y_continuous(breaks=c(0,0.5,1.0,1.5,2.0,2.5,3.0), limits=c(0,3)) +
  xlab("\n Week of Study (since Week 36 of 2016)") + theme(axis.title.x = element_text(family='Palatino Linotype', color='grey7', size=10)) + 
  scale_x_continuous(expand = c(0, 0), breaks = c(10,20,30,40,50,60,70,80,90,100,110,120,130,140,150,160,170)) +
  theme(axis.title.y = element_text(family='Palatino Linotype', color='grey7', size=10)) 
Shabwah_TS_Sup

SupFig1f <- ggarrange(Yemen_TS, Marib_TS_Sup, AlMaharah_TS_Sup, Shabwah_TS_Sup,
                      heights=c(1.5,1.5,1.5,1.7), nrow=4, ncol=1)
SupFig1f

### Recommended export dimensions: W=850, H=810

########################################################################################################################################
### Combining all panels into a single shared-axis multi-panel time series plot
########################################################################################################################################

AllCombo <- ggarrange(Yemen_TS, Amran_TS_Sup, AlMahwit_TS_Sup, Dhamar_TS_Sup, AlBayda_TS_Sup,
                      Sanaa_TS_Sup, SanaaCity_TS_Sup, AlHudaydah_TS_Sup,
                      Raymah_TS_Sup, Ibb_TS_Sup, Taizz_TS_Sup,
                      Hajjah_TS_Sup, AlJawf_TS_Sup, Saada_TS_Sup,
                      AlDhalee_TS_Sup, Abyan_TS_Sup, Aden_TS_Sup, Lahj_TS_Sup,
                      Marib_TS_Sup, AlMaharah_TS_Sup, Shabwah_TS_Sup,
                      heights=c(1.5,1.5,1.5,1.5,1.5,1.5,1.5,1.5,1.5,1.5,1.5,1.5,1.5,1.5,1.5,1.5,1.5,1.5,1.5,1.5,1.6), nrow=21, ncol=1)
AllCombo
